# Supplementary material for: Crystal structure reinvestigation and spectroscopic analysis of tricadmium orthophosphate
Source: Acta Crystallogr E Crystallogr Commun. 2023 Nov 14;79(Pt 12):1155–60. doi: 10.1107/S2056989023009775 (PMC10833404; doi:10.1107/S2056989023009775)
Supplement: Supplementary file 1 [file e-79-01155-sup1.cif]

##############################################################################
#                                                                            #
# This CIF contains the data in a paper accepted for publication in          #
# Acta Crystallographica Section E. It conforms to the requirements of       #
# Notes for Authors for Acta Crystallographica Section E, and has been       #
# peer reviewed under the auspices of the IUCr Commission on Journals.       #
#                                                                            #
# Full details of the Crystallographic Information File format               #
# are given in the paper "The Crystallographic Information File (CIF):       #
# a New Standard Archive File for Crystallography" by S. R. Hall, F. H.      #
# Allen and I. D. Brown [Acta Cryst. (1991), A47, 655-685].                  #
#                                                                            #
# The current version of the core CIF dictionary is obtainable from          #
# ftp://ftp.iucr.org/pub/cif_core.dic.                                       #
#                                                                            #
# Software is freely available for graphical display of the structure(s)     #
# in this CIF. For information consult the CIF software page                 #
# http://www.iucr.org/resources/cif/software.                                #
#                                                                            #
# This file may be used for bona fide research purposes within the           #
# scientific community so long as proper attribution is given to the journal # 
# article from which it was obtained.                                        #
#                                                                            #
##############################################################################
data_I
_audit_creation_method     'SHELXL-2018/3'
_journal_date_recd_electronic     2023-10-10
_journal_date_accepted     2023-11-08
_journal_name_full     'Acta Crystallographica, Section E'
_journal_year     2023
_journal_volume     79
_journal_issue      1
_journal_page_first     0
_journal_page_last     0
_journal_paper_category     GI
_journal_paper_doi     10.1107/S2056989023009775
_journal_coeditor_code     OO2001
_publ_contact_author_name     'Fatima-Zahra Cherif'
_publ_contact_author_address
;
Laboratoire de Chimie Appliqu\'ee des Mat\'eriaux,
Centre des Sciences des Mat\'eriaux, Faculty of Science,
Mohammed V University in Rabat, Avenue Ibn Batouta, B.P. 1014,
Rabat, Morocco
;
_publ_contact_author_email     'fatimazahra_cherif@um5.ac.ma'
_publ_contact_author_fax     '212 537 77 54 40'
_publ_contact_author_phone     '212 537 77 54 40'
_publ_section_title
;
Crystal structure reinvestigation and spectroscopic analysis of  tricadmium
orthophosphate
;
loop_
    _publ_author_name
    _publ_author_footnote
    _publ_author_address
    'Cherif, Fatima-Zahra' .
;
Laboratoire de Chimie Appliqu\'ee des Mat\'eriaux,
Centre des Sciences des Mat\'eriaux, Faculty of Science,
Mohammed V University in Rabat, Avenue Ibn Batouta, BP 1014,
Rabat, Morocco
;
    'Taibi, Mhamed' .
;
Laboratoire de Physico-Chimie des Mat\'eriaux Inorganiques et Organiques,
Centre des Sciences des Mat\'eriaux, Ecole Normale Sup\'erieure,
Mohammed V University in Rabat, Morocco
;
    'Boukhari, Ali' .
;
Laboratoire de Chimie Appliqu\'ee des Mat\'eriaux,
Centre des Sciences des Mat\'eriaux, Faculty of Science,
Mohammed V University in Rabat, Avenue Ibn Batouta, BP 1014,
Rabat, Morocco
;
    'Assani, Abderrazzak' .
;
Laboratoire de Chimie Appliqu\'ee des Mat\'eriaux,
Centre des Sciences des Mat\'eriaux, Faculty of Science,
Mohammed V University in Rabat, Avenue Ibn Batouta, BP 1014,
Rabat, Morocco
;
    'Saadi, Mohamed' .
;
Laboratoire de Chimie Appliqu\'ee des Mat\'eriaux,
Centre des Sciences des Mat\'eriaux, Faculty of Science,
Mohammed V University in Rabat, Avenue Ibn Batouta, BP 1014,
Rabat, Morocco
;
    'El Ammari, Lahcen' .
;
Laboratoire de Chimie Appliqu\'ee des Mat\'eriaux,
Centre des Sciences des Mat\'eriaux, Faculty of Science,
Mohammed V University in Rabat, Avenue Ibn Batouta, BP 1014,
Rabat, Morocco
;
_publ_section_synopsis
;
The transition-metal orthophosphate, \b-Cd~3~(PO~4~)~2~, was synthesized by a
solid-state reaction and characterized by single-crystal X-ray diffraction and
EDS spectroscopy. It crystallizes in the monoclinic system, space group
<i>P</i>2~1~/<i>n</i>.
;
_chemical_name_systematic
;
Tricadmium bis(orthophosphate)
;
_chemical_name_common
;
Tricadmium orthophosphate
;
_chemical_formula_moiety     'Cd3 O8 P2'
_chemical_formula_sum     'Cd3 O8 P2'
_chemical_formula_structural     'Cd3 (P O4)2'
_chemical_formula_iupac     'Cd3 (P O4)2'
_chemical_formula_weight     527.14
_chemical_melting_point     ?
_space_group_crystal_system     monoclinic
_space_group_name_H-M_alt     'P 21/n'
_space_group_name_Hall     '-P 2yn'
loop_
    _space_group_symop_operation_xyz
    'x, y, z'
    '-x+1/2, y+1/2, -z+1/2'
    '-x, -y, -z'
    'x-1/2, -y-1/2, z-1/2'
_cell_length_a     9.1895(7)
_cell_length_b     10.3507(8)
_cell_length_c     21.6887(16)
_cell_angle_alpha     90
_cell_angle_beta     99.644(3)
_cell_angle_gamma     90
_cell_volume     2033.8(3)
_cell_formula_units_Z     12
_cell_measurement_reflns_used     9851
_cell_measurement_theta_min     2.186
_cell_measurement_theta_max     36.318
_cell_measurement_temperature     296(2)
_exptl_crystal_description     parallelepiped
_exptl_crystal_colour     colourless
_exptl_crystal_size_max     0.31
_exptl_crystal_size_mid     0.27
_exptl_crystal_size_min     0.22
_exptl_crystal_density_diffrn     5.165
_exptl_crystal_density_meas     ?
_exptl_crystal_density_method     ?
_exptl_crystal_F_000     2856
_exptl_absorpt_coefficient_mu     9.806
_exptl_absorpt_correction_type     multi-scan
_exptl_absorpt_process_details
;
(SADABS; Krause <i>et al.</i>, 2015)
;
_exptl_absorpt_correction_T_min     0.5436
_exptl_absorpt_correction_T_max     0.7474
_diffrn_ambient_temperature     296(2)
_diffrn_radiation_type     MoK\a
_diffrn_radiation_wavelength     0.71073
_diffrn_radiation_source     'fine-focus sealed tube'
_diffrn_radiation_monochromator     graphite
_diffrn_measurement_device_type     'Bruker X8 APEX Diffractometer'
_diffrn_measurement_method     '\f and \w scans'
_diffrn_detector     'APEXII CCD area-detector'
_diffrn_detector_area_resol_mean     ?
_diffrn_reflns_number     129694
_diffrn_reflns_av_R_equivalents     0.0471
_diffrn_reflns_av_unetI/netI     0.0200
_diffrn_reflns_theta_min     2.186
_diffrn_reflns_theta_max     36.318
_diffrn_reflns_theta_full     25.242
_diffrn_measured_fraction_theta_max     1.000
_diffrn_measured_fraction_theta_full     0.999
_diffrn_reflns_limit_h_min     -15
_diffrn_reflns_limit_h_max     15
_diffrn_reflns_limit_k_min     -17
_diffrn_reflns_limit_k_max     17
_diffrn_reflns_limit_l_min     -36
_diffrn_reflns_limit_l_max     36
_refine_special_details
;
The crystal structure of \b-Cd~3~(PO~4~)~2~ was investigated using
single-crystal X-ray diffraction data collected at room temperature with a
Bruker D8 Venture Super DUO Diffractometer equipped with a PHOTON100 CMOS
area-detector and monochromatic MoK\a radiation (\l=0.71073 \%A). APEX3
(Bruker, APEX3 (Version 5.054), SAINT (Version 6.36A), SADABS. (Bruker, 2016)
software was used for data reduction and the absorption correction was
performed by multi-scan semi-empirical method using SADABS program (Krause,
<i>et al.</i> 2015). The crystal structure was solved using dual space
algorithm as implemented in SHELXT program (Sheldrick, 2015<i>a</i>),
completed by a Difference Fourier map and refined by least-squares using
SHELXL program (Sheldrick 2015<i>b</i>) integrated into the WinGX interface
(Farrugia, 2012).
;
_reflns_number_total     9851
_reflns_number_gt     8280
_reflns_threshold_expression     'I > 2\s(I)'
_refine_ls_structure_factor_coef     Fsqd
_refine_ls_matrix_type     full
_refine_ls_R_factor_all     0.0336
_refine_ls_R_factor_gt     0.0232
_refine_ls_wR_factor_gt     0.0505
_refine_ls_wR_factor_ref     0.0535
_refine_ls_goodness_of_fit_ref     1.074
_refine_ls_restrained_S_all     1.074
_refine_ls_number_reflns     9851
_refine_ls_number_parameters     352
_refine_ls_number_restraints     0
_refine_ls_hydrogen_treatment     undef
_refine_ls_weighting_scheme     calc
_refine_ls_weighting_details
              'w=1/[\s^2^(Fo^2^)+(0.0205P)^2^+4.3579P] where P=(Fo^2^+2Fc^2^)/3'
_atom_sites_solution_hydrogens     .
_atom_sites_solution_primary     dual
_atom_sites_solution_secondary     difmap
_refine_ls_shift/su_max     0.004
_refine_ls_shift/su_mean     0.000
_refine_diff_density_max     1.596
_refine_diff_density_min     -1.744
_refine_ls_extinction_method     none
_refine_ls_extinction_coef     .
loop_
    _atom_type_symbol
    _atom_type_description
    _atom_type_scat_dispersion_real
    _atom_type_scat_dispersion_imag
    _atom_type_scat_source
    'O' 'O' 0.0106 0.0060
                         'International Tables Vol C Tables 4.2.6.8 and 6.1.1.4'
    'P' 'P' 0.1023 0.0942
                         'International Tables Vol C Tables 4.2.6.8 and 6.1.1.4'
    'Cd' 'Cd' -0.8075 1.2024
                         'International Tables Vol C Tables 4.2.6.8 and 6.1.1.4'
_computing_data_collection
;
APEX3 (Bruker, 2016)
;
_computing_cell_refinement
;
SAINT (Bruker, 2016)
;
_computing_data_reduction
;
SAINT (Bruker, 2016)
;
_computing_structure_solution
;
<i>SHELXT2014/5</i> (Sheldrick, 2015<i>a</i>)
;
_computing_structure_refinement
;
<i>SHELXL2018/3</i> (Sheldrick, 2015<i>b</i>)
;
_computing_molecular_graphics
;
Ortep-3 for Windows (Farrugia, 2012), DIAMOND (Brandenburg,
2006)
;
_computing_publication_material
;
PublCIF (Westrip, 2010)
;
loop_
    _atom_site_type_symbol
    _atom_site_label
    _atom_site_fract_x
    _atom_site_fract_y
    _atom_site_fract_z
    _atom_site_U_iso_or_equiv
    _atom_site_adp_type
    _atom_site_calc_flag
    _atom_site_occupancy
    _atom_site_disorder_assembly
    _atom_site_disorder_group
    Cd Cd1 0.74691(2) 0.71080(2) 0.36476(2) 0.01178(3) Uani d 1 . .
    Cd Cd2 0.27909(2) 0.39633(2) 0.92293(2) 0.01251(3) Uani d 1 . .
    Cd Cd3 0.60228(2) 0.39417(2) 0.58439(2) 0.01124(3) Uani d 1 . .
    Cd Cd4 0.94569(2) 0.28838(2) 0.95686(2) 0.01149(3) Uani d 1 . .
    Cd Cd5 0.71202(2) 0.41020(2) 0.77990(2) 0.01002(3) Uani d 1 . .
    Cd Cd6 0.05148(2) 0.60385(2) 0.74786(2) 0.01157(3) Uani d 1 . .
    Cd Cd7 0.60491(2) 0.60229(2) 0.89221(2) 0.00988(3) Uani d 1 . .
    Cd Cd8 0.40399(2) 0.70425(2) 0.70409(2) 0.01088(3) Uani d 1 . .
    Cd Cd9 0.93970(2) 0.59251(2) 0.56014(2) 0.01049(3) Uani d 1 . .
    P P1 0.69824(6) 0.43486(5) 0.43995(2) 0.00739(9) Uani d 1 . .
    P P2 0.95135(6) 0.36168(6) 0.67096(3) 0.00825(9) Uani d 1 . .
    P P3 0.69971(7) 0.64250(6) 0.66858(3) 0.00801(9) Uani d 1 . .
    P P4 0.35072(6) 0.42713(5) 0.77938(2) 0.00705(9) Uani d 1 . .
    P P5 -0.03383(6) 0.57903(5) 0.89456(2) 0.00714(9) Uani d 1 . .
    P P6 0.62768(7) 0.35381(6) 1.00079(3) 0.00835(9) Uani d 1 . .
    O O1 0.7195(2) 0.32411(17) 0.39518(8) 0.0153(3) Uani d 1 . .
    O O2 0.62835(19) 0.55464(17) 0.40326(8) 0.0120(3) Uani d 1 . .
    O O3 0.84808(19) 0.46875(17) 0.47901(8) 0.0132(3) Uani d 1 . .
    O O4 0.5870(2) 0.39020(19) 0.48128(8) 0.0158(3) Uani d 1 . .
    O O5 0.8179(2) 0.30534(18) 0.62739(9) 0.0161(3) Uani d 1 . .
    O O6 1.0338(2) 0.4652(2) 0.63983(10) 0.0255(5) Uani d 1 . .
    O O7 1.0579(2) 0.24766(18) 0.68907(8) 0.0166(3) Uani d 1 . .
    O O8 0.9105(2) 0.41803(19) 0.73139(8) 0.0175(4) Uani d 1 . .
    O O9 0.7346(2) 0.57633(18) 0.60939(8) 0.0153(3) Uani d 1 . .
    O O10 0.5947(2) 0.75733(17) 0.64955(8) 0.0149(3) Uani d 1 . .
    O O11 0.8400(2) 0.70048(17) 0.70769(9) 0.0154(3) Uani d 1 . .
    O O12 0.6177(2) 0.5506(2) 0.70596(9) 0.0204(4) Uani d 1 . .
    O O13 0.28310(19) 0.54515(17) 0.74156(8) 0.0117(3) Uani d 1 . .
    O O14 0.3730(2) 0.31593(17) 0.73519(8) 0.0138(3) Uani d 1 . .
    O O15 0.50013(19) 0.45790(17) 0.82041(8) 0.0125(3) Uani d 1 . .
    O O16 0.2369(2) 0.38617(18) 0.82065(8) 0.0138(3) Uani d 1 . .
    O O17 0.0602(2) 0.63773(19) 0.84925(8) 0.0163(3) Uani d 1 . .
    O O18 -0.18533(19) 0.53473(17) 0.85947(8) 0.0128(3) Uani d 1 . .
    O O19 -0.0598(2) 0.68256(17) 0.94219(8) 0.0136(3) Uani d 1 . .
    O O20 0.05089(19) 0.46386(16) 0.92864(8) 0.0117(3) Uani d 1 . .
    O O21 0.4881(2) 0.30043(18) 0.95967(9) 0.0168(3) Uani d 1 . .
    O O22 0.6649(2) 0.49060(17) 0.98153(8) 0.0156(3) Uani d 1 . .
    O O23 0.7475(2) 0.25479(18) 0.99447(9) 0.0186(4) Uani d 1 . .
    O O24 0.6119(2) 0.36004(19) 1.07107(8) 0.0167(3) Uani d 1 . .
loop_
    _atom_site_aniso_label
    _atom_site_aniso_U_11
    _atom_site_aniso_U_22
    _atom_site_aniso_U_33
    _atom_site_aniso_U_12
    _atom_site_aniso_U_13
    _atom_site_aniso_U_23
    Cd1 0.01169(7) 0.01256(7) 0.01087(6) -0.00280(6) 0.00125(5) 0.00014(5)
    Cd2 0.01060(7) 0.01629(8) 0.00983(6) 0.00050(6) -0.00060(5) -0.00269(5)
    Cd3 0.00935(7) 0.01100(7) 0.01280(7) -0.00021(5) 0.00021(5) -0.00116(5)
    Cd4 0.01258(7) 0.01305(7) 0.00873(6) -0.00046(6) 0.00142(5) 0.00123(5)
    Cd5 0.01194(7) 0.00914(7) 0.00902(6) -0.00021(5) 0.00187(5) 0.00066(5)
    Cd6 0.00914(7) 0.01060(7) 0.01430(7) -0.00063(5) 0.00009(5) -0.00122(5)
    Cd7 0.01032(7) 0.01008(7) 0.00935(6) 0.00014(5) 0.00200(5) 0.00078(5)
    Cd8 0.01204(7) 0.01262(7) 0.00817(6) 0.00067(5) 0.00220(5) 0.00167(5)
    Cd9 0.01215(7) 0.01086(7) 0.00841(6) 0.00036(5) 0.00158(5) 0.00089(5)
    P1 0.0078(2) 0.0074(2) 0.0064(2) -0.00011(18) -0.00040(17) -0.00001(17)
    P2 0.0080(2) 0.0090(2) 0.0074(2) 0.00023(18) 0.00032(17) -0.00032(18)
    P3 0.0085(2) 0.0079(2) 0.0072(2) 0.00045(18) 0.00022(17) -0.00030(17)
    P4 0.0076(2) 0.0069(2) 0.00626(19) -0.00028(18) 0.00013(17) -0.00019(17)
    P5 0.0077(2) 0.0068(2) 0.0065(2) -0.00028(18) -0.00001(17) -0.00010(17)
    P6 0.0090(2) 0.0093(2) 0.0066(2) -0.00031(18) 0.00063(18) 0.00027(18)
    O1 0.0210(9) 0.0105(7) 0.0122(7) 0.0037(6) -0.0040(6) -0.0047(6)
    O2 0.0108(7) 0.0113(7) 0.0139(7) 0.0031(6) 0.0018(6) 0.0041(6)
    O3 0.0094(7) 0.0163(8) 0.0127(7) -0.0006(6) -0.0016(6) -0.0052(6)
    O4 0.0163(8) 0.0198(9) 0.0118(7) -0.0071(7) 0.0042(6) 0.0019(6)
    O5 0.0124(8) 0.0132(8) 0.0194(8) 0.0010(6) -0.0070(6) -0.0054(6)
    O6 0.0160(9) 0.0360(12) 0.0225(9) -0.0078(8) -0.0023(7) 0.0188(9)
    O7 0.0176(9) 0.0154(8) 0.0157(8) 0.0064(7) -0.0010(6) -0.0020(6)
    O8 0.0161(9) 0.0231(9) 0.0145(7) -0.0024(7) 0.0060(6) -0.0087(7)
    O9 0.0155(8) 0.0166(8) 0.0145(7) -0.0019(7) 0.0048(6) -0.0060(6)
    O10 0.0162(8) 0.0117(8) 0.0157(7) 0.0051(6) -0.0004(6) 0.0013(6)
    O11 0.0124(8) 0.0102(8) 0.0203(8) 0.0006(6) -0.0066(6) -0.0037(6)
    O12 0.0143(9) 0.0254(10) 0.0212(9) -0.0013(7) 0.0022(7) 0.0144(8)
    O13 0.0094(7) 0.0108(7) 0.0144(7) 0.0015(6) 0.0002(6) 0.0046(6)
    O14 0.0175(8) 0.0109(7) 0.0116(7) 0.0043(6) -0.0020(6) -0.0042(6)
    O15 0.0095(7) 0.0145(8) 0.0122(7) 0.0004(6) -0.0019(6) -0.0030(6)
    O16 0.0138(8) 0.0177(8) 0.0103(7) -0.0043(6) 0.0034(6) 0.0015(6)
    O17 0.0179(9) 0.0194(9) 0.0122(7) -0.0069(7) 0.0045(6) 0.0041(6)
    O18 0.0080(7) 0.0155(8) 0.0141(7) -0.0006(6) -0.0004(6) -0.0058(6)
    O19 0.0199(9) 0.0095(7) 0.0098(6) 0.0042(6) -0.0025(6) -0.0026(6)
    O20 0.0115(7) 0.0093(7) 0.0141(7) 0.0022(6) 0.0015(6) 0.0029(6)
    O21 0.0134(8) 0.0153(8) 0.0185(8) -0.0015(6) -0.0065(6) -0.0026(7)
    O22 0.0207(9) 0.0112(8) 0.0133(7) -0.0040(6) -0.0017(6) 0.0036(6)
    O23 0.0153(9) 0.0152(8) 0.0272(9) 0.0027(7) 0.0092(7) -0.0004(7)
    O24 0.0165(9) 0.0258(10) 0.0080(6) 0.0053(7) 0.0030(6) 0.0029(6)
_geom_special_details
;
 All esds (except the esd in the dihedral angle between two l.s. planes)
 are estimated using the full covariance matrix.  The cell esds are taken
 into account individually in the estimation of esds in distances, angles
 and torsion angles; correlations between esds in cell parameters are only
 used when they are defined by crystal symmetry.  An approximate (isotropic)
 treatment of cell esds is used for estimating esds involving l.s. planes.
;
loop_
    _geom_bond_atom_site_label_1
    _geom_bond_atom_site_label_2
    _geom_bond_site_symmetry_2
    _geom_bond_distance
    _geom_bond_publ_flag
    Cd1 O2 . 2.1913(17) ?
    Cd1 O14 3_666 2.2782(17) ?
    Cd1 O17 4_675 2.3068(18) ?
    Cd1 O24 2_656 2.3243(18) ?
    Cd1 O7 3_766 2.338(2) ?
    Cd2 O16 . 2.1896(17) ?
    Cd2 O21 . 2.1900(19) ?
    Cd2 O20 . 2.2336(18) ?
    Cd2 O22 3_667 2.3602(18) ?
    Cd2 O1 4_566 2.3996(18) ?
    Cd3 O4 . 2.2176(17) ?
    Cd3 O5 . 2.2409(18) ?
    Cd3 O2 3_666 2.2437(17) ?
    Cd3 O9 . 2.2598(18) ?
    Cd3 O19 2_546 2.2818(18) ?
    Cd4 O23 . 2.1454(19) ?
    Cd4 O20 1_655 2.1924(17) ?
    Cd4 O4 4_666 2.2702(18) ?
    Cd4 O19 3_667 2.2836(17) ?
    Cd4 O10 2_646 2.2978(18) ?
    Cd5 O12 . 2.2292(18) ?
    Cd5 O18 1_655 2.2326(17) ?
    Cd5 O11 2_646 2.2486(18) ?
    Cd5 O8 . 2.2543(18) ?
    Cd5 O15 . 2.3196(18) ?
    Cd6 O17 . 2.2150(18) ?
    Cd6 O11 1_455 2.2293(18) ?
    Cd6 O13 . 2.2396(17) ?
    Cd6 O14 2_556 2.3131(18) ?
    Cd6 O8 1_455 2.313(2) ?
    Cd7 O22 . 2.2441(17) ?
    Cd7 O15 . 2.2547(17) ?
    Cd7 O18 1_655 2.2732(17) ?
    Cd7 O5 2_656 2.2808(18) ?
    Cd7 O24 3_667 2.2990(19) ?
    Cd7 O7 2_656 2.5935(19) ?
    Cd8 O13 . 2.2156(17) ?
    Cd8 O1 3_666 2.2783(17) ?
    Cd8 O16 2_556 2.2973(18) ?
    Cd8 O7 2_656 2.3285(18) ?
    Cd8 O10 . 2.3381(19) ?
    Cd8 O12 . 2.522(2) ?
    Cd9 O3 . 2.2248(17) ?
    Cd9 O6 . 2.2297(19) ?
    Cd9 O21 2_656 2.3135(19) ?
    Cd9 O9 . 2.3230(18) ?
    Cd9 O3 3_766 2.3411(18) ?
    Cd9 O23 2_656 2.550(2) ?
    P1 O3 . 1.5316(18) ?
    P1 O1 . 1.5358(18) ?
    P1 O4 . 1.5388(18) ?
    P1 O2 . 1.5529(17) ?
    P2 O6 . 1.533(2) ?
    P2 O5 . 1.5327(18) ?
    P2 O8 . 1.5376(18) ?
    P2 O7 . 1.5417(19) ?
    P3 O12 . 1.5283(19) ?
    P3 O9 . 1.5354(18) ?
    P3 O11 . 1.5409(18) ?
    P3 O10 . 1.5430(18) ?
    P4 O14 . 1.5334(18) ?
    P4 O15 . 1.5391(18) ?
    P4 O13 . 1.5430(17) ?
    P4 O16 . 1.5451(18) ?
    P5 O19 . 1.5348(18) ?
    P5 O17 . 1.5383(18) ?
    P5 O18 . 1.5404(18) ?
    P5 O20 . 1.5429(17) ?
    P6 O23 . 1.527(2) ?
    P6 O22 . 1.5311(19) ?
    P6 O21 . 1.5372(19) ?
    P6 O24 . 1.5566(18) ?
loop_
    _geom_angle_atom_site_label_1
    _geom_angle_atom_site_label_2
    _geom_angle_atom_site_label_3
    _geom_angle_site_symmetry_1
    _geom_angle_site_symmetry_3
    _geom_angle
    _geom_angle_publ_flag
    O2 Cd1 O14 . 3_666 94.64(7) ?
    O2 Cd1 O17 . 4_675 98.73(7) ?
    O14 Cd1 O17 3_666 4_675 73.41(6) ?
    O2 Cd1 O24 . 2_656 121.70(6) ?
    O14 Cd1 O24 3_666 2_656 141.54(7) ?
    O17 Cd1 O24 4_675 2_656 87.86(7) ?
    O2 Cd1 O7 . 3_766 142.93(6) ?
    O14 Cd1 O7 3_666 3_766 80.58(7) ?
    O17 Cd1 O7 4_675 3_766 114.60(7) ?
    O24 Cd1 O7 2_656 3_766 77.21(6) ?
    O16 Cd2 O21 . . 110.02(7) ?
    O16 Cd2 O20 . . 93.60(7) ?
    O21 Cd2 O20 . . 153.63(7) ?
    O16 Cd2 O22 . 3_667 152.72(7) ?
    O21 Cd2 O22 . 3_667 81.75(7) ?
    O20 Cd2 O22 . 3_667 82.22(7) ?
    O16 Cd2 O1 . 4_566 72.91(6) ?
    O21 Cd2 O1 . 4_566 79.03(7) ?
    O20 Cd2 O1 . 4_566 97.73(7) ?
    O22 Cd2 O1 3_667 4_566 134.32(6) ?
    O4 Cd3 O5 . . 108.31(7) ?
    O4 Cd3 O2 . 3_666 102.91(7) ?
    O5 Cd3 O2 . 3_666 146.53(7) ?
    O4 Cd3 O9 . . 101.42(7) ?
    O5 Cd3 O9 . . 80.78(7) ?
    O2 Cd3 O9 3_666 . 104.80(7) ?
    O4 Cd3 O19 . 2_546 75.41(6) ?
    O5 Cd3 O19 . 2_546 79.23(6) ?
    O2 Cd3 O19 3_666 2_546 97.58(7) ?
    O9 Cd3 O19 . 2_546 157.50(7) ?
    O23 Cd4 O20 . 1_655 133.04(7) ?
    O23 Cd4 O4 . 4_666 105.57(7) ?
    O20 Cd4 O4 1_655 4_666 118.55(7) ?
    O23 Cd4 O19 . 3_667 86.54(7) ?
    O20 Cd4 O19 1_655 3_667 90.31(7) ?
    O4 Cd4 O19 4_666 3_667 74.37(6) ?
    O23 Cd4 O10 . 2_646 110.78(8) ?
    O20 Cd4 O10 1_655 2_646 80.80(6) ?
    O4 Cd4 O10 4_666 2_646 96.33(6) ?
    O19 Cd4 O10 3_667 2_646 162.23(7) ?
    O12 Cd5 O18 . 1_655 104.06(7) ?
    O12 Cd5 O11 . 2_646 130.59(7) ?
    O18 Cd5 O11 1_655 2_646 122.38(7) ?
    O12 Cd5 O8 . . 83.60(7) ?
    O18 Cd5 O8 1_655 . 94.01(7) ?
    O11 Cd5 O8 2_646 . 107.18(7) ?
    O12 Cd5 O15 . . 83.32(7) ?
    O18 Cd5 O15 1_655 . 81.78(6) ?
    O11 Cd5 O15 2_646 . 87.22(7) ?
    O8 Cd5 O15 . . 164.84(7) ?
    O17 Cd6 O11 . 1_455 101.60(7) ?
    O17 Cd6 O13 . . 103.11(7) ?
    O11 Cd6 O13 1_455 . 150.83(7) ?
    O17 Cd6 O14 . 2_556 74.45(6) ?
    O11 Cd6 O14 1_455 2_556 81.67(6) ?
    O13 Cd6 O14 . 2_556 90.24(7) ?
    O17 Cd6 O8 . 1_455 102.19(6) ?
    O11 Cd6 O8 1_455 1_455 83.31(7) ?
    O13 Cd6 O8 . 1_455 106.17(7) ?
    O14 Cd6 O8 2_556 1_455 163.55(7) ?
    O22 Cd7 O15 . . 105.64(7) ?
    O22 Cd7 O18 . 1_655 90.72(7) ?
    O15 Cd7 O18 . 1_655 82.34(6) ?
    O22 Cd7 O5 . 2_656 126.62(7) ?
    O15 Cd7 O5 . 2_656 126.31(7) ?
    O18 Cd7 O5 1_655 2_656 85.34(7) ?
    O22 Cd7 O24 . 3_667 83.70(7) ?
    O15 Cd7 O24 . 3_667 93.27(7) ?
    O18 Cd7 O24 1_655 3_667 171.73(7) ?
    O5 Cd7 O24 2_656 3_667 102.88(7) ?
    O22 Cd7 O7 . 2_656 156.36(7) ?
    O15 Cd7 O7 . 2_656 77.53(6) ?
    O18 Cd7 O7 1_655 2_656 112.89(6) ?
    O5 Cd7 O7 2_656 2_656 60.05(6) ?
    O24 Cd7 O7 3_667 2_656 72.69(6) ?
    O13 Cd8 O1 . 3_666 92.86(7) ?
    O13 Cd8 O16 . 2_556 113.40(7) ?
    O1 Cd8 O16 3_666 2_556 73.32(6) ?
    O13 Cd8 O7 . 2_656 77.26(6) ?
    O1 Cd8 O7 3_666 2_656 158.96(7) ?
    O16 Cd8 O7 2_556 2_656 93.39(6) ?
    O13 Cd8 O10 . . 145.55(6) ?
    O1 Cd8 O10 3_666 . 81.31(7) ?
    O16 Cd8 O10 2_556 . 97.48(6) ?
    O7 Cd8 O10 2_656 . 117.23(7) ?
    O13 Cd8 O12 . . 87.84(6) ?
    O1 Cd8 O12 3_666 . 101.36(7) ?
    O16 Cd8 O12 2_556 . 158.06(6) ?
    O7 Cd8 O12 2_656 . 96.82(7) ?
    O10 Cd8 O12 . . 60.58(6) ?
    O3 Cd9 O6 . . 108.60(8) ?
    O3 Cd9 O21 . 2_656 118.11(7) ?
    O6 Cd9 O21 . 2_656 127.43(7) ?
    O3 Cd9 O9 . . 95.37(6) ?
    O6 Cd9 O9 . . 80.79(7) ?
    O21 Cd9 O9 2_656 . 115.63(7) ?
    O3 Cd9 O3 . 3_766 77.59(7) ?
    O6 Cd9 O3 . 3_766 83.26(7) ?
    O21 Cd9 O3 2_656 3_766 84.39(7) ?
    O9 Cd9 O3 . 3_766 159.49(7) ?
    O3 Cd9 O23 . 2_656 82.85(6) ?
    O6 Cd9 O23 . 2_656 153.31(7) ?
    O21 Cd9 O23 2_656 2_656 59.54(6) ?
    O9 Cd9 O23 . 2_656 74.04(6) ?
    O3 Cd9 O23 3_766 2_656 123.24(6) ?
    O3 P1 O1 . . 108.84(10) ?
    O3 P1 O4 . . 111.71(10) ?
    O1 P1 O4 . . 108.13(11) ?
    O3 P1 O2 . . 110.91(10) ?
    O1 P1 O2 . . 110.94(10) ?
    O4 P1 O2 . . 106.28(10) ?
    O6 P2 O5 . . 113.44(11) ?
    O6 P2 O8 . . 108.65(12) ?
    O5 P2 O8 . . 112.67(11) ?
    O6 P2 O7 . . 107.92(12) ?
    O5 P2 O7 . . 105.92(10) ?
    O8 P2 O7 . . 107.98(11) ?
    O12 P3 O9 . . 110.88(12) ?
    O12 P3 O11 . . 113.07(11) ?
    O9 P3 O11 . . 111.18(11) ?
    O12 P3 O10 . . 106.22(11) ?
    O9 P3 O10 . . 109.20(10) ?
    O11 P3 O10 . . 105.98(10) ?
    O14 P4 O15 . . 108.48(10) ?
    O14 P4 O13 . . 110.24(10) ?
    O15 P4 O13 . . 112.60(10) ?
    O14 P4 O16 . . 109.29(11) ?
    O15 P4 O16 . . 110.29(10) ?
    O13 P4 O16 . . 105.89(10) ?
    O19 P5 O17 . . 108.76(11) ?
    O19 P5 O18 . . 108.10(10) ?
    O17 P5 O18 . . 111.09(10) ?
    O19 P5 O20 . . 109.87(9) ?
    O17 P5 O20 . . 108.60(11) ?
    O18 P5 O20 . . 110.39(10) ?
    O23 P6 O22 . . 113.50(11) ?
    O23 P6 O21 . . 104.52(11) ?
    O22 P6 O21 . . 112.15(10) ?
    O23 P6 O24 . . 107.62(11) ?
    O22 P6 O24 . . 106.90(11) ?
    O21 P6 O24 . . 112.17(11) ?
_shelx_space_group_comment
;
The symmetry employed for this shelxl refinement is uniquely defined
by the following loop, which should always be used as a source of
symmetry information in preference to the above space-group names.
They are only intended as comments.
;
_shelx_hkl_file
;
   1   0   0    0.20    0.20
   1   0   0    0.10    0.10
  -1   0   0   -0.20    0.20
  -1   0   0    0.00    0.20
  -1   0   0    0.10    0.10
  -1   0   0    0.00    0.10
   2   0   0   19.30    1.40
   2   0   0   23.60    1.20
   2   0   0   25.30    2.00
   2   0   0   21.70    1.00
   2   0   0   21.60    0.90
  -2   0   0   21.80    1.00
  -2   0   0   22.10    1.80
  -2   0   0   21.80    1.10
  -2   0   0   23.60    1.20
  -2   0   0   20.30    1.30
   2   0   0   23.10    1.20
  -2   0   0   22.20    1.10
  -2   0   0   24.20    1.20
   3   0   0    1.90    0.60
  -3   0   0    0.80    0.40
  -3   0   0    2.90    0.70
  -3   0   0    1.60    0.20
  -3   0   0    0.80    0.30
   3   0   0    1.50    0.30
   3   0   0    1.20    1.20
  -3   0   0    1.20    1.00
  -4   0   0    8.50    0.60
  -4   0   0   10.30    0.90
  -4   0   0    9.60    1.00
  -4   0   0   11.00    1.00
  -4   0   0    7.80    1.10
   4   0   0   12.50    1.10
   4   0   0    9.30    0.60
   4   0   0    9.30    1.20
   4   0   0    8.00    0.70
   4   0   0   10.50    2.30
  -4   0   0    9.90    1.80
   4   0   0   10.20    1.10
   4   0   0    9.20    1.40
  -4   0   0    8.70    0.90
   5   0   0   -0.90    0.60
  -5   0   0   -0.50    1.50
  -5   0   0    0.10    0.80
  -5   0   0    0.00    0.70
  -5   0   0    0.20    0.40
   5   0   0    0.00    0.60
   5   0   0    0.30    0.20
   5   0   0   -0.30    0.70
   5   0   0   -1.30    1.10
   5   0   0    1.30    1.80
   5   0   0   -0.10    0.40
   6   0   0 2661.83  104.89
   6   0   0 3054.29  106.19
   6   0   0 2682.43  105.09
   6   0   0 2899.81  105.79
  -6   0   0 2830.82  105.79
   6   0   0 2929.01  107.19
   6   0   0 2960.40  106.19
   6   0   0 2897.21  105.79
   7   0   0    2.20    1.50
   7   0   0    0.50    1.00
   7   0   0   -1.80    1.00
   7   0   0   -1.20    2.70
   7   0   0   -0.40    0.40
  -7   0   0    1.10    0.80
   7   0   0   -0.30    2.50
  -7   0   0   -1.80    1.30
   7   0   0   -0.90    0.50
   8   0   0   82.49    5.20
   8   0   0   86.19    4.00
   8   0   0   84.89    6.40
   8   0   0   86.89    5.20
  -8   0   0   84.39    4.30
   8   0   0   89.39    4.70
   8   0   0   86.29    5.00
   9   0   0    4.80    3.60
   9   0   0   -2.20    2.10
   9   0   0    3.20    1.60
  -9   0   0   -1.30    1.20
   9   0   0    1.00    2.60
   9   0   0    0.00    2.20
 -10   0   0    0.00    1.80
  10   0   0    4.20    3.00
  10   0   0    3.30    1.60
  10   0   0    4.20    2.70
  10   0   0    1.30    1.60
  10   0   0   -2.50    2.70
  10   0   0   -0.90    4.30
  11   0   0    3.20    2.10
  11   0   0    2.80    3.40
 -11   0   0    3.10    2.20
  11   0   0    0.60    5.50
  11   0   0   -4.10    3.40
  11   0   0    3.80    1.90
  11   0   0    1.80    3.60
  12   0   0  153.78    8.40
  12   0   0  159.88   12.10
 -12   0   0  153.88    7.80
  12   0   0  141.09   11.00
  12   0   0  140.39    9.90
  12   0   0  139.09   11.00
  12   0   0  159.68    7.70
  13   0   0    0.80    2.60
 -13   0   0    1.90    2.70
  13   0   0   -6.30    5.60
  13   0   0  -12.90    4.70
  13   0   0    2.60    3.00
  14   0   0   21.30    8.10
  14   0   0   21.40    5.00
  14   0   0   23.40    6.90
  14   0   0   25.40    4.70
  15   0   0    0.50    3.90
  15   0   0   -3.90    7.90
  15   0   0  -10.10    6.60
  15   0   0   -0.80   10.10
   1  -1   0    1.80    0.20
  -1  -1   0    1.40    0.20
  -1  -1   0    1.30    0.40
   1  -1   0    1.40    0.20
   1  -1   0    1.00    0.20
   1  -1   0    1.10    0.60
  -1  -1   0    1.60    0.20
  -1  -1   0    1.50    0.20
  -1  -1   0    1.30    0.20
  -1  -1   0    1.20    0.10
   1  -1   0    1.40    0.20
   1  -1   0    1.20    0.20
   1   1   0    1.40    0.20
  -1   1   0    1.40    0.20
  -1   1   0    1.90    0.20
   1   1   0    1.00    0.30
  -1   1   0    1.30    0.20
   1   1   0    1.10    0.20
  -1   1   0    1.20    0.70
  -1   1   0    1.00    0.20
   1   1   0    1.30    0.40
   1   1   0    1.20    0.20
  -1   1   0    1.50    0.20
   2  -1   0   12.60    1.00
  -2  -1   0   14.90    0.90
  -2  -1   0   14.80    0.90
   2  -1   0   17.10    1.00
  -2  -1   0   14.20    0.60
  -2  -1   0   15.10    0.90
  -2  -1   0   12.40    1.30
   2  -1   0   14.00    2.20
   2  -1   0   14.70    0.80
  -2  -1   0   16.40    1.00
   2  -1   0   15.40    1.00
   2  -1   0   15.50    1.00
   2   1   0   13.20    0.70
   2   1   0   10.40    1.40
  -2   1   0   14.70    0.90
  -2   1   0   18.00    2.30
   2   1   0   16.70    0.90
  -2   1   0   15.90    0.80
  -2   1   0   15.90    1.00
  -2   1   0   14.50    0.90
   2   1   0   16.60    0.80
   2   1   0   14.50    1.00
  -2   1   0   13.60    0.90
   2   1   0   15.30    1.00
  -3  -1   0 2903.31  108.59
   3  -1   0 2771.72  109.39
   3  -1   0 3087.59  108.79
  -3  -1   0 2954.50  108.59
  -3  -1   0 3059.59  108.79
   3   1   0 2840.92  109.09
  -3   1   0 3019.80  108.69
  -3   1   0 2825.82  109.29
  -3   1   0 3019.70  108.69
  -3   1   0 2925.91  108.59
  -3   1   0 3033.70  108.59
   3   1   0 3090.69  108.89
   4  -1   0    6.20    2.00
   4  -1   0    8.00    1.00
  -4  -1   0    9.40    1.10
   4  -1   0    7.00    1.00
   4  -1   0    8.00    1.20
  -4  -1   0    6.30    0.50
   4  -1   0    6.20    0.70
  -4  -1   0    4.90    0.70
   4  -1   0    8.80    1.00
  -4  -1   0    8.20    0.90
  -4   1   0    5.50    0.90
   4   1   0    9.30    1.20
   4   1   0    6.10    0.60
  -4   1   0    6.30    0.70
  -4   1   0    8.40    2.00
  -4   1   0    5.80    0.60
   4   1   0    8.30    1.00
   4   1   0    6.60    0.90
  -4   1   0    6.70    0.80
   4   1   0    6.90    1.50
   4   1   0    6.30    0.60
   4   1   0    7.00    1.40
  -4   1   0    6.50    0.80
  -4   1   0    7.80    0.90
  -5  -1   0    2.00    0.60
   5  -1   0    2.00    0.90
   5  -1   0    2.20    2.00
   5  -1   0   -0.60    1.00
   5  -1   0    0.80    0.70
  -5  -1   0    0.30    0.30
   5  -1   0    0.10    0.40
  -5  -1   0    1.60    1.00
  -5  -1   0    0.70    0.90
   5  -1   0   -0.30    0.60
   5   1   0   -0.10    0.60
   5   1   0    2.00    1.50
   5   1   0    0.10    0.30
   5   1   0    1.90    0.90
  -5   1   0    0.40    0.60
  -5   1   0   -0.40    0.70
  -5   1   0    1.20    0.80
   5   1   0   -0.80    1.70
   5   1   0    0.40    0.40
   5   1   0   -0.10    0.60
  -5   1   0    2.10    1.90
  -6  -1   0  255.97   10.00
   6  -1   0  259.77   10.40
   6  -1   0  249.28    9.90
   6  -1   0  260.67   10.70
   6  -1   0  264.67   10.70
  -6  -1   0  258.57   10.60
   6  -1   0  258.07   10.40
  -6  -1   0  244.48    9.60
   6  -1   0  241.08   11.90
   6   1   0  248.58   10.50
   6   1   0  255.47   10.40
   6   1   0  258.97   11.30
   6   1   0  256.27    9.60
  -6   1   0  239.88   10.20
   6   1   0  261.67   10.90
   6   1   0  255.87    9.70
  -6   1   0  236.28   11.40
   6   1   0  256.37   11.60
   7  -1   0    3.20    1.30
   7  -1   0    3.70    1.30
   7  -1   0    3.40    1.00
   7  -1   0    2.70    0.70
   7  -1   0   -0.70    2.40
  -7  -1   0    5.10    1.70
   7  -1   0    1.90    1.10
  -7  -1   0    4.50    1.00
   7  -1   0    2.50    2.80
   7   1   0    2.20    1.20
  -7   1   0    1.70    2.60
   7   1   0    4.20    0.80
   7   1   0    3.50    2.90
   7   1   0    1.80    1.10
   7   1   0    2.50    0.50
   7   1   0   -1.00    2.20
   7   1   0    4.30    1.70
  -8  -1   0  133.19    6.60
   8  -1   0  141.69    6.80
   8  -1   0  137.09    6.60
  -8  -1   0  137.79    6.00
   8  -1   0  131.79    6.40
   8  -1   0  138.19    5.80
   8  -1   0  139.59    7.60
   8  -1   0  145.99    7.00
   8  -1   0  132.19    9.20
  -8   1   0  132.79    8.00
   8   1   0  138.09    6.40
   8   1   0  116.69    8.40
   8   1   0  129.79    8.20
   8   1   0  130.79    5.40
   8   1   0  137.19    5.70
  -9  -1   0 1905.71   69.29
   9  -1   0 1827.02   69.59
   9  -1   0 1833.02   70.09
  -9  -1   0 1831.42   70.09
   9  -1   0 1836.92   70.29
   9  -1   0 1912.71   70.69
   9  -1   0 1931.91   70.49
   9   1   0 1834.92   70.19
   9   1   0 1831.72   70.49
   9   1   0 1886.51   70.89
   9   1   0 1857.71   69.59
   9   1   0 1902.81   69.09
   9   1   0 1952.20   71.29
   9   1   0 1786.82   68.59
  10  -1   0    7.60    2.60
  10  -1   0    8.80    2.30
  10  -1   0   11.80    3.40
  10  -1   0   11.50    3.10
  10  -1   0   10.40    1.90
  10  -1   0   14.80    4.50
  10   1   0    9.30    3.10
 -10   1   0   10.40    2.20
  10   1   0   14.70    5.10
  10   1   0    9.10    3.50
  10   1   0   11.20    1.50
  10   1   0   11.80    3.00
  10   1   0    9.30    2.00
 -11  -1   0   96.99    5.70
  11  -1   0   89.49    7.30
  11  -1   0  105.49    5.60
  11  -1   0   90.29    7.20
  11  -1   0   82.79    8.00
  11  -1   0  101.39    6.30
  11  -1   0  106.69    8.80
  11   1   0  102.29    5.40
  11   1   0   96.59    8.40
  11   1   0  104.79    8.10
  11   1   0  102.59    9.90
  11   1   0   86.59    7.60
  11   1   0   97.09    6.20
 -11   1   0   96.79    6.00
  12  -1   0   98.89    5.70
  12  -1   0   91.99    6.60
  12  -1   0   86.59    8.20
 -12  -1   0  100.99    6.10
  12  -1   0   98.59    8.90
  12  -1   0   95.29    9.20
  12   1   0   93.59    5.70
  12   1   0   82.49    9.60
  12   1   0   89.29    8.40
  12   1   0   97.19   11.20
  12   1   0   94.39    6.60
  12   1   0   77.79    9.20
 -12   1   0   94.19    6.30
  13  -1   0    3.30    3.10
  13  -1   0    0.10    3.40
  13  -1   0   -7.00    5.50
  13  -1   0    4.30    4.90
 -13  -1   0    0.10    2.50
  13  -1   0    0.70    2.60
  13   1   0    4.70    3.00
  13   1   0    1.70    8.30
 -13   1   0    1.70    2.90
  13   1   0    0.00    5.80
  13   1   0    2.90    5.10
  13   1   0   -1.50    2.90
  14  -1   0   35.00    5.00
  14  -1   0   19.70    7.80
  14  -1   0   22.60    5.20
  14  -1   0   26.00    6.90
  14  -1   0   25.20    3.80
  14   1   0   19.10    5.90
  14   1   0   26.40    7.10
  14   1   0   31.60    8.60
  15  -1   0   29.00    5.00
  15  -1   0   28.40    5.80
  15  -1   0   42.20   12.50
  15   1   0   22.20   10.70
  15   1   0   39.20    5.50
  15   1   0   18.30    6.50
  15   1   0   35.60    9.60
   0  -2   0    4.30    0.60
   0  -2   0    3.00    0.40
   0  -2   0    2.30    0.30
   0  -2   0    4.50    0.80
   0  -2   0    2.80    0.30
   0  -2   0    4.50    0.40
   0   2   0    4.10    0.50
   0   2   0    3.00    0.90
   0   2   0    3.80    0.30
   0   2   0    2.60    0.40
   0   2   0    2.40    0.40
   0   2   0    3.20    0.40
   0   2   0    3.80    0.50
   1  -2   0    6.00    0.50
   1  -2   0    7.00    0.50
  -1  -2   0    5.70    0.60
   1  -2   0    7.60    0.60
   1  -2   0    7.10    0.70
  -1  -2   0    6.00    0.50
   1  -2   0    6.50    0.70
  -1  -2   0    5.80    1.00
   1  -2   0    6.80    0.60
  -1  -2   0    6.20    0.50
   1  -2   0    8.00    0.80
  -1  -2   0    6.20    0.60
  -1  -2   0    5.40    0.50
  -1  -2   0    6.10    0.50
   1  -2   0    5.60    0.60
   1  -2   0    4.00    1.40
  -1  -2   0    5.90    0.70
  -1   2   0    5.00    1.70
   1   2   0    5.90    0.70
  -1   2   0    6.20    0.50
   1   2   0    4.70    1.00
  -1   2   0    6.30    0.30
  -1   2   0    6.20    0.50
   1   2   0    6.20    0.80
  -1   2   0    6.40    0.40
  -1   2   0    6.30    0.60
   1   2   0    6.70    0.50
  -1   2   0    6.90    0.60
   1   2   0    5.20    0.60
   2  -2   0    8.40    0.70
  -2  -2   0    9.10    0.70
   2  -2   0    9.50    0.80
   2  -2   0    9.50    0.60
  -2  -2   0    8.20    0.60
  -2  -2   0    6.90    1.10
   2  -2   0    8.10    0.80
   2  -2   0    6.40    0.80
  -2  -2   0   10.90    0.80
   2  -2   0    7.60    2.00
   2  -2   0    7.70    0.70
  -2  -2   0    8.70    0.80
  -2   2   0    8.50    0.60
  -2   2   0    8.90    0.70
   2   2   0    7.80    0.90
  -2   2   0   10.20    0.70
  -2   2   0    7.60    0.80
   2   2   0    9.70    0.60
   2   2   0    9.00    1.10
  -2   2   0    7.80    0.70
  -2   2   0    8.70    0.80
   2   2   0    7.60    1.00
   2   2   0    6.90    1.40
  -2   2   0    8.80    2.10
  -3  -2   0  793.42   28.60
  -3  -2   0  754.22   28.40
   3  -2   0  724.93   28.30
  -3  -2   0  710.43   28.20
  -3  -2   0  720.63   28.00
   3  -2   0  747.33   29.50
   3  -2   0  822.92   28.50
  -3  -2   0  791.12   28.40
   3  -2   0  795.82   28.40
   3  -2   0  788.02   28.40
  -3  -2   0  772.02   29.20
   3  -2   0  747.63   28.40
   3   2   0  748.63   28.20
   3   2   0  788.12   28.60
   3   2   0  756.62   29.10
  -3   2   0  747.93   28.30
   3   2   0  779.22   28.70
  -3   2   0  741.53   28.20
   3   2   0  742.23   28.10
  -3   2   0  769.12   28.30
  -3   2   0  783.72   28.40
   3   2   0  756.92   28.50
  -3   2   0  709.53   29.30
  -3   2   0  787.62   28.50
   3   2   0  809.42   28.30
  -4  -2   0   19.90    1.90
   4  -2   0   19.70    1.20
   4  -2   0   22.80    1.50
   4  -2   0   23.50    1.60
   4  -2   0   20.80    2.90
   4  -2   0   21.70    1.50
  -4  -2   0   20.40    0.90
  -4  -2   0   21.40    1.20
   4  -2   0   21.00    1.50
  -4   2   0   21.10    1.40
  -4   2   0   25.50    1.40
  -4   2   0   20.40    1.50
   4   2   0   21.80    1.50
   4   2   0   18.00    2.90
   4   2   0   19.00    1.00
  -4   2   0   21.90    1.30
   4   2   0   19.20    1.10
  -4   2   0   20.40    3.80
   4   2   0   18.80    1.60
  -4   2   0   17.90    1.20
   5  -2   0   -0.10    0.40
   5  -2   0    1.70    0.80
  -5  -2   0    1.40    0.30
  -5  -2   0    1.60    0.50
   5  -2   0   -0.80    0.80
  -5  -2   0   -0.30    1.10
   5  -2   0    1.70    2.10
   5  -2   0   -0.50    0.60
   5  -2   0    0.70    0.70
   5   2   0    0.90    0.40
   5   2   0    0.70    0.70
   5   2   0    0.10    0.70
   5   2   0   -2.10    1.80
   5   2   0    0.30    0.40
  -5   2   0   -0.50    0.60
  -5   2   0    1.70    2.20
   5   2   0   -0.60    1.10
  -5   2   0    0.80    0.90
  -5   2   0   -0.50    0.80
   5   2   0   -0.10    0.60
  -6  -2   0  267.77   10.40
  -6  -2   0  267.47   10.80
  -6  -2   0  282.27   11.70
   6  -2   0  283.97   11.20
   6  -2   0  280.37   11.20
   6  -2   0  283.47   11.20
   6  -2   0  264.67   12.80
   6  -2   0  288.07   11.50
   6  -2   0  270.07   10.80
   6   2   0  280.67   11.80
   6   2   0  276.67   11.40
   6   2   0  289.77   11.30
   6   2   0  265.47   12.30
  -6   2   0  277.67   11.10
   6   2   0  277.27   10.60
  -6   2   0  265.17   12.60
   6   2   0  285.87   12.30
   6   2   0  282.07   10.60
  -7  -2   0   35.00    2.10
  -7  -2   0   30.80    1.80
   7  -2   0   34.70    4.10
  -7  -2   0   34.40    3.10
   7  -2   0   32.60    2.00
   7  -2   0   37.70    2.70
   7  -2   0   31.00    2.60
   7  -2   0   40.30    3.10
   7   2   0   31.70    3.10
  -7   2   0   35.30    4.70
   7   2   0   34.60    3.10
   7   2   0   38.00    1.90
   7   2   0   34.70    1.90
   7   2   0   35.70    3.00
   7   2   0   31.50    4.90
   7   2   0   30.70    3.70
   8  -2   0   34.70    8.60
   8  -2   0   36.20    3.00
  -8  -2   0   35.20    2.30
   8  -2   0   32.60    3.40
   8  -2   0   35.20    3.00
   8  -2   0   30.60    2.90
   8  -2   0   30.50    2.20
   8   2   0   36.00    3.70
   8   2   0   26.50    1.90
   8   2   0   35.60    3.00
   8   2   0   33.80    5.20
   8   2   0   30.20    5.00
   8   2   0   34.30    4.30
   8   2   0   33.50    1.90
   8   2   0   31.20    3.90
  -8   2   0   28.00    4.70
   9  -2   0   99.59    6.70
   9  -2   0  109.19    5.20
   9  -2   0  101.59    6.10
   9  -2   0  105.69    5.70
   9  -2   0  106.69    6.70
  -9  -2   0  104.69    5.00
   9  -2   0  101.39    6.30
   9   2   0  103.09    7.10
   9   2   0  103.29    6.50
   9   2   0  102.29    8.40
   9   2   0  112.99    4.70
  -9   2   0  102.39    7.50
   9   2   0  109.99    6.80
   9   2   0  116.49    5.80
  10  -2   0   47.90    4.30
  10  -2   0   35.00    4.90
 -10  -2   0   52.79    3.50
  10  -2   0   54.09    3.70
  10  -2   0   52.59    5.80
  10  -2   0   46.90    5.40
  10   2   0   55.79    3.00
  10   2   0   54.79    4.30
  10   2   0   53.99    6.00
  10   2   0   52.89    5.50
  10   2   0   48.30    6.20
  10   2   0   50.29    7.70
  11  -2   0   26.70    3.90
  11  -2   0   34.00    4.50
  11  -2   0   38.70    3.70
  11  -2   0   32.30    4.30
 -11  -2   0   33.00    4.00
  11  -2   0   29.90    4.70
  11   2   0   32.40    4.90
  11   2   0   29.20    5.30
  11   2   0   36.20    4.30
  11   2   0   26.60    6.50
  11   2   0   44.40    3.00
  11   2   0   44.30    7.90
 -11   2   0   32.60    4.30
  12  -2   0   79.79    6.20
  12  -2   0   73.69    7.70
  12  -2   0   70.89    6.50
  12  -2   0   72.59    8.50
  12  -2   0   89.39    5.50
 -12  -2   0   85.79    5.60
  12   2   0   66.19    9.20
  12   2   0   82.09    9.20
 -12   2   0   77.19    6.00
  12   2   0   80.49    6.10
  12   2   0   82.79    8.20
  12   2   0   82.99   11.60
 -13  -2   0    9.90    2.70
  13  -2   0    8.40    5.30
  13  -2   0    2.60    3.10
  13  -2   0   11.60    3.10
  13  -2   0    1.50    5.90
  13  -2   0    7.40    3.60
  13   2   0   24.40   10.50
  13   2   0    6.50    5.40
 -13   2   0   13.20    3.30
  13   2   0    8.50    6.50
  13   2   0    5.20    3.00
  14  -2   0   24.40    4.90
  14  -2   0   48.30    8.90
  14  -2   0   38.40    7.40
  14  -2   0   37.60    4.50
  14  -2   0   34.30    4.50
 -14   2   0   31.30    4.00
  14   2   0   28.40    7.60
  14   2   0   35.90    8.90
  15  -2   0    8.20    4.60
  15   2   0   11.40   10.40
  15   2   0    8.00    4.30
  15   2   0   -4.00    8.60
   0  -3   0    0.20    0.40
   0  -3   0    2.30    0.40
   0  -3   0    0.40    0.30
   0  -3   0    2.20    0.40
   0  -3   0    1.10    0.20
   0  -3   0    1.80    0.30
   0  -3   0    1.00    0.40
   0  -3   0    0.80    0.80
   0  -3   0    1.40    0.40
   0   3   0    0.70    0.30
   0   3   0   -1.00    1.10
   0   3   0    0.80    0.40
   0   3   0    1.30    0.30
   0   3   0    0.30    0.20
   0   3   0    1.40    0.50
   0   3   0   -0.90    0.90
   0   3   0    0.40    0.50
   0   3   0    2.10    0.30
   0   3   0    0.20    0.30
  -1  -3   0    9.50    0.80
   1  -3   0   12.50    0.70
  -1  -3   0   10.40    0.80
   1  -3   0   13.40    0.70
   1  -3   0   11.00    0.90
   1  -3   0   14.30    0.90
  -1  -3   0   10.50    0.70
  -1  -3   0    8.90    0.90
  -1  -3   0    9.30    1.30
   1  -3   0   14.80    1.00
  -1  -3   0   13.30    0.70
   1  -3   0   14.30    1.00
   1  -3   0   12.40    2.00
  -1  -3   0   12.00    0.70
   1  -3   0   13.00    1.20
   1  -3   0   12.60    0.70
   1  -3   0   12.70    0.90
  -1  -3   0    9.40    0.80
   1  -3   0   10.60    0.90
  -1   3   0   14.10    1.10
  -1   3   0   11.00    0.60
  -1   3   0   11.60    0.70
  -1   3   0   12.30    0.80
   1   3   0   10.30    0.90
   1   3   0    9.60    1.60
  -1   3   0   13.40    0.80
  -1   3   0   12.80    0.70
  -1   3   0   13.90    1.00
  -1   3   0   15.60    1.40
   1   3   0   11.20    0.70
   1   3   0   10.90    0.70
   1   3   0    9.90    0.80
   1   3   0    9.90    1.20
  -1   3   0   11.40    1.20
   1   3   0   10.00    0.70
   1   3   0    9.50    1.00
  -1   3   0    8.80    2.10
  -1   3   0   12.30    0.70
  -2  -3   0    0.50    0.30
  -2  -3   0   -0.60    0.50
  -2  -3   0    0.30    0.40
   2  -3   0   -0.40    0.20
   2  -3   0   -1.60    1.10
   2  -3   0   -0.20    0.40
   2  -3   0   -0.10    0.30
   2  -3   0    0.90    0.50
   2  -3   0    0.10    0.40
   2  -3   0    0.30    0.30
  -2  -3   0   -1.00    0.60
   2  -3   0    0.00    0.30
  -2  -3   0    0.00    0.40
   2  -3   0    0.30    0.60
  -2  -3   0   -0.10    0.30
  -2  -3   0    0.20    0.30
   2  -3   0    0.10    0.30
   2  -3   0   -0.50    0.30
  -2   3   0    0.30    0.40
   2   3   0    0.00    0.40
  -2   3   0    0.30    0.30
  -2   3   0   -1.40    1.20
  -2   3   0   -0.60    0.30
  -2   3   0    0.20    0.30
   2   3   0   -1.30    0.80
  -2   3   0    0.60    0.30
   2   3   0    0.20    0.60
   2   3   0   -0.70    0.40
   2   3   0    0.10    0.20
   3  -3   0  427.96   16.80
  -3  -3   0  464.35   17.20
   3  -3   0  436.66   17.10
   3  -3   0  429.66   18.40
   3  -3   0  484.25   17.20
   3  -3   0  470.55   17.20
  -3  -3   0  447.86   17.10
   3  -3   0  456.85   17.10
  -3  -3   0  429.46   17.20
  -3  -3   0  444.26   17.00
   3  -3   0  462.75   17.10
   3   3   0  467.45   17.60
   3   3   0  488.05   17.10
  -3   3   0  482.85   17.10
  -3   3   0  426.56   18.90
  -3   3   0  487.15   17.10
  -3   3   0  452.25   17.10
   3   3   0  461.15   17.00
   3   3   0  455.65   17.30
  -3   3   0  473.95   17.20
  -3   3   0  438.46   17.10
   3   3   0  415.66   18.50
   3   3   0  441.46   17.20
   4  -3   0    3.70    1.90
  -4  -3   0    3.50    1.30
   4  -3   0    4.00    0.50
   4  -3   0    3.40    0.80
   4  -3   0    3.80    0.80
   4  -3   0    3.90    0.70
   4  -3   0    3.10    0.80
  -4  -3   0    3.60    0.60
   4  -3   0    4.10    0.80
   4   3   0    3.90    0.80
  -4   3   0    6.10    2.80
   4   3   0    1.00    1.70
   4   3   0    5.60    0.80
  -4   3   0    4.40    1.10
  -4   3   0    4.30    0.60
   4   3   0    3.70    0.60
  -4   3   0    4.90    0.90
   4   3   0    4.80    1.00
   4   3   0    3.90    0.80
  -4   3   0    3.50    0.70
   5  -3   0  112.39    5.10
   5  -3   0  100.69    6.50
   5  -3   0  105.29    4.80
   5  -3   0  112.19    4.90
  -5  -3   0  110.69    5.50
   5  -3   0  106.09    4.70
   5  -3   0  113.49    4.90
   5  -3   0  108.19    4.80
  -5  -3   0  108.29    4.20
  -5  -3   0  113.49    4.60
  -5   3   0  108.39    4.90
  -5   3   0  110.99    4.80
  -5   3   0  114.69    7.00
   5   3   0  102.49    6.30
   5   3   0  111.39    4.60
   5   3   0  112.39    5.10
  -5   3   0  111.89    4.90
   5   3   0  113.69    5.40
   5   3   0  113.49    5.20
  -6  -3   0  270.07   11.60
   6  -3   0  270.97   10.90
   6  -3   0  264.07   10.80
  -6  -3   0  266.27   10.10
   6  -3   0  280.77   11.20
  -6  -3   0  262.37   10.50
   6  -3   0  272.27   10.90
   6  -3   0  276.07   10.60
   6  -3   0  268.57   10.90
   6  -3   0  249.38   12.60
   6   3   0  276.17   11.10
   6   3   0  281.97   11.70
  -6   3   0  269.87   10.90
   6   3   0  267.77   11.80
   6   3   0  271.07   11.30
  -6   3   0  255.37   12.70
   6   3   0  273.97   12.50
   6   3   0  275.47   10.30
   7  -3   0    4.90    3.30
  -7  -3   0    0.80    0.60
   7  -3   0    1.90    1.10
  -7  -3   0    3.60    1.80
   7  -3   0    0.50    1.30
   7  -3   0   -0.20    0.70
   7  -3   0    1.70    1.20
   7  -3   0    0.20    1.00
   7   3   0    2.10    2.10
   7   3   0   -0.30    0.70
   7   3   0    2.10    0.90
  -7   3   0    2.40    3.10
   7   3   0    2.70    3.30
   7   3   0    0.70    1.60
   7   3   0   -1.40    1.90
   8  -3   0    0.00    1.30
   8  -3   0   -0.20    1.20
   8  -3   0    1.90    1.20
  -8  -3   0    1.00    0.90
   8  -3   0    1.30    1.30
   8  -3   0    5.40    1.70
  -8   3   0    1.00    3.40
   8   3   0    2.10    0.70
   8   3   0   -1.10    2.00
   8   3   0    1.00    1.80
   8   3   0   -3.10    3.60
   8   3   0   -0.10    1.30
   8   3   0    2.60    1.80
   9  -3   0  577.54   23.40
   9  -3   0  597.54   23.10
  -9  -3   0  607.14   22.90
   9  -3   0  606.34   24.20
   9   3   0  608.64   25.10
   9   3   0  598.14   24.70
  -9   3   0  595.94   25.50
   9   3   0  620.14   22.60
   9   3   0  588.34   24.30
   9   3   0  590.94   25.90
   9   3   0  606.64   23.40
  10  -3   0    7.90    1.90
  10  -3   0    7.90    2.30
  10  -3   0    6.50    2.90
  10  -3   0    6.60    2.90
  10  -3   0    4.60    3.10
 -10  -3   0    5.40    1.50
  10   3   0    7.00    5.70
  10   3   0    5.90    3.10
 -10   3   0    7.30    4.30
  10   3   0    3.80    4.40
  10   3   0    5.60    2.00
  10   3   0    5.10    3.40
 -11  -3   0   82.09    5.30
  11  -3   0   83.49    5.70
  11  -3   0   79.39    6.90
  11  -3   0   72.09    7.30
  11  -3   0   84.59    5.10
  11  -3   0   86.49    5.80
  11   3   0   83.59   10.50
  11   3   0   88.09    5.80
  11   3   0   77.79    7.60
  11   3   0   83.39    8.30
  11   3   0   87.19   10.40
  12  -3   0   -5.20    4.30
  12  -3   0    3.60    2.40
  12  -3   0   -4.60    3.90
 -12  -3   0    3.80    2.40
  12  -3   0   -2.90    2.60
  12  -3   0    8.40    2.90
  12   3   0    4.20    5.20
  12   3   0   19.00    7.50
  12   3   0    3.80    2.70
  12   3   0   -0.10    9.60
  12   3   0    1.90    4.30
 -12   3   0   -3.40    2.50
  13  -3   0   -5.10    2.90
  13  -3   0   -4.30    2.90
  13  -3   0  -11.20    4.70
  13  -3   0   -0.90    5.60
  13  -3   0   -1.20    2.70
  13   3   0   -2.70    2.80
 -13   3   0    0.50    3.20
  13   3   0   -3.70    5.30
  13   3   0    7.60   10.90
  13   3   0   -6.50    8.00
  13   3   0   -1.10    6.20
  14  -3   0   19.20    4.50
  14  -3   0   31.70    7.30
  14  -3   0   28.80    8.20
  14  -3   0   35.30    4.50
  14   3   0   19.90    9.20
  14   3   0   21.90   11.60
  14   3   0   28.60    7.80
  14   3   0   24.90    7.90
 -14   3   0   28.90    4.10
  15  -3   0   27.40    5.50
  15  -3   0   21.90    5.40
  15   3   0   34.80    9.70
  15   3   0   30.30    5.50
  15   3   0   37.60   11.60
   0  -4   0 2236.48   83.89
   0  -4   0 2440.96   84.19
   0  -4   0 2264.37   84.19
   0  -4   0 2199.58   84.09
   0  -4   0 2405.46   84.49
   0  -4   0 2256.07   84.09
   0  -4   0 2285.17   84.09
   0   4   0 2180.28   84.19
   0   4   0 2382.16   83.99
   0   4   0 2202.98   84.49
   0   4   0 2170.48   85.29
   0   4   0 2310.27   83.89
   0   4   0 2294.97   84.29
   0   4   0 2430.66   84.09
   0   4   0 2147.69   84.09
   0   4   0 2425.36   84.09
  -1  -4   0    4.00    0.50
   1  -4   0    4.40    0.50
  -1  -4   0    7.50    0.80
   1  -4   0    4.30    0.50
  -1  -4   0    5.20    0.50
   1  -4   0    3.90    0.60
   1  -4   0    4.90    0.70
   1  -4   0    4.50    0.90
  -1  -4   0    3.90    0.60
   1  -4   0    4.00    0.60
   1  -4   0    6.10    0.80
  -1  -4   0    5.00    0.50
   1  -4   0    4.10    0.50
   1  -4   0    4.00    0.60
  -1  -4   0    6.90    0.80
  -1  -4   0    5.40    0.70
   1  -4   0    4.10    1.40
  -1  -4   0    2.70    1.10
  -1   4   0    3.80    1.80
  -1   4   0    4.80    0.90
   1   4   0    5.10    0.50
   1   4   0    5.30    0.90
   1   4   0    4.60    0.50
   1   4   0    6.30    0.70
  -1   4   0    3.90    0.50
  -1   4   0    4.50    0.80
  -1   4   0    7.30    0.80
  -1   4   0    4.10    0.50
  -1   4   0    4.30    0.40
  -1   4   0    4.80    0.70
  -1   4   0    4.10    1.00
   1   4   0    4.20    0.50
  -1   4   0    4.20    0.70
   1   4   0    4.80    0.70
  -1   4   0    4.30    0.50
   1   4   0    3.90    1.50
   1   4   0    3.80    0.80
  -2  -4   0   12.70    1.60
  -2  -4   0   15.10    1.30
   2  -4   0   13.30    1.50
  -2  -4   0   15.00    1.00
  -2  -4   0   16.20    1.00
  -2  -4   0   14.30    0.90
   2  -4   0   14.40    1.00
  -2  -4   0   15.90    1.40
   2  -4   0   16.20    1.00
   2  -4   0   15.80    0.90
  -2  -4   0   14.40    0.90
   2  -4   0   14.40    1.10
  -2  -4   0   14.20    1.10
  -2  -4   0   10.60    1.10
   2  -4   0   12.20    2.40
   2  -4   0   11.20    1.30
   2  -4   0   15.80    1.00
  -2   4   0   15.10    0.90
  -2   4   0   15.30    0.90
  -2   4   0   13.60    1.10
   2   4   0   16.00    1.50
  -2   4   0   14.80    3.30
   2   4   0   16.30    1.30
   2   4   0   16.00    0.90
   2   4   0   13.00    2.30
   2   4   0   17.60    1.30
  -2   4   0   13.80    1.00
   3  -4   0 1540.95   55.49
  -3  -4   0 1484.45   55.49
  -3  -4   0 1478.55   55.39
   3  -4   0 1532.65   57.19
   3  -4   0 1474.65   55.49
   3  -4   0 1459.25   55.49
  -3  -4   0 1469.05   55.59
   3  -4   0 1552.54   55.49
   3  -4   0 1587.44   55.59
   3  -4   0 1474.85   55.39
   3   4   0 1512.55   55.39
   3   4   0 1551.84   56.09
   3   4   0 1427.26   55.69
  -3   4   0 1564.24   55.59
  -3   4   0 1524.95   55.49
   3   4   0 1513.45   55.89
  -3   4   0 1540.45   55.39
   3   4   0 1459.55   56.59
  -3   4   0 1435.06   57.09
  -4  -4   0   57.79    2.60
   4  -4   0   62.59    2.90
  -4  -4   0   60.49    3.60
   4  -4   0   65.09    3.00
   4  -4   0   56.99    4.60
   4  -4   0   59.79    2.80
   4  -4   0   57.49    2.30
   4  -4   0   58.19    2.80
  -4  -4   0   58.69    3.00
   4  -4   0   55.99    2.80
  -4   4   0   65.39    3.00
  -4   4   0   61.59    2.70
   4   4   0   52.49    4.30
   4   4   0   47.50    2.60
  -4   4   0   49.70    5.10
   4   4   0   58.09    3.20
   4   4   0   56.99    3.00
  -4   4   0   59.99    2.80
   5  -4   0   18.70    1.50
   5  -4   0   15.10    1.30
   5  -4   0   17.00    1.50
   5  -4   0   18.90    1.10
   5  -4   0   13.60    1.60
  -5  -4   0   13.00    2.00
   5  -4   0   13.80    1.50
   5  -4   0   21.10    3.40
  -5  -4   0   13.30    1.20
   5  -4   0   17.70    1.70
  -5   4   0   17.10    1.70
   5   4   0   17.90    3.80
   5   4   0   13.40    1.60
  -5   4   0   13.90    3.80
   5   4   0   14.50    2.10
   5   4   0   12.60    1.60
   6  -4   0  238.68    9.60
  -6  -4   0  236.88    9.50
   6  -4   0  238.78   11.80
   6  -4   0  247.08    9.90
   6  -4   0  244.08    9.90
   6  -4   0  232.48    9.30
   6  -4   0  231.98    9.80
   6  -4   0  244.88   10.10
   6  -4   0  248.08    9.80
   6   4   0  252.27   10.80
   6   4   0  232.88   11.80
  -6   4   0  249.68   12.40
   6   4   0  243.18   10.20
  -6   4   0  240.78    9.90
   6   4   0  233.78   10.40
   7  -4   0    3.80    1.50
   7  -4   0    5.70    1.20
   7  -4   0    3.50    0.80
   7  -4   0    5.40    1.40
  -7  -4   0    2.70    2.80
   7  -4   0    3.30    1.50
   7  -4   0    3.10    4.20
  -7  -4   0    5.80    1.00
   7  -4   0    5.20    1.40
   7  -4   0    2.10    1.10
   7   4   0    0.40    3.80
  -7   4   0    7.80    2.10
   7   4   0    4.70    1.10
  -7   4   0    5.30    3.80
   7   4   0    1.30    2.10
   7   4   0    5.70    2.10
   7   4   0    2.40    1.80
   7   4   0    4.10    1.60
   8  -4   0   37.80    3.00
   8  -4   0   34.20    2.30
   8  -4   0   42.00    3.00
   8  -4   0   36.60    3.60
   8  -4   0   39.40    3.30
  -8  -4   0   40.70    2.50
   8  -4   0   37.00    2.90
   8   4   0   38.60    6.40
   8   4   0   39.00    3.20
   8   4   0   43.50    4.70
   8   4   0   34.00    4.10
  -8   4   0   43.40    5.90
   8   4   0   36.70    4.20
   9  -4   0    1.10    1.90
   9  -4   0    4.50    1.80
   9  -4   0    8.60    2.50
   9  -4   0    1.80    1.40
   9  -4   0    1.00    1.90
  -9  -4   0    2.50    1.20
   9  -4   0    2.20    1.00
   9   4   0    1.80    2.60
  -9   4   0    3.60    4.10
   9   4   0    1.40    1.60
   9   4   0   -2.00    3.70
   9   4   0    7.40    5.10
   9   4   0    3.80    3.00
  10  -4   0   77.39    6.70
  10  -4   0   82.89    6.30
  10  -4   0   84.69    4.60
  10  -4   0   94.99    5.10
  10  -4   0   87.19    6.40
  10  -4   0   92.49    5.70
  10   4   0   87.19    9.60
  10   4   0   99.89    7.10
  10   4   0   89.69    5.50
  10   4   0   86.39    9.30
 -10   4   0   89.69    8.30
  10   4   0   80.99    7.70
 -11  -4   0    1.90    2.10
  11  -4   0    0.80    3.10
  11  -4   0    3.90    3.70
  11  -4   0   -1.50    2.10
  11  -4   0    1.90    1.90
  11  -4   0    1.30    2.10
  11   4   0    4.60    4.40
  11   4   0    1.00    7.10
 -11   4   0    2.40    5.50
  11   4   0   -0.30    5.80
  11   4   0    3.90    4.00
  11   4   0   -1.10    2.20
  12  -4   0  217.68   10.60
 -12  -4   0  209.98    9.60
  12  -4   0  215.48    9.90
  12  -4   0  196.18   11.60
  12  -4   0  201.58    9.70
  12  -4   0  198.78   12.10
  12   4   0  204.98   13.60
  12   4   0  208.08   16.40
  12   4   0  190.18   12.50
  12   4   0  217.08   10.40
  12   4   0  207.08   16.40
  13  -4   0   -4.20    5.60
  13  -4   0   12.10    5.40
  13  -4   0    0.20    3.20
  13  -4   0    6.50    3.00
  13   4   0    9.50    3.40
  13   4   0   -4.40    8.10
  13   4   0    8.20    5.90
  13   4   0    5.70   11.40
  13   4   0    5.10    6.70
 -13   4   0    3.60    3.40
  14  -4   0    1.20    3.40
  14  -4   0    4.90    6.90
  14  -4   0    1.80    6.00
  14  -4   0    5.60    3.80
  14   4   0    1.40   10.40
 -14   4   0   -6.00    3.60
  14   4   0   33.90   13.70
  14   4   0    1.00    4.30
  14   4   0    7.00    7.80
 -15  -4   0   -0.80    5.00
  15  -4   0    7.60    4.20
  15  -4   0    6.00    4.40
  15   4   0   13.60    9.50
  15   4   0   -3.80    4.20
  15   4   0    0.70   10.40
   0  -5   0    0.20    0.40
   0  -5   0    1.20    0.40
   0  -5   0    1.40    0.60
   0  -5   0    0.90    0.30
   0  -5   0   -0.10    0.40
   0  -5   0   -0.70    0.60
   0  -5   0   -0.30    0.80
   0   5   0    0.60    0.40
   0   5   0    0.50    0.30
   0   5   0    0.00    1.10
   0   5   0    2.70    0.80
   0   5   0    0.60    1.90
   0   5   0    0.60    0.30
   0   5   0   -0.80    0.60
   0   5   0    1.60    0.80
   0   5   0    1.20    0.60
  -1  -5   0    5.30    0.80
  -1  -5   0    5.30    0.60
   1  -5   0    6.80    0.90
   1  -5   0    4.20    0.50
  -1  -5   0    3.20    0.70
   1  -5   0    5.20    1.00
  -1  -5   0    4.10    0.70
  -1  -5   0    4.10    0.60
   1  -5   0    4.40    0.50
   1  -5   0    5.50    0.70
   1  -5   0    5.10    0.60
   1  -5   0    4.80    0.70
  -1  -5   0    5.50    1.40
   1  -5   0    4.60    1.10
  -1  -5   0    3.80    0.50
   1  -5   0    5.60    1.20
   1   5   0    2.60    2.00
   1   5   0    4.20    0.50
   1   5   0    3.30    0.90
   1   5   0    4.50    0.80
  -1   5   0    5.20    1.00
  -1   5   0    3.30    1.10
  -1   5   0    2.20    2.30
  -1   5   0    4.90    0.50
  -1   5   0    5.10    0.90
   1   5   0    5.60    0.60
  -1   5   0    5.20    0.60
  -1   5   0    5.00    0.70
   1   5   0    3.10    0.80
  -1   5   0    5.10    0.50
   1   5   0    4.00    0.70
  -1   5   0    4.50    0.90
   2  -5   0    0.70    0.40
  -2  -5   0    1.30    0.60
   2  -5   0    0.70    0.60
  -2  -5   0    1.30    0.40
   2  -5   0    0.70    0.50
  -2  -5   0    3.00    0.60
   2  -5   0    1.40    1.90
   2  -5   0    1.20    0.40
   2  -5   0    1.40    0.50
  -2  -5   0    1.10    1.10
  -2   5   0   -2.30    2.60
   2   5   0    1.70    0.80
   2   5   0    0.40    2.00
   2   5   0    0.30    0.60
   2   5   0    2.60    0.70
  -2   5   0    0.40    0.40
  -2   5   0    1.50    0.50
  -2   5   0    0.30    0.40
   3  -5   0 1052.09   38.10
  -3  -5   0 1011.40   38.10
   3  -5   0 1027.50   40.10
  -3  -5   0  999.40   38.10
   3  -5   0 1020.80   38.20
  -3  -5   0 1003.20   38.00
  -3  -5   0 1014.30   38.20
   3  -5   0 1025.90   38.00
   3  -5   0  989.30   38.20
  -3  -5   0 1072.39   39.20
   3  -5   0 1069.69   38.10
  -3   5   0 1082.39   38.00
   3   5   0 1022.20   39.40
   3   5   0  970.60   38.40
  -3   5   0  960.50   40.00
   3   5   0  982.10   38.50
  -3   5   0 1071.19   38.10
  -3   5   0 1069.09   38.20
   3   5   0 1072.19   38.80
   4  -5   0    4.00    0.80
  -4  -5   0    4.20    0.70
   4  -5   0    4.10    0.90
  -4  -5   0    5.10    1.40
  -4  -5   0    3.00    0.60
   4  -5   0    3.80    0.70
  -4  -5   0    3.70    0.70
   4  -5   0    1.80    2.30
  -4  -5   0    4.10    1.00
   4  -5   0    3.90    0.70
   4  -5   0    4.50    0.80
   4  -5   0    3.40    0.80
   4   5   0    4.20    1.10
   4   5   0    1.10    2.30
  -4   5   0    3.30    3.50
   4   5   0    3.20    0.90
   4   5   0    3.70    1.20
  -4   5   0    4.10    0.90
   5  -5   0   49.30    2.80
  -5  -5   0   50.59    3.60
  -5  -5   0   53.39    3.10
   5  -5   0   50.19    2.90
   5  -5   0   53.79    2.80
   5  -5   0   52.19    2.90
   5  -5   0   41.00    4.50
  -5  -5   0   50.89    2.60
   5  -5   0   51.29    2.70
   5  -5   0   52.79    2.80
   5   5   0   54.59    3.50
  -5   5   0   58.49    3.00
   5   5   0   51.29    3.50
   5   5   0   56.09    3.30
   5   5   0   45.20    5.20
  -5   5   0   51.19    6.10
   5   5   0   50.49    2.50
   6  -5   0  423.16   16.20
  -6  -5   0  405.76   17.30
   6  -5   0  423.46   16.30
   6  -5   0  402.46   16.20
  -6  -5   0  383.96   16.80
   6  -5   0  403.06   15.40
   6  -5   0  433.76   16.10
   6  -5   0  426.06   16.20
   6  -5   0  354.76   18.30
   6  -5   0  419.36   16.20
  -6  -5   0  421.06   15.80
  -6   5   0  415.66   15.40
   6   5   0  441.86   15.90
   6   5   0  396.26   18.20
  -6   5   0  388.06   18.50
   6   5   0  419.26   17.20
   6   5   0  430.06   17.00
   6   5   0  421.06   16.70
  -6   5   0  425.66   16.20
  -7  -5   0   35.10    3.30
   7  -5   0   38.10    3.00
   7  -5   0   36.60    2.80
   7  -5   0   35.80    3.10
   7  -5   0   34.40    1.90
  -7  -5   0   37.60    2.40
   7  -5   0   38.40    2.70
   7  -5   0   37.10    2.60
   7   5   0   38.70    6.10
  -7   5   0   35.30    6.20
  -7   5   0   36.80    3.50
   7   5   0   42.40    2.50
   7   5   0   39.50    4.30
   7   5   0   40.60    4.20
   7   5   0   33.30    3.60
   8  -5   0    4.90    1.40
   8  -5   0   -0.10    1.90
  -8  -5   0    4.50    1.10
   8  -5   0    4.20    0.80
   8  -5   0    6.80    2.10
  -8  -5   0    4.40    1.90
   8  -5   0    6.00    1.60
   8  -5   0    4.10    1.40
   8   5   0    4.30    2.30
   8   5   0   13.70    3.80
   8   5   0    6.70    1.60
   8   5   0    5.40    4.70
  -8   5   0    4.80    4.10
   8   5   0    0.90    2.60
   9  -5   0  538.95   21.20
  -9  -5   0  563.44   20.50
   9  -5   0  527.85   21.20
   9  -5   0  528.45   20.80
   9  -5   0  534.05   21.10
   9  -5   0  529.55   21.50
   9  -5   0  516.25   20.10
   9   5   0  537.25   22.00
   9   5   0  522.35   23.30
  -9   5   0  520.75   23.60
   9   5   0  514.65   22.40
   9   5   0  519.95   24.20
   9   5   0  534.45   20.80
 -10  -5   0    2.30    2.00
  10  -5   0    3.50    2.90
  10  -5   0    5.30    3.20
  10  -5   0    0.00    2.00
  10  -5   0    2.10    1.70
  10   5   0   -0.60    3.60
  10   5   0    3.20    2.10
  10   5   0    8.50    3.40
 -10   5   0    4.60    5.20
  10   5   0    0.90    6.10
  10   5   0    3.30    4.70
  11  -5   0    3.00    2.00
 -11  -5   0    3.30    2.40
  11  -5   0    0.90    2.30
  11  -5   0   -2.40    3.50
 -11  -5   0    0.80    2.70
  11  -5   0   -2.40    1.50
  11  -5   0    6.20    3.50
  11   5   0    2.50    3.90
  11   5   0    1.40    2.40
  11   5   0   -6.40    4.30
  11   5   0    4.20    7.50
  11   5   0    0.90    6.10
 -11   5   0    4.80    5.30
  12  -5   0    0.70    4.50
  12  -5   0    6.40    4.40
 -12  -5   0    7.20    2.60
 -12  -5   0    9.10    3.90
  12  -5   0   11.50    2.90
  12  -5   0    3.80    2.90
  12   5   0   12.80    6.20
 -12   5   0   13.50    6.80
  12   5   0   14.40   10.20
  12   5   0    2.10    2.80
  12   5   0   12.20    5.30
  12   5   0    5.20    8.20
 -13  -5   0    1.10    4.70
  13  -5   0    5.50    3.10
  13  -5   0    2.60    5.40
  13  -5   0    3.60    3.70
  13  -5   0    4.10    4.90
  13   5   0    3.60    8.90
  13   5   0    8.70   11.70
  13   5   0   -2.50    3.20
  13   5   0    3.70    7.30
  13   5   0    1.20    6.10
 -14  -5   0   12.20    5.50
  14  -5   0    3.60    4.00
  14  -5   0   13.50    5.60
  14   5   0   11.90    4.40
 -14   5   0    9.10    4.30
  14   5   0   13.10    9.70
  14   5   0   14.60   12.30
  14   5   0    7.90    8.10
   0  -6   0 3054.69  112.59
   0  -6   0 3343.57  113.19
   0  -6   0 2970.30  112.19
   0  -6   0 3076.69  112.29
   0  -6   0 2922.11  112.19
   0  -6   0 2973.50  112.39
   0   6   0 2850.41  112.69
   0   6   0 3213.18  112.29
   0   6   0 2971.90  113.09
   0   6   0 3227.98  112.29
   0   6   0 3010.60  112.59
   0   6   0 3034.80  114.49
   0   6   0 2964.10  112.89
   0   6   0 3228.58  112.29
  -1  -6   0    1.00    0.60
  -1  -6   0    0.70    0.40
  -1  -6   0    1.80    1.20
  -1  -6   0    1.70    0.40
   1  -6   0    1.20    0.50
   1  -6   0    1.10    0.40
  -1  -6   0    0.30    0.60
  -1  -6   0    1.40    0.40
  -1  -6   0    2.20    0.50
   1  -6   0    1.50    0.60
   1  -6   0    1.20    0.30
  -1  -6   0    0.80    0.70
   1  -6   0    1.10    0.60
   1  -6   0    0.50    0.40
   1   6   0    1.20    0.40
   1   6   0   -0.50    0.60
  -1   6   0    0.20    0.70
  -1   6   0    1.10    1.30
  -1   6   0    1.20    0.30
  -1   6   0   -2.70    2.40
   1   6   0   -0.30    2.40
  -1   6   0    0.20    0.50
   1   6   0   -0.40    1.70
  -1   6   0    0.20    1.00
   1   6   0    1.60    0.50
   1   6   0    1.20    0.90
  -1   6   0    0.50    0.40
  -1   6   0   -0.30    0.40
   1   6   0    0.70    0.70
  -1   6   0   -0.80    0.80
   2  -6   0   -0.70    0.90
   2  -6   0   -0.30    0.50
  -2  -6   0    1.10    0.50
  -2  -6   0    1.40    1.40
   2  -6   0    1.00    0.50
   2  -6   0    1.20    0.70
  -2  -6   0    0.50    0.60
  -2  -6   0    0.50    0.60
   2  -6   0   -0.10    0.60
  -2  -6   0    0.70    0.40
   2  -6   0    0.80    0.40
  -2  -6   0    0.00    0.40
   2  -6   0    0.40    0.30
  -2  -6   0    0.40    0.40
   2  -6   0    0.40    0.50
  -2  -6   0    0.90    0.60
   2  -6   0   -2.60    1.90
  -2   6   0    0.10    0.40
   2   6   0   -0.70    2.00
   2   6   0   -0.50    1.00
   2   6   0    0.40    0.70
  -2   6   0    0.00    1.00
  -2   6   0    0.40    0.50
  -2   6   0   -1.90    2.80
  -2   6   0    0.60    0.50
  -2   6   0    0.40    0.20
   2   6   0   -0.20    0.80
   3  -6   0   30.60    1.80
  -3  -6   0   29.20    2.80
   3  -6   0   28.00    1.80
   3  -6   0   31.60    2.10
  -3  -6   0   26.40    1.90
   3  -6   0   30.80    1.70
  -3  -6   0   32.80    1.70
   3  -6   0   26.90    2.10
  -3  -6   0   31.20    1.70
   3  -6   0   27.60    3.70
   3  -6   0   34.60    1.70
  -3  -6   0   29.60    1.70
  -3  -6   0   30.30    1.80
   3  -6   0   26.90    1.90
  -3   6   0   32.70    1.70
   3   6   0   28.60    2.60
   3   6   0   28.70    2.10
   3   6   0   31.50    2.30
  -3   6   0   27.40    1.60
  -3   6   0   30.10    1.90
  -3   6   0   26.40    4.50
   3   6   0   23.50    4.00
  -4  -6   0   32.00    1.90
   4  -6   0   31.50    2.10
   4  -6   0   27.60    4.00
  -4  -6   0   32.30    2.90
  -4  -6   0   31.30    2.20
   4  -6   0   30.80    1.90
  -4  -6   0   30.50    1.90
   4  -6   0   28.70    1.80
  -4  -6   0   31.40    1.80
   4  -6   0   33.80    2.00
   4  -6   0   27.70    2.00
   4   6   0   26.90    2.40
  -4   6   0   29.60    2.10
   4   6   0   32.30    1.60
  -4   6   0   32.90    2.20
   4   6   0   33.60    2.90
  -4   6   0   31.70    5.20
   4   6   0   31.20    4.60
  -4   6   0   31.40    1.90
   4   6   0   31.10    2.70
   5  -6   0    0.90    0.70
  -5  -6   0   -1.30    2.20
   5  -6   0    0.30    1.00
  -5  -6   0    1.30    0.70
   5  -6   0    3.80    3.40
  -5  -6   0    0.80    0.70
   5  -6   0    0.20    1.00
   5  -6   0    0.80    0.80
   5  -6   0    0.70    0.80
  -5  -6   0    0.30    0.60
  -5  -6   0    2.10    1.00
  -5   6   0    1.30    1.00
   5   6   0    1.20    1.40
   5   6   0    0.60    0.60
  -5   6   0    0.90    3.90
   5   6   0   -2.60    3.00
   5   6   0    1.70    1.90
   5   6   0   -1.40    1.50
  -6  -6   0  443.96   17.80
   6  -6   0  439.26   17.50
  -6  -6   0  458.75   17.50
   6  -6   0  451.85   17.50
   6  -6   0  480.55   17.60
   6  -6   0  451.55   17.50
  -6  -6   0  455.15   17.20
  -6   6   0  444.26   17.50
   6   6   0  458.35   18.40
   6   6   0  439.76   18.10
   6   6   0  465.85   17.10
   6   6   0  435.16   19.90
  -6   6   0  431.66   16.90
  -6   6   0  430.86   20.40
   7  -6   0    3.50    1.10
   7  -6   0    4.80    1.90
  -7  -6   0    4.20    1.00
  -7  -6   0    3.20    1.80
   7  -6   0    3.30    1.40
   7  -6   0    4.10    1.50
   7  -6   0    3.20    1.20
   7  -6   0    4.30    1.90
   7   6   0    1.20    1.90
  -7   6   0    3.70    2.30
   7   6   0    1.70    4.00
   7   6   0    4.10    1.00
  -7   6   0    4.30    4.50
   7   6   0    3.40    2.90
  -7   6   0    3.10    0.70
   7   6   0    1.90    2.30
  -7   6   0    2.10    0.60
   8  -6   0   49.00    3.50
   8  -6   0   45.30    3.30
   8  -6   0   42.70    2.20
   8  -6   0   52.19    4.20
   8  -6   0   50.19    3.40
  -8  -6   0   52.19    4.30
   8  -6   0   53.29    3.90
  -8  -6   0   49.90    3.10
   8  -6   0   49.50    4.30
  -8   6   0   49.50    7.60
   8   6   0   54.59    8.00
   8   6   0   52.29    6.80
   8   6   0   47.30    4.90
   8   6   0   48.40    5.60
   9  -6   0  237.68   10.40
   9  -6   0  235.88   10.70
   9  -6   0  237.88   10.70
  -9  -6   0  240.78   11.10
   9  -6   0  252.87   11.10
   9  -6   0  247.38   10.70
   9  -6   0  222.68    9.30
  -9   6   0  242.28   14.00
   9   6   0  251.27   12.60
   9   6   0  243.98   11.90
   9   6   0  255.17   10.50
   9   6   0  246.08   14.60
   9   6   0  244.38   13.60
 -10  -6   0    4.80    3.10
  10  -6   0    0.70    2.90
  10  -6   0    5.00    1.90
 -10  -6   0    3.90    2.10
  10  -6   0    3.40    3.30
  10  -6   0    3.10    2.20
  10   6   0   -0.50    3.40
  10   6   0    4.60    2.20
  10   6   0    2.10    3.90
  10   6   0   -3.10    5.00
 -10   6   0    2.10    5.40
 -11  -6   0   35.80    4.20
  11  -6   0   35.20    4.10
 -11  -6   0   30.60    4.40
  11  -6   0   29.70    4.50
  11  -6   0   27.20    4.70
  11  -6   0   26.20    3.50
  11   6   0   15.10    7.30
  11   6   0   23.40    9.40
  11   6   0   22.90    3.30
 -11   6   0   29.60    7.50
  11   6   0   21.00    5.60
  11   6   0   27.60    5.30
  12  -6   0   62.89    5.40
 -12  -6   0   63.49    7.00
  12  -6   0   55.39    6.20
  12  -6   0   68.59    7.50
  12  -6   0   67.99    6.20
 -12   6   0   58.19   10.50
  12   6   0   73.29   12.50
  12   6   0   54.29   10.00
  12   6   0   58.29    5.80
  12   6   0   47.20    7.80
  12   6   0   57.49    7.60
  13  -6   0    6.60    3.40
  13  -6   0    8.60    4.00
 -13  -6   0    6.80    4.20
 -13   6   0    5.40    7.30
  13   6   0    9.00   12.70
  13   6   0   17.70   10.40
  13   6   0    0.30    9.50
  13   6   0    6.50    8.90
  13   6   0    9.90    3.80
 -14  -6   0    1.30    4.80
  14  -6   0    2.60    4.10
  14  -6   0    1.60    4.00
  14   6   0   -8.30    9.00
  14   6   0    0.80    8.20
  14   6   0    2.40    4.20
   0  -7   0    2.70    0.60
   0  -7   0   -0.10    0.40
   0  -7   0    0.20    0.70
   0  -7   0    0.70    0.70
   0   7   0   -0.50    0.80
   0   7   0   -2.20    2.80
   0   7   0    1.10    0.60
   0   7   0   -1.90    2.00
   0   7   0    2.60    1.20
   0   7   0    0.70    0.90
   1  -7   0   18.00    1.30
  -1  -7   0   17.40    1.20
   1  -7   0   19.90    1.30
  -1  -7   0   17.90    1.20
   1  -7   0   18.40    1.60
   1  -7   0   19.20    1.60
   1  -7   0   19.60    2.10
  -1  -7   0   18.80    2.30
  -1  -7   0   16.30    1.20
  -1  -7   0   18.20    1.60
   1  -7   0   17.90    1.20
  -1  -7   0   17.10    1.30
   1  -7   0   20.60    1.40
  -1  -7   0   18.50    1.60
   1   7   0   15.20    1.70
   1   7   0   21.70    2.00
  -1   7   0   19.60    1.80
   1   7   0   18.60    4.60
  -1   7   0   17.80    1.30
   1   7   0   21.30    2.40
  -1   7   0   20.70    1.90
   1   7   0   20.30    1.40
  -1   7   0   19.60    1.30
  -1   7   0   19.00    1.40
  -1   7   0   19.00    2.80
  -1   7   0   21.30    4.80
   1   7   0   19.10    1.40
  -1   7   0   23.40    2.40
   1   7   0   19.60    3.30
  -1   7   0   18.40    1.20
   2  -7   0   18.20    1.20
  -2  -7   0   19.60    1.30
   2  -7   0   19.90    1.40
   2  -7   0   15.40    1.50
   2  -7   0   19.10    1.80
  -2  -7   0   17.60    1.70
  -2  -7   0   19.80    1.30
  -2  -7   0   18.20    2.50
   2  -7   0   20.40    1.30
  -2  -7   0   17.80    1.70
   2  -7   0   18.90    1.40
  -2  -7   0   18.10    1.20
  -2  -7   0   16.60    1.20
   2  -7   0   19.50    1.10
  -2  -7   0   17.40    1.60
  -2   7   0   14.80    2.40
   2   7   0   16.30    3.40
  -2   7   0   23.10    1.40
   2   7   0   18.50    1.90
   2   7   0   24.00    2.60
   2   7   0   18.10    2.10
  -2   7   0   17.50    4.50
  -2   7   0   15.80    1.00
  -2   7   0   17.80    1.40
  -2   7   0   21.80    1.40
  -3  -7   0  205.48    8.50
   3  -7   0  217.38    8.70
   3  -7   0  224.48    8.30
   3  -7   0  211.78    8.40
   3  -7   0  207.98    8.70
   3  -7   0  210.18    8.50
  -3  -7   0  209.18    8.60
   3  -7   0  203.38   10.50
  -3  -7   0  215.28    8.00
  -3  -7   0  216.58    8.40
   3  -7   0  216.38    8.20
   3  -7   0  221.98    8.40
  -3  -7   0  206.08    8.40
  -3  -7   0  205.88    8.70
  -3  -7   0  200.58    8.30
  -3  -7   0  216.08    9.60
   3   7   0  206.38    9.10
  -3   7   0  194.58   11.50
  -3   7   0  221.18    8.50
   3   7   0  201.38   10.40
   3   7   0  208.68    8.90
  -3   7   0  217.58    8.40
  -3   7   0  198.68    8.20
   3   7   0  213.08    9.50
  -4  -7   0    0.30    2.00
   4  -7   0    1.30    0.80
   4  -7   0    3.00    3.10
   4  -7   0    1.10    1.00
  -4  -7   0    1.90    0.70
  -4  -7   0    0.80    0.60
  -4  -7   0    1.60    0.70
   4  -7   0    1.60    0.70
   4  -7   0   -0.50    1.00
   4  -7   0    0.70    1.00
   4  -7   0   -1.80    0.70
  -4  -7   0    0.20    1.00
  -4  -7   0    1.20    0.80
  -4   7   0    0.10    4.20
  -4   7   0   -0.90    0.90
   4   7   0   -0.70    3.10
   4   7   0    1.20    1.50
   4   7   0    0.60    1.80
   4   7   0    3.50    1.60
   5  -7   0    1.60    1.40
  -5  -7   0    3.90    1.00
  -5  -7   0    4.40    0.90
  -5  -7   0    4.30    1.70
   5  -7   0    4.30    1.30
   5  -7   0    4.00    0.90
   5  -7   0    3.00    0.90
  -5  -7   0    4.40    0.90
  -5  -7   0    5.60    0.90
   5  -7   0    4.00    1.20
   5  -7   0    5.20    1.00
   5   7   0    4.40    2.50
   5   7   0    0.50    3.40
   5   7   0    2.10    2.10
   5   7   0    3.90    1.80
  -5   7   0    6.60    1.20
   5   7   0    4.10    0.70
  -5   7   0    6.00    4.60
   6  -7   0   26.40    2.20
   6  -7   0   30.50    2.90
   6  -7   0   30.90    2.60
  -6  -7   0   27.70    2.20
  -6  -7   0   26.10    3.00
   6  -7   0   30.50    2.20
   6  -7   0   22.40    2.80
  -6  -7   0   25.00    2.10
   6  -7   0   26.00    2.70
  -6  -7   0   22.10    2.10
   6   7   0   24.20    1.70
   6   7   0   23.50    5.20
   6   7   0   26.50    3.30
  -6   7   0   32.20    6.80
   6   7   0   24.70    3.90
  -6   7   0   22.30    2.50
   6   7   0   26.00    3.10
  -7  -7   0    1.90    1.50
   7  -7   0    2.30    1.20
  -7  -7   0    4.80    1.50
  -7  -7   0    2.90    1.10
   7  -7   0    2.00    1.40
   7  -7   0    1.90    1.50
   7  -7   0    4.20    1.20
   7  -7   0   -0.60    1.70
  -7  -7   0    1.60    1.90
   7  -7   0    1.10    2.10
   7   7   0    1.30    0.90
  -7   7   0   11.00    5.10
   7   7   0    1.80    4.60
   7   7   0    0.20    2.60
   7   7   0   -0.20    2.20
   7   7   0    0.70    3.10
   8  -7   0    6.80    1.60
  -8  -7   0    5.80    2.40
   8  -7   0    7.10    1.60
  -8  -7   0    3.90    1.80
   8  -7   0    7.60    1.90
   8  -7   0    6.30    2.50
   8  -7   0    8.60    1.90
  -8  -7   0    5.40    1.70
  -8   7   0    1.80    4.90
   8   7   0    3.60    3.80
   8   7   0    6.20    1.40
   8   7   0    5.00    2.70
   8   7   0    4.60    3.10
   8   7   0    6.30    5.60
   9  -7   0  302.37   12.70
  -9  -7   0  291.17   12.50
   9  -7   0  310.17   13.10
   9  -7   0  299.27   12.70
  -9  -7   0  296.97   13.20
   9  -7   0  294.57   12.50
  -9  -7   0  302.87   12.20
  -9  -7   0  290.97   12.80
   9  -7   0  290.67   12.60
   9   7   0  292.87   14.70
   9   7   0  288.47   14.00
   9   7   0  309.77   12.30
   9   7   0  283.77   17.20
  -9   7   0  287.27   16.40
   9   7   0  286.87   15.80
  10  -7   0   12.90    2.70
  10  -7   0   17.50    3.70
 -10  -7   0   17.80    2.70
  10  -7   0   15.30    2.90
 -10  -7   0   13.10    2.80
 -10  -7   0   11.30    3.50
  10  -7   0   15.20    3.70
 -10   7   0   13.60    6.50
  10   7   0   10.90    2.40
  10   7   0   12.00    4.20
  10   7   0   17.60    8.40
  10   7   0   11.10    4.80
  10   7   0   22.70    6.60
 -11  -7   0   23.30    3.80
  11  -7   0   39.40    4.60
 -11  -7   0   38.10    4.30
  11  -7   0   29.70    4.00
  11  -7   0   31.10    4.50
 -11  -7   0   39.10    5.30
  11  -7   0   34.20    4.80
  11   7   0   32.90   10.00
  11   7   0   33.30    6.00
  11   7   0   29.50    3.50
  11   7   0   34.30    8.30
  11   7   0   12.10    6.00
 -11   7   0   38.10    8.60
 -12  -7   0    0.10    3.30
  12  -7   0   -1.10    2.80
  12  -7   0    4.90    3.50
 -12  -7   0    3.50    3.30
 -12  -7   0   -0.10    3.70
  12   7   0  -11.10    6.20
  12   7   0   20.30   10.70
  12   7   0    1.40    5.80
  12   7   0   -3.50    9.30
  12   7   0   -0.30    3.10
 -12   7   0   -4.50    7.10
 -13  -7   0   19.60    6.10
  13  -7   0    7.70    4.10
  13  -7   0   12.90    3.70
 -13  -7   0    9.30    4.60
 -13  -7   0    5.30    5.30
  13   7   0   10.10   11.60
  13   7   0   24.30    8.70
  13   7   0    8.60    4.10
  13   7   0   11.10   12.00
 -13   7   0   15.40    9.10
  13   7   0   20.00    7.40
 -14  -7   0   -0.50    5.20
 -14  -7   0   -1.20    4.80
 -14  -7   0    7.10    5.20
  14  -7   0   -2.90    4.30
  14  -7   0    4.90    4.30
  14   7   0   14.60    9.00
  14   7   0    5.30    4.80
  14   7   0  -10.90    9.70
   0  -8   0    9.30    1.40
   0  -8   0    7.90    1.70
   0  -8   0    7.90    1.00
   0  -8   0   10.90    1.10
   0  -8   0    9.30    1.00
   0  -8   0   13.20    1.10
   0  -8   0   11.60    1.50
   0   8   0   12.00    1.70
   0   8   0   10.60    2.90
   0   8   0   10.10    1.70
   0   8   0    6.90    4.10
   0   8   0   10.20    1.90
   0   8   0    7.60    1.10
   0   8   0   11.30    1.40
   1  -8   0   18.00    1.30
  -1  -8   0   14.00    1.80
   1  -8   0   14.00    1.10
  -1  -8   0   15.50    1.20
   1  -8   0   14.30    2.30
  -1  -8   0   16.70    1.20
   1  -8   0   15.60    1.40
   1  -8   0   17.70    1.80
  -1  -8   0   16.00    2.40
   1  -8   0   13.80    1.30
  -1  -8   0   17.40    1.30
  -1  -8   0   12.40    1.60
   1  -8   0   14.40    1.80
  -1   8   0   16.40    1.70
  -1   8   0   15.60    2.00
   1   8   0   16.70    4.90
  -1   8   0   11.90    4.70
  -1   8   0   14.90    1.20
  -1   8   0   15.30    1.90
   1   8   0   12.90    2.30
  -1   8   0   11.40    2.50
  -1   8   0   17.10    1.50
  -1   8   0   16.80    1.80
   1   8   0   14.10    1.80
  -1   8   0   15.60    3.10
   1   8   0   16.20    3.40
   1   8   0   11.00    1.80
  -2  -8   0   19.50    1.50
  -2  -8   0   21.00    2.80
   2  -8   0   19.30    1.50
  -2  -8   0   18.80    1.40
   2  -8   0   22.40    1.70
   2  -8   0   21.40    1.20
  -2  -8   0   22.50    1.50
   2  -8   0   20.30    2.40
   2  -8   0   25.20    2.20
   2  -8   0   19.10    1.40
  -2  -8   0   21.40    1.40
  -2  -8   0   25.80    2.00
   2  -8   0   21.40    1.60
   2   8   0   22.70    5.40
   2   8   0   21.40    3.90
  -2   8   0   22.70    2.10
  -2   8   0   19.50    1.70
  -2   8   0   19.00    5.40
  -3  -8   0  259.57    9.80
   3  -8   0  256.67   10.00
  -3  -8   0  253.77    9.80
  -3  -8   0  259.17   10.10
   3  -8   0  237.98   10.30
  -3  -8   0  237.38   11.50
   3  -8   0  253.17    9.90
   3  -8   0  252.47    9.80
   3  -8   0  243.78   10.10
  -3  -8   0  252.57    9.90
  -3  -8   0  247.38   10.40
  -3  -8   0  259.87    9.50
   3  -8   0  255.57    9.70
   3   8   0  244.78   11.10
   3   8   0  241.28   12.20
   3   8   0  254.27   11.50
  -3   8   0  257.37   10.00
   3   8   0  247.58   10.80
  -3   8   0  220.48   13.50
  -4  -8   0   11.60    1.40
  -4  -8   0   15.30    1.80
   4  -8   0   15.50    2.00
  -4  -8   0   12.90    0.90
  -4  -8   0   12.30    1.30
   4  -8   0   12.20    1.50
   4  -8   0   13.70    1.30
   4  -8   0   11.00    1.40
   4  -8   0   10.10    1.90
  -4  -8   0   12.30    1.90
  -4  -8   0   14.90    2.30
   4  -8   0   13.30    1.60
  -4  -8   0   11.60    1.40
   4   8   0   13.40    2.30
   4   8   0   11.10    2.80
   4   8   0   11.40    3.90
  -4   8   0   12.30    1.40
  -4   8   0   14.20    5.30
   4   8   0    9.90    2.50
   5  -8   0   -0.40    1.10
   5  -8   0   -1.90    1.40
   5  -8   0    0.60    0.90
  -5  -8   0    0.70    0.80
  -5  -8   0    0.50    0.90
  -5  -8   0    1.10    0.90
   5  -8   0    0.50    1.00
   5  -8   0    1.00    0.80
   5  -8   0    1.10    1.60
  -5  -8   0   -0.10    0.70
  -5  -8   0    0.40    1.40
   5   8   0   -0.30    2.40
   5   8   0   -2.30    2.00
   5   8   0   -1.90    3.80
  -5   8   0   -1.90    4.30
   5   8   0    3.10    1.90
  -5   8   0    0.60    1.30
   6  -8   0   22.40    2.60
   6  -8   0   19.80    2.60
  -6  -8   0   24.40    3.00
   6  -8   0   19.00    2.10
  -6  -8   0   24.80    2.00
   6  -8   0   26.30    2.90
   6  -8   0   24.70    2.20
   6  -8   0   16.90    2.10
  -6   8   0   23.70    3.20
   6   8   0   22.40    5.50
  -6   8   0   28.50    6.50
   6   8   0   20.90    1.50
   6   8   0   23.70    3.20
   6   8   0   17.50    3.30
   6   8   0   20.70    4.00
   7  -8   0   92.09    4.90
  -7  -8   0   92.09    4.80
  -7  -8   0   88.29    5.00
  -7  -8   0   87.79    4.80
   7  -8   0   90.89    5.40
  -7  -8   0   94.69    5.60
   7  -8   0   86.49    4.90
   7  -8   0   88.49    4.50
   7  -8   0   84.39    4.50
   7   8   0   84.79    4.00
   7   8   0   96.39    6.90
   7   8   0   82.19    8.90
   7   8   0   88.99    6.00
  -7   8   0   90.49   10.00
   7   8   0   84.69    7.90
   8  -8   0   -2.70    1.50
   8  -8   0   -0.70    1.50
  -8  -8   0    1.10    1.60
  -8  -8   0   -1.50    1.60
  -8  -8   0   -0.70    1.60
  -8  -8   0    2.40    2.30
   8  -8   0    1.20    1.50
   8  -8   0    0.50    2.20
   8  -8   0    1.80    1.70
   8   8   0    2.00    5.90
   8   8   0   -0.20    1.10
   8   8   0    0.50    3.30
   8   8   0   -1.80    2.60
   8   8   0    1.60    4.10
  -8   8   0    2.50    5.70
  -9  -8   0  190.18    8.70
   9  -8   0  181.38    8.60
   9  -8   0  173.38    9.20
  -9  -8   0  190.98    9.50
  -9  -8   0  181.98    8.80
  -9  -8   0  187.28    8.50
   9  -8   0  186.98    8.80
   9  -8   0  175.68    8.60
   9  -8   0  187.58    8.70
   9   8   0  185.88    8.30
   9   8   0  168.38   12.70
   9   8   0  176.98   11.20
   9   8   0  183.98   10.40
   9   8   0  175.18   14.30
  -9   8   0  180.78   13.80
  10  -8   0    1.70    2.10
  10  -8   0    7.70    3.50
 -10  -8   0    5.30    2.40
  10  -8   0    2.70    2.30
 -10  -8   0    2.30    2.40
 -10  -8   0    6.30    3.40
  10  -8   0    7.20    3.70
  10  -8   0    6.30    3.40
 -10  -8   0    2.40    2.50
  10   8   0    3.00    2.30
 -10   8   0   -5.30    6.20
  10   8   0    5.30    4.20
  10   8   0    2.80    7.70
  10   8   0    3.50    4.90
  10   8   0   10.30    6.10
 -11  -8   0   45.70    4.90
 -11  -8   0   47.90    6.50
  11  -8   0   53.69    5.10
 -11  -8   0   46.90    5.50
  11  -8   0   50.89    5.60
 -11  -8   0   55.29    4.60
  11   8   0   49.30    5.20
 -11   8   0   57.89    9.80
  11   8   0   52.69    7.00
  11   8   0   40.10    9.10
  11   8   0   37.30    7.30
  11   8   0   45.40   11.50
  12  -8   0   11.10    3.70
 -12  -8   0   12.80    3.90
  12  -8   0    6.60    3.50
 -12  -8   0   16.40    4.10
  12   8   0   12.20    9.80
 -12   8   0    7.90    8.50
  12   8   0   13.20   10.90
  12   8   0    9.40    3.40
  12   8   0   20.50   12.10
  12   8   0   15.20   10.70
 -13  -8   0    7.40    4.70
  13  -8   0    7.80    4.20
 -13  -8   0    8.20    4.60
  13  -8   0   12.90    4.00
 -13  -8   0    8.50    4.30
  13   8   0   10.40    8.00
  13   8   0    6.90    3.90
  13   8   0   26.00   12.50
  13   8   0    8.80    9.00
   0  -9   0    0.10    0.70
   0  -9   0   -1.00    0.60
   0  -9   0    5.00    1.90
   0  -9   0    1.30    0.60
   0  -9   0    0.60    1.30
   0  -9   0    1.60    1.30
   0  -9   0    0.90    0.50
   0   9   0    1.60    2.30
   0   9   0    1.00    1.60
   0   9   0    0.50    4.40
   0   9   0    1.90    1.90
   0   9   0   -0.60    2.70
   0   9   0    3.20    0.90
  -1  -9   0    2.60    0.70
   1  -9   0    3.00    0.60
  -1  -9   0    1.80    0.60
   1  -9   0    1.40    0.80
  -1  -9   0    2.70    2.00
  -1  -9   0    2.30    0.60
   1  -9   0    0.60    1.80
  -1  -9   0    2.10    1.20
   1  -9   0    3.70    0.70
   1  -9   0    2.40    0.80
   1  -9   0    1.80    1.40
  -1  -9   0    2.50    0.80
   1  -9   0    1.10    1.30
  -1  -9   0    1.60    1.50
   1   9   0   -2.60    4.60
  -1   9   0    2.20    1.90
   1   9   0    2.00    1.70
   1   9   0    1.10    2.00
  -1   9   0    3.00    2.40
  -1   9   0    1.60    2.60
  -1   9   0    1.40    1.60
   1   9   0   -0.70    2.70
   1   9   0    3.30    2.40
  -1   9   0    1.00    0.60
  -1   9   0   -1.40    4.60
  -1   9   0    2.00    0.90
  -2  -9   0   39.60    5.70
   2  -9   0   33.30    2.30
  -2  -9   0   27.40    2.90
   2  -9   0   34.80    3.10
   2  -9   0   32.40    1.90
  -2  -9   0   34.30    2.90
   2  -9   0   34.90    2.50
  -2  -9   0   34.80    1.80
   2  -9   0   30.40    2.80
  -2  -9   0   35.10    2.00
   2  -9   0   33.50    2.90
  -2  -9   0   34.80    1.90
   2  -9   0   31.90    2.00
   2   9   0   30.10    3.90
   2   9   0   35.10    3.40
  -2   9   0   34.00    2.20
  -2   9   0   31.30    3.90
  -2   9   0   34.70    6.60
   2   9   0   39.00    6.80
   2   9   0   34.10    5.10
   2   9   0   33.60    3.70
  -2   9   0   31.50    1.60
  -3  -9   0  226.98    8.70
  -3  -9   0  220.78    9.30
   3  -9   0  214.38    8.60
   3  -9   0  219.38    9.00
   3  -9   0  220.78    9.30
   3  -9   0  216.98    8.70
  -3  -9   0  216.98    9.20
   3  -9   0  213.98    8.80
  -3  -9   0  222.58    8.40
  -3  -9   0  206.08    9.20
   3  -9   0  218.98    8.40
   3  -9   0  208.38    9.20
  -3  -9   0  217.58    8.60
  -3  -9   0  221.98    8.70
   3   9   0  211.28   11.50
  -3   9   0  222.68    8.80
  -3   9   0  213.18   13.20
   3   9   0  201.48    9.60
   3   9   0  200.38   10.00
   3   9   0  220.88   10.70
  -4  -9   0    0.50    0.80
   4  -9   0    3.20    0.90
  -4  -9   0    0.20    0.40
  -4  -9   0    3.60    1.40
  -4  -9   0    1.30    1.50
  -4  -9   0    0.70    1.60
  -4  -9   0    1.60    0.80
  -4  -9   0    2.40    0.90
   4  -9   0    2.00    1.30
   4  -9   0    0.20    1.50
   4  -9   0    0.60    0.70
   4  -9   0    0.00    1.30
   4  -9   0    3.30    1.00
  -4   9   0    0.80    1.20
   4   9   0    2.00    2.30
   4   9   0    1.10    4.00
  -4   9   0    0.80    4.80
   4   9   0    2.30    2.50
   4   9   0   -0.80    1.80
   5  -9   0   67.79    3.50
  -5  -9   0   66.49    3.50
   5  -9   0   71.19    3.50
  -5  -9   0   66.89    4.40
   5  -9   0   60.99    3.80
   5  -9   0   67.49    4.40
   5  -9   0   67.49    4.00
  -5  -9   0   64.79    3.50
   5  -9   0   65.89    3.60
  -5  -9   0   66.99    4.40
  -5  -9   0   63.99    3.60
  -5  -9   0   67.79    4.10
  -5   9   0   70.99    9.20
   5   9   0   68.49    5.10
   5   9   0   65.79    5.70
   5   9   0   63.59    7.60
   5   9   0   54.29    6.40
   6  -9   0   78.79    4.20
  -6  -9   0   72.99    4.20
  -6  -9   0   80.09    3.90
   6  -9   0   66.89    3.90
  -6  -9   0   72.79    4.40
   6  -9   0   69.19    4.30
  -6  -9   0   71.09    4.70
  -6  -9   0   73.49    4.90
  -6  -9   0   75.19    4.40
   6  -9   0   68.49    3.90
   6  -9   0   75.79    4.70
   6   9   0   76.59    7.20
   6   9   0   76.69    8.50
   6   9   0   74.89    6.10
  -6   9   0   76.69    9.80
   6   9   0   71.79    5.50
   7  -9   0    2.80    1.60
   7  -9   0    4.50    1.70
  -7  -9   0    4.40    1.70
  -7  -9   0    4.20    1.90
  -7  -9   0    4.50    1.80
   7  -9   0    3.30    2.20
  -7  -9   0    2.00    2.40
  -7  -9   0    1.20    1.30
   7  -9   0    4.30    1.50
  -7  -9   0    1.90    2.20
  -7   9   0    0.90    6.20
   7   9   0    3.20    3.20
   7   9   0    1.80    3.90
   7   9   0    4.70    5.80
   7   9   0    3.80    0.90
   7   9   0    1.70    2.60
   8  -9   0   61.09    4.10
   8  -9   0   69.09    4.60
   8  -9   0   51.29    3.90
   8  -9   0   71.89    5.40
  -8  -9   0   67.69    4.60
  -8  -9   0   68.89    4.60
   8  -9   0   65.19    4.50
  -8  -9   0   62.49    5.50
  -8  -9   0   62.99    3.70
  -8  -9   0   71.09    4.70
   8   9   0   54.09    7.00
   8   9   0   56.29    6.10
   8   9   0   68.69    7.40
  -8   9   0   73.49   15.90
  -8   9   0   52.09    3.20
   8   9   0   56.19    3.20
   8   9   0   63.69   10.10
   9  -9   0  584.44   23.40
  -9  -9   0  610.44   23.50
  -9  -9   0  581.84   23.90
  -9  -9   0  597.74   23.30
  -9  -9   0  591.14   23.00
   9  -9   0  594.54   23.50
   9  -9   0  595.04   23.30
   9  -9   0  606.84   23.90
   9  -9   0  558.04   23.30
   9   9   0  555.24   28.20
   9   9   0  607.74   22.70
   9   9   0  582.74   25.00
  -9   9   0  587.74   28.30
   9   9   0  587.64   27.00
   9   9   0  576.34   25.70
  10  -9   0    4.20    3.90
 -10  -9   0   10.30    3.00
  10  -9   0    6.10    2.50
 -10  -9   0    7.80    4.00
 -10  -9   0    7.30    2.80
 -10  -9   0    8.20    2.50
  10  -9   0    3.40    2.60
  10   9   0    8.80    5.40
  10   9   0   13.80    8.60
  10   9   0    3.40    7.10
  10   9   0    5.30    2.10
  10   9   0   13.20    4.60
 -10   9   0    1.50    7.70
  11  -9   0  111.89    7.80
 -11  -9   0  128.39    9.00
 -11  -9   0  113.99    7.90
  11  -9   0  125.69    7.50
 -11  -9   0  111.59    8.00
 -11   9   0  106.89   14.10
  11   9   0  127.59   12.70
  11   9   0  113.89    6.80
  11   9   0   91.59   12.00
  11   9   0  127.19   15.30
  11   9   0  137.19   11.40
 -12  -9   0   17.50    4.40
 -12  -9   0   10.60    5.60
  12  -9   0    5.70    3.40
  12  -9   0    9.80    4.60
 -12  -9   0   10.40    4.30
  12   9   0   27.10   12.80
  12   9   0    8.10   11.50
 -12   9   0   -0.30    8.50
  12   9   0   10.60    7.40
  12   9   0    7.10    8.70
 -13  -9   0   -3.50    4.80
  13  -9   0   -0.50    4.50
 -13  -9   0    0.00    4.90
  13  -9   0    2.80    3.70
 -13  -9   0   -2.20    4.50
 -13  -9   0   -0.10    5.00
  13   9   0   -5.20    9.20
  13   9   0   -7.00    7.90
  13   9   0   12.00   13.30
   0 -10   0 2305.37   87.59
   0 -10   0 2378.66   87.69
   0 -10   0 2308.87   88.29
   0 -10   0 2492.95   89.19
   0 -10   0 2265.77   87.79
   0 -10   0 2461.35   87.69
   0 -10   0 2319.97   88.09
   0  10   0 2329.07   88.49
   0  10   0 2387.56   88.79
   0  10   0 2325.27   89.09
   0  10   0 2517.05   87.89
   0  10   0 2389.76   89.29
   0  10   0 2457.65   92.29
  -1 -10   0   14.90    2.20
   1 -10   0   16.40    2.30
   1 -10   0   13.00    1.30
  -1 -10   0   11.50    1.90
   1 -10   0   12.80    2.00
  -1 -10   0   15.50    1.30
   1 -10   0   10.40    1.30
   1 -10   0   12.30    1.40
   1 -10   0   13.40    1.60
   1 -10   0   16.90    2.50
  -1 -10   0   11.90    1.30
  -1 -10   0   14.60    1.70
  -1 -10   0   15.70    1.40
   1  10   0   11.90    6.00
  -1  10   0    9.50    3.20
   1  10   0   15.90    3.40
  -1  10   0   20.30    6.80
   1  10   0   12.70    2.70
  -1  10   0   10.10    1.20
  -1  10   0   16.00    3.60
  -1  10   0   10.30    1.40
   1  10   0   13.60    3.90
  -1  10   0   10.50    2.70
   1  10   0    9.60    2.40
  -1  10   0    9.00    2.30
   2 -10   0   22.10    2.80
   2 -10   0   22.20    1.60
   2 -10   0   23.20    1.70
  -2 -10   0   19.70    2.30
  -2 -10   0   18.70    1.50
   2 -10   0   22.40    2.10
  -2 -10   0   17.40    2.30
   2 -10   0   17.00    2.30
  -2 -10   0   23.60    2.80
  -2 -10   0   20.10    1.60
  -2 -10   0   20.00    1.60
   2 -10   0   20.20    2.20
   2 -10   0   27.00    3.30
  -2  10   0   17.50    1.20
  -2  10   0   25.00    3.60
  -2  10   0   21.70    2.00
   2  10   0   22.50    4.60
   2  10   0   27.70    7.10
   2  10   0   20.90    3.20
  -2  10   0   20.30    6.80
   2  10   0   17.50    2.70
   2  10   0   24.20    3.80
  -3 -10   0  691.03   25.50
   3 -10   0  682.23   26.10
   3 -10   0  701.23   25.10
  -3 -10   0  665.53   26.00
  -3 -10   0  681.03   25.60
  -3 -10   0  655.73   26.10
   3 -10   0  659.53   26.10
   3 -10   0  678.03   25.40
   3 -10   0  671.93   25.50
   3 -10   0  664.33   25.80
  -3 -10   0  683.33   25.20
   3 -10   0  668.03   25.50
   3  10   0  712.83   30.70
  -3  10   0  660.53   25.60
  -3  10   0  657.63   30.10
   3  10   0  662.93   28.20
   3  10   0  669.33   26.60
   3  10   0  650.43   26.80
   3  10   0  695.13   27.50
  -4 -10   0   -0.20    1.00
  -4 -10   0   -1.10    0.80
  -4 -10   0    0.10    1.60
  -4 -10   0   -0.40    0.90
   4 -10   0   -2.80    1.20
   4 -10   0   -1.30    1.00
   4 -10   0   -1.10    0.70
  -4 -10   0    1.70    1.70
  -4 -10   0   -0.20    0.50
   4 -10   0   -1.10    1.00
   4 -10   0   -0.50    1.70
   4  10   0   -0.20    2.00
   4  10   0   -6.10    2.80
  -4  10   0   -2.50    5.50
   4  10   0    1.10    2.40
   4  10   0   -2.90    4.00
   5 -10   0    1.00    1.30
  -5 -10   0    2.80    1.80
   5 -10   0    6.70    1.30
  -5 -10   0    4.80    2.00
  -5 -10   0    5.50    1.40
   5 -10   0    5.00    1.10
  -5 -10   0    2.90    1.30
   5 -10   0    7.40    2.20
  -5 -10   0    7.20    2.20
  -5 -10   0    4.40    1.30
   5 -10   0    6.20    1.70
  -5  10   0    5.70    6.40
   5  10   0    6.60    3.00
   5  10   0    5.30    2.50
   5  10   0    4.90    3.40
   5  10   0    8.20    4.90
   6 -10   0  681.53   26.30
  -6 -10   0  681.13   26.10
  -6 -10   0  673.13   26.70
  -6 -10   0  694.83   26.30
  -6 -10   0  693.13   26.50
  -6 -10   0  696.73   26.90
  -6 -10   0  694.73   26.40
   6 -10   0  673.93   26.20
   6 -10   0  715.63   26.20
   6 -10   0  671.53   26.80
   6 -10   0  689.93   26.60
   6  10   0  664.93   28.00
   6  10   0  660.03   29.90
  -6  10   0  713.43   31.60
   6  10   0  669.53   27.50
   6  10   0  679.13   28.70
  -7 -10   0   34.20    3.60
   7 -10   0   37.20    3.50
  -7 -10   0   31.20    4.00
  -7 -10   0   40.60    4.70
   7 -10   0   25.70    3.10
  -7 -10   0   34.60    3.80
   7 -10   0   28.40    3.50
   7 -10   0   32.30    3.60
   7 -10   0   30.50    3.10
  -7 -10   0   36.90    3.70
   7  10   0   46.60    8.80
   7  10   0   32.80    5.00
   7  10   0   30.60    4.40
  -7  10   0   46.50    9.30
   7  10   0   28.40    5.30
  -8 -10   0   11.80    2.50
   8 -10   0   12.70    3.60
  -8 -10   0   13.90    3.30
  -8 -10   0    9.80    2.90
  -8 -10   0   12.00    2.50
   8 -10   0   10.80    2.40
   8 -10   0    9.80    2.30
   8 -10   0    6.80    2.30
   8 -10   0   13.50    2.50
  -8 -10   0   12.80    2.60
   8  10   0   14.70    7.40
   8  10   0    8.70    3.80
  -8  10   0   15.60    8.30
   8  10   0    6.50    5.80
   8  10   0   11.80    4.50
  -9 -10   0    7.10    2.60
   9 -10   0    8.60    2.50
  -9 -10   0    5.50    3.50
  -9 -10   0   14.20    3.00
   9 -10   0    5.20    3.40
  -9 -10   0    9.10    2.80
   9 -10   0   10.50    2.80
  -9 -10   0   12.70    3.20
   9  10   0    9.40    8.30
  -9  10   0    8.40    8.20
   9  10   0    8.80    4.40
   9  10   0   -5.00    6.20
   9  10   0    6.20    5.00
 -10 -10   0    0.40    3.90
  10 -10   0   -4.60    4.00
  10 -10   0    3.70    2.90
 -10 -10   0   -2.10    2.60
 -10 -10   0    5.00    3.20
  10 -10   0    2.20    2.70
 -10 -10   0    9.10    3.40
 -10 -10   0   -4.00    2.80
  10  10   0    2.30    5.00
  10  10   0    3.20    7.70
  10  10   0    0.70    5.90
 -10  10   0   -4.20    7.70
  10  10   0   10.00   10.00
 -11 -10   0   14.20    4.40
 -11 -10   0   11.50    4.00
 -11 -10   0   13.90    4.10
  11 -10   0   14.90    3.30
  11 -10   0   17.50    4.10
 -11 -10   0   23.60    8.00
  11 -10   0   12.70    5.30
 -11  10   0   14.20    9.60
  11  10   0   21.10    7.50
  11  10   0   17.20   10.00
  11  10   0   10.90    6.10
  11  10   0   33.00   10.80
 -12 -10   0    0.40    4.70
  12 -10   0    1.20    4.50
  12 -10   0    1.20    3.50
  12  10   0   -7.00   18.10
  12  10   0  -22.60    7.80
  12  10   0    0.70    7.30
   0 -11   0    0.20    0.70
   0 -11   0   -0.40    0.80
   0 -11   0   -0.10    1.10
   0 -11   0   -2.90    1.50
   0 -11   0    5.00    1.90
   0  11   0   -0.30    3.40
   0  11   0   -3.60    5.80
   0  11   0    1.90    3.00
   0  11   0   -1.70    2.50
   0  11   0    1.80    2.20
   1 -11   0    2.90    2.80
   1 -11   0    3.00    1.60
  -1 -11   0   -1.00    1.50
   1 -11   0    0.90    0.70
  -1 -11   0   -0.80    0.70
   1 -11   0    0.30    0.80
  -1 -11   0    1.80    1.60
  -1 -11   0    0.60    0.80
   1 -11   0   -0.10    1.20
   1 -11   0    0.80    1.60
  -1  11   0   -2.60    5.80
  -1  11   0   -2.60    2.70
  -1  11   0    2.70    2.40
  -1  11   0    2.40    3.20
   1  11   0   -6.20    5.70
   1  11   0   -2.60    2.80
   1  11   0    1.40    3.60
   1  11   0   -0.10    2.10
  -1  11   0   -3.80    1.90
   1  11   0   -1.70    2.30
  -2 -11   0    0.80    0.80
   2 -11   0   -0.10    2.30
   2 -11   0    0.90    1.20
   2 -11   0   -1.00    1.70
  -2 -11   0   -0.20    0.70
   2 -11   0   -0.30    1.60
   2 -11   0    1.80    0.90
   2 -11   0    1.60    0.80
  -2 -11   0    1.70    1.60
  -2 -11   0    1.40    0.80
  -2 -11   0    0.50    1.90
  -2  11   0    1.10    3.10
   2  11   0    2.80    2.70
   2  11   0    2.70    2.20
   2  11   0    3.10    6.60
  -2  11   0    2.00    6.00
   2  11   0    1.00    3.90
   2  11   0   -1.40    3.10
   3 -11   0  106.49    5.80
   3 -11   0   99.39    5.10
  -3 -11   0  101.99    5.70
  -3 -11   0  101.39    5.60
  -3 -11   0   96.79    4.60
  -3 -11   0   99.09    4.60
  -3 -11   0  102.29    4.20
   3 -11   0  104.69    4.70
   3 -11   0   98.39    5.60
   3 -11   0   97.79    4.50
   3  11   0   90.49    8.50
   3  11   0  100.29    6.60
   3  11   0  103.29   11.30
   3  11   0   94.49    6.80
   3  11   0  105.59    7.90
  -3  11   0   99.59   11.20
   4 -11   0   -0.30    1.90
  -4 -11   0    1.20    1.80
  -4 -11   0    2.20    1.00
  -4 -11   0    1.50    0.60
   4 -11   0    3.50    1.30
   4 -11   0   -1.50    1.20
  -4 -11   0    1.40    2.00
  -4 -11   0    2.90    1.10
   4 -11   0    1.90    0.80
   4 -11   0    1.00    1.40
   4  11   0    2.90    2.40
   4  11   0    2.90    2.90
  -4  11   0    2.50    6.60
   4  11   0    4.40    4.60
   4  11   0   -0.50    7.40
   4  11   0    5.20    3.50
   5 -11   0    0.60    1.50
  -5 -11   0    0.80    2.10
   5 -11   0    1.70    1.50
   5 -11   0   -1.00    2.10
   5 -11   0    0.40    1.00
  -5 -11   0    0.80    1.60
  -5 -11   0    4.70    2.40
  -5 -11   0    3.40    1.70
   5 -11   0    0.70    1.60
  -5  11   0    4.80    8.00
   5  11   0    0.30    5.20
   5  11   0    3.40    3.70
   5  11   0   -0.60    2.60
   5  11   0    4.50    3.30
  -6 -11   0  264.17   11.00
   6 -11   0  238.18   10.60
  -6 -11   0  251.87   11.40
   6 -11   0  264.17   10.70
  -6 -11   0  268.17   11.70
   6 -11   0  272.37   11.30
  -6 -11   0  250.77   10.80
   6 -11   0  259.17   11.60
   6 -11   0  249.28   10.60
   6  11   0  262.57   12.70
  -6  11   0  252.47   17.40
   6  11   0  250.87   13.20
   6  11   0  248.98   15.60
   6  11   0  245.58   14.20
  -7 -11   0   14.20    2.50
  -7 -11   0   11.10    2.60
   7 -11   0    8.40    2.20
   7 -11   0    9.70    2.40
  -7 -11   0   14.40    3.50
  -7 -11   0   15.80    3.20
   7 -11   0   15.40    3.40
   7  11   0   15.30    7.10
   7  11   0   18.80    4.70
   7  11   0   13.30    5.60
  -7  11   0   15.20    8.90
   7  11   0   14.30    4.00
  -8 -11   0   22.80    3.20
  -8 -11   0   20.30    3.20
   8 -11   0   19.60    3.00
   8 -11   0   25.40    3.90
  -8 -11   0   23.20    3.50
  -8 -11   0   23.00    3.20
   8 -11   0   16.10    2.80
  -8 -11   0   22.40    4.20
   8  11   0   21.40    5.30
   8  11   0   17.50    8.30
  -8  11   0   26.40    9.40
   8  11   0   25.00    6.80
   8  11   0   20.70    4.70
   9 -11   0  161.08    9.40
   9 -11   0  151.38    8.30
  -9 -11   0  138.89    8.20
  -9 -11   0  145.09    8.40
   9 -11   0  153.18    8.20
  -9 -11   0  152.98    8.30
  -9 -11   0  156.28    9.40
  -9 -11   0  140.39    8.50
   9  11   0  137.49   15.70
   9  11   0  147.99   10.50
   9  11   0  167.98   12.30
   9  11   0  151.78   14.60
  -9  11   0  153.88   15.30
  10 -11   0   23.80    5.50
  10 -11   0   26.00    5.30
 -10 -11   0   28.80    4.30
  10 -11   0   23.30    3.90
 -10 -11   0   28.70    4.50
 -10 -11   0   32.60    5.60
 -10 -11   0   30.90    4.70
  10  11   0   30.50    8.50
  10  11   0   30.80   11.20
  10  11   0   29.60   11.20
  10  11   0   29.20    9.60
 -10  11   0   31.10   10.10
  11 -11   0    5.90    6.90
 -11 -11   0    7.30    4.30
 -11 -11   0   12.30    7.00
  11 -11   0    5.60    6.30
 -11 -11   0    3.90    5.10
  11 -11   0    5.80    3.50
 -11 -11   0    5.70    4.30
  11  11   0   -6.20   20.50
  11  11   0   -1.60    7.70
  11  11   0   -3.30    6.20
  12 -11   0   50.89    6.10
 -12 -11   0   45.20    6.20
 -12 -11   0   63.69    7.10
 -12 -11   0   63.79    8.30
 -12 -11   0   45.00    5.90
  12 -11   0   51.59    6.70
  12  11   0   61.19    9.70
  12  11   0   36.10   14.90
  12  11   0   46.30   10.60
   0 -12   0   31.30    3.60
   0 -12   0   32.20    2.80
   0 -12   0   30.50    3.60
   0 -12   0   29.90    2.30
   0 -12   0   34.10    2.10
   0  12   0   37.80    9.30
   0  12   0   35.60    4.40
   0  12   0   31.20    3.90
   0  12   0   35.70    6.20
   0  12   0   30.30    4.80
  -1 -12   0   -0.20    0.90
   1 -12   0    4.10    1.00
   1 -12   0    2.60    1.90
   1 -12   0    1.90    1.90
  -1 -12   0    2.70    2.10
   1 -12   0    2.20    1.10
   1 -12   0    3.30    1.40
  -1 -12   0    1.30    1.90
  -1 -12   0    0.40    0.90
  -1 -12   0    1.90    1.30
   1  12   0    2.30    2.60
   1  12   0   -0.60    7.40
  -1  12   0   -0.70    2.20
   1  12   0   -0.60    3.00
  -1  12   0   -0.30    3.70
   1  12   0    3.80    3.60
  -1  12   0    2.90    2.60
  -1  12   0    1.10    3.30
  -1  12   0    2.10    7.20
   1  12   0    0.80    4.40
   2 -12   0    8.70    2.50
   2 -12   0    6.50    1.70
   2 -12   0    4.10    1.20
  -2 -12   0    3.60    1.60
  -2 -12   0    7.10    1.10
   2 -12   0    5.50    1.10
  -2 -12   0    4.10    1.00
  -2 -12   0    7.60    2.40
  -2 -12   0    5.40    2.20
   2 -12   0    8.60    2.40
   2  12   0    9.30    3.30
   2  12   0    8.20    7.80
   2  12   0    0.30    3.80
  -2  12   0    2.30    7.60
   2  12   0    6.10    2.80
   2  12   0   10.40    4.80
   3 -12   0   -0.40    2.20
   3 -12   0   -0.90    1.20
  -3 -12   0   -0.20    1.10
   3 -12   0    3.20    1.20
  -3 -12   0    0.50    2.00
   3 -12   0    1.10    2.00
  -3 -12   0    0.20    2.00
   3 -12   0    0.60    1.50
  -3 -12   0    1.40    1.10
  -3 -12   0    1.00    0.80
   3  12   0    0.90    3.00
   3  12   0   -2.50    3.70
  -3  12   0   14.30   13.00
   3  12   0    4.00    8.80
   3  12   0   -3.30    4.90
   3  12   0   -0.60    2.60
   4 -12   0   -2.30    2.30
   4 -12   0    0.90    0.90
   4 -12   0   -0.90    1.60
  -4 -12   0    2.10    2.30
  -4 -12   0   -0.40    2.10
   4 -12   0   -0.60    1.60
   4 -12   0   -0.10    1.60
  -4 -12   0   -0.20    0.70
   4  12   0   -2.00    3.30
   4  12   0   -2.60    2.90
  -4  12   0   -4.70    7.30
   4  12   0   -2.30    4.10
   4  12   0   -2.50    8.30
   5 -12   0    3.00    1.20
   5 -12   0    0.30    1.90
  -5 -12   0    0.80    2.40
  -5 -12   0    2.90    1.80
  -5 -12   0    1.00    1.90
  -5 -12   0    5.90    2.60
   5 -12   0    0.40    2.50
   5  12   0    3.70    6.90
   5  12   0    6.50   10.20
   5  12   0    4.50    4.80
  -5  12   0    9.00    8.40
   5  12   0    3.90    3.80
   5  12   0    5.20    3.20
  -6 -12   0   43.30    5.00
   6 -12   0   42.40    5.10
   6 -12   0   41.10    4.30
  -6 -12   0   38.20    4.10
  -6 -12   0   45.30    4.10
  -6 -12   0   39.40    4.60
   6 -12   0   36.70    3.60
  -6  12   0   52.29   10.90
   6  12   0   51.89    7.50
   6  12   0   39.90    5.20
   6  12   0   42.60    6.00
   6  12   0   53.29   13.00
   6  12   0   45.20    8.70
  -7 -12   0    2.20    2.90
   7 -12   0    2.80    3.20
  -7 -12   0   -1.30    2.30
  -7 -12   0   -1.00    2.30
   7 -12   0   -3.80    2.00
  -7 -12   0   -4.00    2.60
   7 -12   0    3.40    2.30
  -7  12   0   -1.50    9.00
   7  12   0   -3.40    3.60
   7  12   0   -1.10    5.40
   7  12   0   -0.30    6.90
   7  12   0    0.00    4.60
   8 -12   0   27.50    3.60
  -8 -12   0   27.80    4.40
   8 -12   0   20.80    3.20
   8 -12   0   38.20    4.70
  -8 -12   0   34.20    3.90
  -8 -12   0   27.40    3.60
  -8 -12   0   24.70    4.20
   8  12   0   29.00    7.80
   8  12   0   23.00    6.50
   8  12   0   29.90    5.80
   8  12   0   36.00   10.80
  -8  12   0   21.60   10.30
  -9 -12   0   -2.10    3.20
   9 -12   0    7.80    4.20
   9 -12   0    2.00    2.90
  -9 -12   0   -2.30    3.30
  -9 -12   0    0.60    4.00
  -9 -12   0   -1.80    3.60
   9  12   0   -5.90    7.90
   9  12   0    3.10    9.60
   9  12   0   10.00    9.20
  -9  12   0   -2.30    9.70
  10 -12   0    6.60    3.10
 -10 -12   0    5.10    3.50
 -10 -12   0    4.00    4.80
  10 -12   0    7.80    5.00
 -10 -12   0   12.60    6.90
 -10 -12   0    5.00    3.70
  10 -12   0    7.60    3.80
  10  12   0    8.30    6.60
  10  12   0   14.30    7.60
  10  12   0    1.50   13.90
  11 -12   0   -2.00    4.50
 -11 -12   0   10.00    5.30
 -11 -12   0   -3.80    4.60
  11 -12   0   -8.40    5.40
  11 -12   0    3.20    3.30
  11  12   0   10.50    8.70
  11  12   0   -0.80    7.30
  11  12   0   18.00   13.50
   0 -13   0    1.40    1.40
   0 -13   0    2.30    1.20
   0 -13   0    3.20    1.10
   0 -13   0   -0.50    2.20
   0  13   0    1.30    8.80
   0  13   0   -6.90    3.00
   0  13   0    8.10    4.10
   0  13   0   -2.50    2.70
   0  13   0   -3.40    4.60
   1 -13   0   29.90    4.10
   1 -13   0   29.90    2.50
  -1 -13   0   22.80    2.20
   1 -13   0   27.70    3.00
  -1 -13   0   30.70    4.10
  -1 -13   0   26.60    3.50
   1 -13   0   28.90    2.40
  -1 -13   0   26.50    2.40
  -1 -13   0   25.70    2.80
   1 -13   0   26.90    3.30
   1  13   0   31.40    4.70
   1  13   0   48.50   11.50
   1  13   0   25.50    5.40
   1  13   0   30.50    6.40
  -1  13   0   38.00   10.10
  -1  13   0   28.40    4.30
  -1  13   0   37.50    5.70
   1  13   0   26.90    4.00
  -2 -13   0    2.70    1.30
  -2 -13   0    3.40    1.20
   2 -13   0    3.20    2.30
   2 -13   0    1.30    1.60
  -2 -13   0   -1.10    2.20
  -2 -13   0    2.20    1.40
   2 -13   0    1.30    2.20
  -2 -13   0    4.90    2.30
   2  13   0    1.50    4.30
   2  13   0   -3.90    3.40
   2  13   0    4.90    5.70
  -2  13   0    1.80    8.20
   2  13   0    2.80    3.10
   2  13   0   -1.10    9.60
  -3 -13   0   10.40    2.70
   3 -13   0   14.50    3.00
   3 -13   0    8.40    2.80
  -3 -13   0    9.40    2.70
   3 -13   0   12.70    2.30
  -3 -13   0    9.90    1.60
   3  13   0    5.10    4.40
   3  13   0   13.00    6.10
   3  13   0   11.10    4.20
  -3  13   0   18.40    9.40
   3  13   0   10.70    9.70
   3  13   0    7.30    3.40
  -4 -13   0    8.80    2.90
  -4 -13   0    7.70    2.20
  -4 -13   0    4.90    2.10
  -4 -13   0    5.60    2.90
   4 -13   0    9.40    2.20
   4 -13   0    7.20    2.90
  -4  13   0   18.40    9.60
   4  13   0    6.30    4.30
   4  13   0   13.10    5.40
   4  13   0    9.00    3.80
   4  13   0   18.50   10.70
   4  13   0    7.40    6.60
   5 -13   0  117.39    7.40
  -5 -13   0  102.99    6.00
  -5 -13   0  109.69    6.10
  -5 -13   0  115.79    7.40
   5 -13   0  105.79    6.40
  -5 -13   0  104.39    7.00
   5  13   0  117.69   11.40
   5  13   0  111.79    8.60
   5  13   0  119.69   11.90
   5  13   0  109.69    9.40
   5  13   0  120.59   16.40
  -5  13   0  134.49   15.70
  -6 -13   0  111.29    6.50
  -6 -13   0  113.09    7.40
   6 -13   0  127.49    7.00
   6 -13   0  121.99    7.90
  -6 -13   0  122.09    6.50
  -6 -13   0  120.39    7.90
   6  13   0  124.29   10.30
   6  13   0  131.29   17.90
   6  13   0  135.99   12.60
   6  13   0  117.39   12.80
  -6  13   0  105.69   15.00
   6  13   0  115.19    9.50
  -7 -13   0    2.10    2.50
   7 -13   0    2.70    3.60
  -7 -13   0    3.70    3.50
  -7 -13   0   -0.30    3.20
   7 -13   0    8.70    2.80
  -7 -13   0    2.30    2.40
   7 -13   0    3.40    2.90
   7  13   0    0.80    8.50
   7  13   0    1.70    5.70
   7  13   0    4.10    7.20
   7  13   0    5.00    4.70
  -7  13   0   10.10   10.80
   7  13   0   21.40   13.90
  -8 -13   0   10.10    3.20
   8 -13   0   15.60    5.50
  -8 -13   0   11.50    4.60
   8 -13   0   15.50    4.70
   8 -13   0   13.80    3.10
  -8 -13   0   14.20    3.30
  -8 -13   0   14.60    4.30
  -8  13   0   13.60   10.60
   8  13   0   20.80    9.10
   8  13   0   36.40   16.20
   8  13   0   25.90    8.80
   8  13   0    8.20    5.80
   8  13   0   12.80    6.90
  -9 -13   0   71.99    8.30
   9 -13   0   68.99    6.80
   9 -13   0   71.49    6.70
  -9 -13   0   73.79    8.10
   9 -13   0   88.09    8.70
   9  13   0   71.69    8.60
   9  13   0   59.69   11.30
   9  13   0   78.29   10.00
  10 -13   0    6.30    3.50
 -10 -13   0   14.00    5.00
 -10 -13   0    3.60    5.20
  10 -13   0    9.20    5.60
  10  13   0   -7.00    7.70
  10  13   0   -3.50   11.30
  10  13   0    1.70    6.50
   0 -14   0   12.70    3.00
   0 -14   0    9.70    2.10
   0 -14   0   11.20    3.00
   0  14   0   14.20    6.10
   0  14   0   12.20    3.80
   0  14   0    8.00    5.20
   0  14   0   11.60   10.00
   0  14   0   13.60    4.20
   1 -14   0   -2.10    2.60
   1 -14   0    2.60    2.50
   1 -14   0   -1.10    1.70
  -1 -14   0    0.90    2.60
  -1 -14   0   -0.50    1.60
  -1 -14   0    1.40    2.90
   1  14   0    1.90    7.30
   1  14   0    1.60    3.40
  -1  14   0    1.00    9.20
   1  14   0    4.30    4.10
   1  14   0    1.00    5.10
   1  14   0   -3.30    9.90
   2 -14   0   16.60    3.60
  -2 -14   0   17.00    3.30
   2 -14   0   15.90    2.50
  -2 -14   0   20.60    2.60
   2 -14   0   13.50    3.40
  -2 -14   0   14.50    3.50
   2  14   0   16.90   10.80
   2  14   0   13.10    4.30
   2  14   0   21.50    7.60
   2  14   0   12.00    5.70
  -2  14   0   30.20   10.70
   2  14   0   11.60    4.70
  -3 -14   0  129.89    7.90
  -3 -14   0  138.49    6.60
  -3 -14   0  142.89    8.00
   3 -14   0  140.29    7.10
   3 -14   0  147.69    8.20
   3 -14   0  136.69    8.10
  -3  14   0  126.89   16.50
   3  14   0  142.89   12.20
   3  14   0  123.89    9.20
   3  14   0  135.99   10.40
   3  14   0  138.59   16.80
   3  14   0  117.09   12.50
  -4 -14   0   27.00    4.00
   4 -14   0   24.10    3.20
   4 -14   0   24.10    4.10
  -4 -14   0   39.80    4.80
   4  14   0   33.70   12.50
   4  14   0   22.00    4.80
   4  14   0   24.60    5.70
  -4  14   0   16.30   10.80
   4  14   0   33.70    8.30
   4  14   0   25.30    6.60
   5 -14   0    9.20    2.80
   5 -14   0    6.50    3.50
  -5 -14   0   13.00    3.80
  -5 -14   0   13.10    3.80
   5  14   0    8.30    6.60
  -5  14   0   24.10   12.10
   5  14   0   16.10   12.60
   5  14   0   12.50    5.50
   5  14   0   10.90    4.70
   5  14   0   -1.70    7.50
  -6 -14   0   18.50    4.10
  -6 -14   0   29.80    5.00
   6 -14   0   25.80    4.70
   6 -14   0   21.00    3.60
  -6  14   0   31.40   11.60
   6  14   0   26.50    5.80
   6  14   0   35.00    9.00
   6  14   0   37.30   14.10
   6  14   0    8.90    7.60
   6  14   0   30.90    6.90
  -7 -14   0    1.50    5.80
   7 -14   0    1.50    2.90
   7  14   0   11.70    9.00
   7  14   0   16.20   14.70
  -7  14   0    1.90   10.60
   7  14   0    1.90    5.90
   7  14   0   -3.20    5.10
  -8 -14   0    5.80    4.90
  -8 -14   0    1.90    4.50
   8 -14   0   -0.40    4.60
   8 -14   0   -2.00    3.00
   8  14   0    5.80    6.10
   8  14   0    4.50    7.10
   8  14   0    1.60    9.80
  -9 -14   0   14.10    5.30
   9 -14   0    9.90    3.70
  -9 -14   0   11.80    4.80
   9 -14   0   23.50    5.90
   9  14   0    7.40    6.70
   9  14   0    0.30    7.80
   9  14   0    0.00   11.80
   0 -15   0   -7.30    2.70
   0 -15   0   -0.70    3.30
   0 -15   0   -2.40    1.90
   0  15   0   -5.90    6.60
   0  15   0    1.30    3.90
   0  15   0   24.60   12.50
   0  15   0   -0.50    4.40
   0  15   0   -3.00    5.40
  -1 -15   0    3.60    3.30
  -1 -15   0    5.70    3.30
   1 -15   0    0.60    2.10
   1 -15   0    5.40    3.30
  -1 -15   0    2.20    1.90
   1 -15   0    2.90    3.40
   1  15   0    3.40    7.10
   1  15   0   -1.80    3.90
  -1  15   0   35.20   13.30
   1  15   0    3.80    5.50
   1  15   0    5.00    4.90
   1  15   0   17.00   12.60
  -2 -15   0   17.30    3.80
  -2 -15   0   16.00    4.00
   2 -15   0   14.80    4.00
  -2 -15   0   10.70    2.00
   2 -15   0   11.50    2.60
   2 -15   0   15.60    3.80
  -2  15   0   24.90   11.40
   2  15   0   26.10   14.80
   2  15   0   13.70    4.60
   2  15   0   14.90    5.50
   2  15   0    8.60    6.40
   2  15   0   18.80    8.10
  -3 -15   0   19.40    4.00
   3 -15   0   13.70    2.90
  -3 -15   0   14.70    3.80
   3 -15   0   13.10    3.70
   3  15   0   27.20    8.70
   3  15   0   23.10   12.90
   3  15   0   12.40    6.60
  -3  15   0   39.10   11.80
   3  15   0   16.30    5.70
   3  15   0   23.50    5.30
  -4 -15   0    2.00    3.60
   4 -15   0    2.30    2.60
  -4 -15   0    0.70    3.40
   4 -15   0    5.80    3.80
   4  15   0    2.00    7.40
   4  15   0   -3.90    4.80
   4  15   0   11.90   13.80
  -4  15   0    4.00   10.90
   4  15   0   -1.80    5.60
   4  15   0   10.80    9.20
  -5 -15   0    4.00    7.30
   5 -15   0    4.60    3.80
   5 -15   0   -3.70    3.70
  -5 -15   0   -0.60    3.70
   5  15   0    0.30   10.30
   5  15   0   17.80   14.30
   5  15   0    3.80    5.80
   5  15   0    1.40    8.70
   5  15   0    4.30    4.80
  -5  15   0   17.10   10.80
   6 -15   0    0.10    3.10
  -6 -15   0    2.40    4.00
  -6 -15   0   -0.90    4.20
   6 -15   0   -1.50    4.30
   6  15   0   -1.90    8.40
   6  15   0   -3.40    6.40
   6  15   0   29.60   22.90
   6  15   0    2.10    5.50
  -7 -15   0    7.10    4.80
  -7 -15   0    8.20    4.50
   7 -15   0    7.40    3.60
   7 -15   0    3.60    4.60
   7  15   0   13.30    7.50
   7  15   0   13.10    6.10
   7  15   0    4.20    8.50
  -8 -15   0   14.30    5.90
   8 -15   0    3.10    3.40
   8 -15   0   16.70    5.60
  -8 -15   0   11.90    5.30
   8  15   0   -1.20    6.30
   8  15   0    4.00   10.70
   8  15   0    5.90    7.90
   0 -16   0  351.46   16.10
   0 -16   0  338.87   14.70
   0 -16   0  367.96   16.10
   0  16   0  366.86   24.90
  -1 -16   0    0.80    2.30
  -1 -16   0    8.50    3.80
  -1 -16   0    4.10    3.40
   1 -16   0    6.70    2.70
   1 -16   0    0.30    3.80
   1 -16   0    5.90    3.60
   1  16   0   -8.50    7.30
   1  16   0   10.80    7.80
  -1  16   0   16.90   11.70
   1  16   0    9.60    6.80
   1  16   0   11.50   12.20
   2 -16   0    6.00    4.00
  -2 -16   0    1.70    4.00
  -2 -16   0   -0.70    3.80
   2 -16   0    1.50    4.40
   2 -16   0    2.30    2.80
   2  16   0    5.50    4.80
   2  16   0   10.90    7.00
   2  16   0   15.70    8.90
  -2  16   0   14.60   13.00
   2  16   0    1.20    5.60
   2  16   0   10.00   13.50
   3 -16   0   14.50    4.40
  -3 -16   0   12.80    4.70
   3 -16   0   12.50    3.30
  -3 -16   0    3.10    5.90
   3  16   0    6.00    5.50
   3  16   0   18.30    9.60
   3  16   0    9.50    6.80
   3  16   0    5.20    7.60
   3  16   0   25.00   18.70
   4 -16   0   12.00    3.30
  -4 -16   0   16.40    4.90
  -4 -16   0   10.10    4.20
   4 -16   0   16.50    4.60
   4  16   0   12.10   10.20
   4  16   0    3.80    8.40
   4  16   0    6.60    5.70
   4  16   0   13.10    6.90
  -5 -16   0    4.60    4.10
   5 -16   0    4.10    4.60
  -5 -16   0   10.30    5.10
   5 -16   0    5.30    3.30
   5  16   0   -0.70    5.80
   5  16   0   -1.00    8.20
   5  16   0    1.10    6.90
   6 -16   0  110.29    9.70
   6 -16   0   94.59    7.70
  -6 -16   0  114.79    9.60
  -6 -16   0  103.09    8.60
   6  16   0   93.19   12.60
   6  16   0   80.49   10.10
   6  16   0   87.39   11.30
   0 -17   0   -3.20    4.30
   0 -17   0    7.60    4.40
  -1 -17   0   16.50    4.90
   1 -17   0    5.10    3.40
   1 -17   0    9.70    5.10
  -1 -17   0   15.20    4.40
   1 -17   0   21.20    5.00
  -2 -17   0    7.30    4.30
   2 -17   0    7.00    4.40
   2 -17   0    3.80    3.30
  -2 -17   0   11.40    4.60
   2  17   0   16.60    8.20
   2  17   0   12.30    5.90
   2  17   0    6.70    6.60
   3 -17   0   37.40    5.50
  -3 -17   0   35.60    5.60
   3 -17   0   23.50    4.30
  -3 -17   0   34.60    5.70
   3  17   0   35.50    9.10
   3  17   0   27.30    6.50
   3  17   0   20.80    7.60
   4 -17   0   12.30    5.10
  -4 -17   0    5.70    4.60
  -4 -17   0   10.20    5.10
   4 -17   0    8.80    3.80
   4  17   0   -7.20    7.30
   4  17   0    7.30    9.00
   4  17   0   16.50    6.70
  15   0  -1   -0.40    7.60
  15   0  -1    2.10    8.90
  15   0  -1    1.70    3.90
  14   0  -1    1.70    6.20
 -14   0   1    3.40    3.30
  14   0  -1   -2.50    7.20
  14   0  -1    1.40    6.60
  13   0  -1   67.79    5.00
  13   0  -1   61.99    6.30
  13   0  -1   57.79    7.10
 -13   0   1   70.39    6.00
  13   0  -1   59.09    7.90
  13   0  -1   80.99   11.20
  12   0  -1    3.80    7.20
  12   0  -1   -1.60    4.40
 -12   0   1    1.90    2.40
  12   0  -1    0.20    2.10
  12   0  -1    0.70    3.90
  12   0  -1    0.70    2.50
  11   0  -1  372.86   17.70
  11   0  -1  362.56   15.60
  11   0  -1  364.56   17.10
  11   0  -1  348.17   16.40
  11   0  -1  386.86   14.90
 -11   0   1  379.36   15.20
  11   0  -1  355.96   17.10
  10   0  -1    3.40    3.00
  10   0  -1    1.60    4.40
 -10   0   1   -0.70    1.70
  10   0  -1   -1.20    1.60
  10   0  -1   -3.60    2.50
  10   0  -1   -1.80    2.60
   9   0  -1  305.57   13.70
   9   0  -1  315.37   14.40
  -9   0   1  322.87   12.60
   9   0  -1  305.17   12.20
   9   0  -1  297.27   13.40
   9   0  -1  300.27   13.70
   8   0  -1    0.80    1.30
   8   0  -1    0.10    1.40
   8   0  -1   -1.20    3.80
   8   0  -1    0.20    0.70
  -8   0   1    0.60    1.00
   8   0  -1   -2.10    2.90
   8   0  -1    3.60    2.00
   7   0  -1    5.90    3.00
   7   0  -1    5.90    1.30
   7   0  -1    7.50    0.90
   7   0  -1    7.70    1.80
   7   0  -1    7.10    0.90
   7   0  -1    7.80    3.10
  -7   0   1    9.00    1.20
   7   0  -1    7.50    1.30
   6   0  -1   -0.20    0.90
   6   0  -1    1.30    2.00
  -6   0   1   -1.80    1.10
   6   0  -1   -0.30    0.50
   6   0  -1    0.90    0.80
   6   0  -1   -0.90    0.80
   6   0  -1   -1.90    2.00
  -5   0   1  523.55   19.60
   5   0  -1  534.95   20.60
   5   0  -1  515.75   19.60
   5   0  -1  521.25   19.70
   5   0  -1  516.15   21.30
   5   0  -1  563.04   20.60
   5   0  -1  535.15   20.20
  -5   0   1  492.15   21.00
   5   0  -1  540.85   20.20
  -5   0   1  536.65   19.90
  -5   0   1  530.25   20.80
  -4   0   1    1.10    0.50
   4   0  -1   -0.30    0.50
  -4   0   1    2.00    0.50
  -4   0   1   -0.40    1.10
  -4   0   1    0.40    0.30
   4   0  -1   -1.20    0.70
   4   0  -1    0.20    0.20
   4   0  -1    0.10    0.30
  -4   0   1    0.20    0.20
   4   0  -1    0.50    0.70
  -4   0   1    0.40    0.50
  -4   0   1    0.20    0.60
   4   0  -1    0.30    1.30
  -4   0   1    1.80    0.50
   4   0  -1   -1.00    0.40
   3   0  -1  204.98    8.00
   3   0  -1  206.68    7.90
   3   0  -1  215.88    8.30
   3   0  -1  214.18    9.00
  -3   0   1  218.68    8.30
  -3   0   1  215.68    8.10
  -3   0   1  215.48    8.40
  -3   0   1  212.28    7.90
   3   0  -1  208.68    8.50
  -3   0   1  204.78    7.90
   3   0  -1  219.08    8.40
   3   0  -1  218.58    8.30
  -3   0   1  199.08    8.80
   2   0  -1    4.20    0.70
   2   0  -1    2.90    1.20
  -2   0   1    2.30    0.40
   2   0  -1    3.70    0.60
  -2   0   1    3.70    0.40
  -2   0   1    4.10    0.50
  -1   0   1    0.00    0.10
  -1   0   1    0.00    0.20
   1   0  -1    0.10    0.10
   1   0  -1    0.00    0.10
   1   0  -1    0.10    0.10
   1   0  -1    0.10    0.20
  -1   0  -1   55.09    2.20
  -1   0  -1   48.90    2.20
  -1   0  -1   53.19    2.10
   1   0   1   53.39    2.20
   1   0   1   52.49    2.10
   1   0   1   56.99    2.10
   1   0   1   52.19    2.30
   1   0   1   51.99    2.10
  -1   0  -1   51.09    2.00
  -1   0  -1   52.99    2.10
  -1   0  -1   55.19    2.10
   1   0   1   55.79    2.20
   1   0   1   53.29    2.10
  -1   0  -1   52.29    2.20
   2   0   1    2.40    1.20
   2   0   1   -0.10    0.30
  -2   0  -1   -0.90    0.50
   2   0   1   -0.10    0.30
  -2   0  -1    0.30    0.30
  -2   0  -1    0.10    0.30
  -2   0  -1    1.50    1.00
   2   0   1    0.60    0.30
   2   0   1    0.00    0.20
  -2   0  -1   -0.50    0.20
   2   0   1   -0.10    0.30
  -2   0  -1    0.00    0.20
  -3   0  -1   10.40    0.80
   3   0   1   10.10    0.60
  -3   0  -1   10.90    0.90
   3   0   1    9.80    0.50
  -3   0  -1    8.10    1.00
   3   0   1   11.40    1.80
  -3   0  -1    7.70    0.70
  -3   0  -1    8.20    0.90
   3   0   1   10.40    1.00
   3   0   1    7.80    0.90
   3   0   1    9.10    1.00
  -3   0  -1    8.90    1.50
  -3   0  -1    9.90    0.60
   3   0   1    8.50    1.20
   4   0   1    1.70    0.60
   4   0   1   -0.70    0.80
  -4   0  -1    3.00    0.60
  -4   0  -1    1.10    0.50
   4   0   1    1.10    0.40
  -4   0  -1    0.60    0.70
   4   0   1    0.20    0.50
  -4   0  -1    2.60    0.50
  -4   0  -1    1.00    1.10
  -4   0  -1    2.20    0.30
   4   0   1    1.70    0.20
   4   0   1    0.70    0.60
  -4   0  -1    1.40    0.60
   5   0   1   28.80    3.00
   5   0   1   20.20    2.30
  -5   0  -1   25.50    1.80
   5   0   1   25.10    1.90
   5   0   1   26.90    1.10
   5   0   1   25.70    1.90
  -5   0  -1   24.20    1.30
  -5   0  -1   24.00    2.90
   5   0   1   28.10    2.20
   5   0   1   24.60    1.40
   5   0   1   30.00    1.70
   6   0   1    2.20    1.00
  -6   0  -1    0.10    1.20
   6   0   1    0.10    2.10
   6   0   1   -0.50    1.00
   6   0   1    2.40    0.60
  -6   0  -1    1.80    1.10
   6   0   1    2.10    0.90
   7   0   1   67.79    4.00
  -7   0  -1   74.29    4.00
   7   0   1   75.59    4.40
   7   0   1   63.39    5.30
   7   0   1   73.69    4.10
   7   0   1   70.79    3.30
   7   0   1   71.89    3.80
   7   0   1   67.99    5.50
   8   0   1   -0.50    0.70
   8   0   1   -1.70    1.40
   8   0   1    0.50    1.20
  -8   0  -1   -0.50    1.00
   8   0   1    0.20    1.30
   8   0   1   -2.30    1.70
   8   0   1   -2.70    3.40
   8   0   1   -2.80    2.90
  -8   0  -1   -0.30    1.60
   9   0   1   65.99    4.30
   9   0   1   47.10    5.60
   9   0   1   68.99    5.00
   9   0   1   63.49    3.50
   9   0   1   66.29    6.30
  -9   0  -1   66.69    3.70
   9   0   1   63.69    5.20
  10   0   1   -0.20    3.00
  10   0   1   -1.10    1.50
  10   0   1    2.10    1.60
  10   0   1   -0.50    4.50
  10   0   1    2.40    2.80
  10   0   1   -1.90    2.70
 -10   0  -1    0.10    1.60
  11   0   1   49.60    7.80
  11   0   1   36.20    5.50
 -11   0  -1   43.10    4.20
  11   0   1   34.50    4.80
  11   0   1   28.70    4.60
  11   0   1   48.20    3.90
  11   0   1   43.20    4.40
  12   0   1   -0.20    2.20
 -12   0  -1    0.80    2.40
  12   0   1   -2.30    6.50
  12   0   1    2.50    2.50
  12   0   1   -2.00    4.00
  12   0   1    0.90    6.40
  12   0   1   -1.00    4.60
  13   0   1   11.50    5.30
 -13   0  -1   13.80    2.80
  13   0   1   13.80    6.20
  13   0   1    9.10    3.30
  13   0   1   18.20    3.30
  14   0   1   -1.90    3.60
  14   0   1   -7.70    7.30
  14   0   1   -2.50    6.30
  15   0   1   10.10    5.60
  15   0   1   12.10    4.30
  15   0   1   18.50   11.00
  15   0   1    3.10    8.30
  15  -1  -1    6.90    4.80
  15  -1  -1   14.30   14.60
  15  -1  -1   15.50   11.20
  15  -1  -1   13.30    4.30
  15   1  -1    3.30   10.20
  15   1  -1   18.20    4.60
  15   1  -1    0.20    8.20
  14  -1  -1   21.70    4.30
  14  -1  -1   30.60    6.90
  14  -1  -1    9.20    4.70
  14  -1  -1   29.90    3.70
  14  -1  -1   28.30    7.70
 -14   1   1   23.00    3.60
  14   1  -1   30.20    7.30
  14   1  -1   25.60    8.10
  13  -1  -1   16.10    3.70
  13  -1  -1   23.70    3.30
 -13  -1   1   20.60    3.40
  13  -1  -1   14.10    5.30
  13  -1  -1   19.80    6.20
  13   1  -1   18.50    3.90
 -13   1   1   19.40    3.40
  13   1  -1   25.90    6.00
  13   1  -1   22.90    9.10
  13   1  -1   18.10    6.50
  12  -1  -1   64.39    5.70
 -12  -1   1   72.39    5.40
  12  -1  -1   51.19    6.60
  12  -1  -1   75.99    4.80
  12  -1  -1   49.60    6.50
  12  -1  -1   60.49    7.40
  12  -1  -1   72.29    8.90
 -12   1   1   67.49    5.50
  12   1  -1   65.49   10.60
  12   1  -1   66.19    7.40
  12   1  -1   49.00    6.20
  12   1  -1   49.60    7.80
  12   1  -1   66.09    5.70
  12   1  -1   70.89    4.80
  11  -1  -1  687.23   25.30
  11  -1  -1  629.64   27.00
  11  -1  -1  670.03   27.30
  11  -1  -1  582.34   26.60
  11  -1  -1  654.53   25.90
  11  -1  -1  653.73   26.70
 -11  -1   1  671.03   25.40
  11   1  -1  661.53   28.10
  11   1  -1  631.14   26.80
  11   1  -1  656.63   25.90
  11   1  -1  640.64   27.40
 -11   1   1  684.63   25.60
  10  -1  -1    2.00    1.50
 -10  -1   1    4.00    1.90
  10  -1  -1   -0.50    2.80
  10  -1  -1    1.10    1.70
  10  -1  -1   -1.30    2.30
  10  -1  -1    4.90    4.30
  10  -1  -1    0.20    2.60
 -10   1   1    3.70    1.90
  10   1  -1    3.00    2.00
  10   1  -1    3.90    4.90
  10   1  -1    2.60    2.80
  10   1  -1    3.90    3.20
  10   1  -1   11.20    3.00
  10   1  -1    2.30    1.10
   9  -1  -1   30.70    3.80
   9  -1  -1   40.00    2.60
   9  -1  -1   26.40    3.60
  -9  -1   1   43.50    3.00
   9  -1  -1   34.60    3.40
   9  -1  -1   34.50    4.10
   9  -1  -1   31.10    5.40
   9   1  -1   33.00    4.20
   9   1  -1   31.90    4.20
   9   1  -1   37.70    2.30
   9   1  -1   33.30    3.90
   9   1  -1   39.90    5.80
   9   1  -1   38.10    3.40
   8  -1  -1  169.68   11.30
   8  -1  -1  177.68    8.40
   8  -1  -1  195.78    8.40
  -8  -1   1  184.48    8.40
   8  -1  -1  183.78    7.50
   8  -1  -1  198.88    9.20
  -8  -1   1  182.88    7.70
   8  -1  -1  185.88    8.70
   8   1  -1  165.28    9.50
   8   1  -1  189.58    9.80
   8   1  -1  176.88    7.10
   8   1  -1  184.18    8.80
   8   1  -1  164.68   10.20
   8   1  -1  185.18    7.30
   8   1  -1  174.28    8.70
  -8   1   1  173.28    9.70
   7  -1  -1   69.29    3.30
   7  -1  -1   75.59    4.20
   7  -1  -1   67.19    3.90
  -7  -1   1   71.69    4.10
   7  -1  -1   70.69    5.00
  -7  -1   1   73.69    3.50
   7  -1  -1   69.69    3.90
   7  -1  -1   71.99    5.70
  -7   1   1   64.49    5.50
   7   1  -1   71.19    4.10
   7   1  -1   67.39    3.00
   7   1  -1   75.69    4.40
   7   1  -1   68.59    3.90
   7   1  -1   70.39    3.10
   7   1  -1   66.49    5.20
   7   1  -1   64.49    5.50
   6  -1  -1    2.50    2.60
   6  -1  -1    2.30    1.00
   6  -1  -1    0.80    1.10
  -6  -1   1    2.40    0.70
  -6  -1   1    1.10    1.20
  -6  -1   1    0.70    0.50
   6  -1  -1   -0.10    0.80
   6  -1  -1   -1.40    1.40
   6  -1  -1    1.10    0.50
   6   1  -1    2.00    0.90
   6   1  -1   -0.60    2.10
   6   1  -1    2.70    1.30
  -6   1   1    1.00    1.20
   6   1  -1   -0.50    2.00
   6   1  -1    0.20    0.80
  -6   1   1    2.10    2.50
   6   1  -1    0.90    0.40
   6   1  -1    1.00    0.50
  -5  -1   1 1187.68   45.00
   5  -1  -1 1172.98   45.20
  -5  -1   1 1268.27   46.00
   5  -1  -1 1316.77   46.00
  -5  -1   1 1155.58   45.30
   5  -1  -1 1265.97   47.10
   5  -1  -1 1218.28   45.60
   5  -1  -1 1202.28   45.70
   5  -1  -1 1261.87   45.80
  -5  -1   1 1263.07   45.80
   5   1  -1 1185.38   45.10
   5   1  -1 1228.38   46.60
   5   1  -1 1201.78   45.10
  -5   1   1 1141.89   46.50
   5   1  -1 1230.48   46.30
   5   1  -1 1240.88   45.80
  -5   1   1 1176.08   44.90
  -5   1   1 1264.97   45.30
   5   1  -1 1262.97   46.10
   5   1  -1 1263.67   45.70
   4  -1  -1    3.00    0.50
  -4  -1   1    1.80    0.60
   4  -1  -1    4.80    1.90
   4  -1  -1    3.00    0.60
   4  -1  -1    2.80    0.70
  -4  -1   1    2.40    0.60
  -4  -1   1    2.90    0.30
  -4  -1   1    3.40    0.70
  -4  -1   1    2.90    0.60
   4  -1  -1    1.10    0.60
   4  -1  -1    2.30    0.90
   4   1  -1    2.50    0.40
   4   1  -1    2.30    1.10
  -4   1   1    2.70    0.40
   4   1  -1    5.00    1.40
   4   1  -1    3.10    0.70
  -4   1   1    2.70    0.60
  -4   1   1    3.90    0.50
   4   1  -1    2.90    0.70
   4   1  -1    3.20    0.40
  -4   1   1    3.30    0.40
  -4   1   1    3.40    0.60
   4   1  -1    3.70    0.70
  -4   1   1    2.90    0.50
  -4   1   1    3.40    1.50
   3  -1  -1    1.80    0.50
   3  -1  -1    1.20    0.30
   3  -1  -1    0.60    0.60
  -3  -1   1    1.30    0.40
  -3  -1   1    0.80    0.70
   3  -1  -1    1.40    0.60
  -3  -1   1    0.90    0.30
   3  -1  -1    3.20    1.80
   3  -1  -1    1.20    0.50
  -3  -1   1    1.60    0.20
  -3  -1   1    1.70    0.50
   3  -1  -1    1.50    0.50
  -3   1   1    1.60    0.50
  -3   1   1    2.80    0.50
   3   1  -1    0.50    0.20
  -3   1   1    2.00    0.40
   3   1  -1    4.60    1.30
  -3   1   1    1.10    0.30
   3   1  -1    0.00    0.90
   3   1  -1    0.90    0.30
   3   1  -1    1.40    0.50
  -3   1   1    2.40    0.40
  -3   1   1    2.30    0.30
   3   1  -1    1.10    0.50
   3   1  -1    1.50    0.70
  -3   1   1    3.80    1.50
  -2  -1   1  237.38    8.80
   2  -1  -1  237.58    8.80
   2  -1  -1  239.08    9.00
  -2  -1   1  237.68    8.90
  -2  -1   1  223.98    8.80
  -2  -1   1  234.38    9.20
   2  -1  -1  242.88    9.00
  -2  -1   1  259.27    9.00
   2  -1  -1  223.18    9.70
   2  -1  -1  230.78    8.80
  -2  -1   1  236.28    8.90
   2  -1  -1  230.78    8.90
   2   1  -1  236.08    8.80
  -2   1   1  253.37    9.00
   2   1  -1  240.08    8.90
  -2   1   1  225.18    9.60
   2   1  -1  236.68    9.30
  -2   1   1  220.38    8.70
  -2   1   1  225.18    8.80
  -2   1   1  239.38    8.90
   2   1  -1  237.98    8.90
   2   1  -1  238.18    9.00
  -2   1   1  242.88    8.90
   2   1  -1  215.28    8.70
  -1  -1   1    7.70    0.50
   1  -1  -1    7.60    0.40
  -1  -1   1    7.80    0.70
  -1  -1   1    8.60    0.50
  -1  -1   1    8.20    0.50
   1  -1  -1    8.30    0.50
  -1  -1   1    8.60    0.50
  -1  -1   1    8.70    0.50
  -1  -1   1    8.50    0.50
   1  -1  -1    8.60    1.00
   1  -1  -1    8.50    0.50
   1  -1  -1    7.80    0.40
   1   1  -1    8.10    0.50
  -1   1   1    9.00    0.50
  -1   1   1    7.10    1.00
   1   1  -1    8.70    0.50
  -1   1   1    9.10    0.50
   1   1  -1    9.30    0.50
  -1   1   1    7.80    0.40
   1   1  -1    7.60    0.50
   1   1  -1    7.50    0.70
  -1   1   1    8.70    0.50
   1   1  -1    8.10    0.50
   0   1  -1    0.20    0.10
   0   1  -1    0.00    0.10
   0   1   1    0.00    0.20
   0   1   1   -0.10    0.10
   0   1  -1   -0.20    0.20
   0   1   1    0.10    0.20
   1  -1   1   48.80    2.00
  -1  -1  -1   49.20    1.80
   1  -1   1   45.80    1.90
   1  -1   1   42.70    2.30
  -1  -1  -1   47.70    1.90
   1  -1   1   47.80    1.90
   1  -1   1   46.60    1.90
  -1  -1  -1   48.50    2.00
   1  -1   1   49.80    1.90
  -1  -1  -1   45.80    1.80
  -1  -1  -1   46.50    2.20
  -1  -1  -1   50.19    2.00
   1  -1   1   44.10    1.80
  -1   1  -1   48.10    1.90
  -1   1  -1   47.50    1.90
  -1   1  -1   43.10    2.30
  -1   1  -1   45.60    1.90
   1   1   1   49.20    1.80
   1   1   1   47.20    2.00
  -1   1  -1   47.40    1.90
   1   1   1   48.70    1.80
  -1   1  -1   46.30    1.80
  -1   1  -1   45.00    1.80
  -1   1  -1   49.50    1.90
   1   1   1   46.70    2.00
   1   1   1   45.20    2.20
  -2  -1  -1   -0.20    0.10
  -2  -1  -1    0.00    0.30
   2  -1   1   -0.30    0.30
  -2  -1  -1    0.20    0.30
  -2  -1  -1    0.50    0.20
   2  -1   1    0.20    0.20
   2  -1   1    0.10    0.50
   2  -1   1    0.60    0.40
  -2  -1  -1   -0.40    0.30
   2  -1   1   -1.70    1.60
   2  -1   1    0.60    0.30
  -2  -1  -1   -1.30    0.60
   2  -1   1    0.10    0.30
  -2   1  -1    1.10    0.40
  -2   1  -1    0.70    0.20
  -2   1  -1    0.10    0.30
  -2   1  -1    1.50    1.60
   2   1   1    0.10    0.40
  -2   1  -1    0.60    0.50
   2   1   1    0.00    0.20
  -2   1  -1    1.20    0.30
   2   1   1    0.40    0.50
   2   1   1    0.30    0.40
   3  -1   1   12.00    1.00
  -3  -1  -1   14.50    0.70
  -3  -1  -1   10.80    1.30
   3  -1   1   14.20    1.00
   3  -1   1   13.30    1.10
  -3  -1  -1   13.30    1.00
  -3  -1  -1   14.10    0.90
   3  -1   1   10.70    1.10
   3  -1   1   12.40    2.20
  -3  -1  -1   14.30    1.10
   3  -1   1   12.50    1.20
   3  -1   1   12.30    0.80
   3  -1   1   15.50    1.10
  -3  -1  -1   15.20    0.90
  -3   1  -1   13.30    0.80
   3   1   1   16.20    1.60
   3   1   1   13.20    1.10
  -3   1  -1   17.30    2.20
  -3   1  -1   13.70    1.00
   3   1   1   14.00    1.20
  -3   1  -1   12.10    0.90
  -3   1  -1   13.90    1.00
  -3   1  -1   14.40    1.00
   3   1   1   15.10    1.20
   3   1   1   11.90    1.50
   3   1   1   13.60    0.80
   4  -1   1  159.08    7.80
  -4  -1  -1  155.58    6.40
   4  -1   1  159.08    6.70
  -4  -1  -1  142.59    6.50
  -4  -1  -1  166.48    6.70
  -4  -1  -1  154.08    6.20
   4  -1   1  170.08    6.70
   4  -1   1  162.98    6.50
   4  -1   1  169.88    6.70
   4  -1   1  160.28    6.40
   4  -1   1  174.58    6.90
  -4  -1  -1  147.59    6.50
   4   1   1  159.38    6.30
  -4   1  -1  183.48    6.60
  -4   1  -1  163.88    6.70
  -4   1  -1  165.28    6.60
   4   1   1  167.38    6.30
  -4   1  -1  155.28    7.40
   4   1   1  170.08    6.80
  -4   1  -1  162.28    6.50
   4   1   1  167.78    6.70
   4   1   1  174.68    7.00
   4   1   1  164.48    7.20
  -4   1  -1  186.88    6.60
  -4   1  -1  154.68    6.30
   5  -1   1    0.00    0.70
  -5  -1  -1   -1.70    0.80
   5  -1   1    0.90    0.70
   5  -1   1   -0.60    1.00
  -5  -1  -1    1.10    1.00
   5  -1   1    0.90    0.70
   5  -1   1    0.30    2.00
  -5  -1  -1    0.70    0.30
   5  -1   1    2.10    0.70
  -5  -1  -1    1.50    0.60
   5  -1   1    0.60    0.40
   5   1   1    0.70    0.70
   5   1   1    0.70    0.80
   5   1   1    1.20    0.40
  -5   1  -1    1.30    0.80
  -5   1  -1    1.10    0.70
  -5   1  -1   -0.40    0.90
   5   1   1    0.90    0.70
  -5   1  -1    2.30    2.00
   5   1   1    0.80    0.30
   5   1   1   -1.90    1.80
  -5   1  -1    1.70    0.90
   5   1   1    3.20    1.60
   6  -1   1   82.29    4.20
  -6  -1  -1   90.09    3.80
  -6  -1  -1   83.19    4.40
  -6  -1  -1   70.79    3.40
   6  -1   1   83.99    4.10
   6  -1   1   88.69    4.50
   6  -1   1   84.49    6.00
   6  -1   1   81.69    4.60
   6  -1   1   82.59    3.70
   6   1   1   84.69    3.90
   6   1   1   80.49    4.30
  -6   1  -1   83.29    5.50
   6   1   1   88.89    5.50
   6   1   1   79.89    5.40
   6   1   1   85.99    3.40
   6   1   1   83.19    3.60
  -6   1  -1   81.59    4.10
   6   1   1   87.39    4.60
   6   1   1   82.49    4.20
   7  -1   1   83.99    4.60
   7  -1   1   78.69    6.30
  -7  -1  -1   84.99    4.00
   7  -1   1   74.69    5.40
   7  -1   1   88.39    4.50
   7  -1   1   90.59    4.90
  -7  -1  -1   92.69    4.80
   7  -1   1   88.79    3.90
   7   1   1   91.29    3.80
   7   1   1   83.19    4.20
   7   1   1   85.49    4.90
   7   1   1   85.59    3.50
  -7   1  -1   82.19    6.00
   7   1   1   90.49    4.60
   7   1   1   81.09    6.10
   7   1   1   85.19    4.70
   7   1   1   84.49    5.90
  -8  -1  -1    2.80    0.90
  -8  -1  -1   -2.10    1.80
   8  -1   1   -0.80    1.40
   8  -1   1    0.20    1.70
   8  -1   1    1.10    0.90
   8  -1   1    1.30    1.30
   8  -1   1    1.20    1.30
   8  -1   1   -0.50    2.90
   8   1   1    2.80    2.10
   8   1   1    1.40    1.30
   8   1   1    1.40    1.80
   8   1   1    1.20    0.80
   8   1   1   -2.40    3.20
   9  -1   1  180.88    9.40
   9  -1   1  181.48    9.00
  -9  -1  -1  167.68    8.60
   9  -1   1  173.48    9.20
   9  -1   1  172.88    7.80
   9  -1   1  186.08    8.30
  -9  -1  -1  185.78    7.60
   9  -1   1  170.28    8.70
   9   1   1  181.78    9.10
   9   1   1  188.28    7.50
   9   1   1  174.68    9.40
   9   1   1  174.38    9.10
   9   1   1  187.18   10.20
   9   1   1  177.88    8.20
  10  -1   1   17.90    3.30
  10  -1   1   27.30    4.20
 -10  -1  -1   26.50    2.70
  10  -1   1   22.70    3.80
  10  -1   1   24.00    3.00
  10  -1   1   28.10    3.60
  10   1   1   24.10    3.50
  10   1   1   33.60    6.00
  10   1   1   27.50    2.40
 -10   1  -1   25.10    2.80
  10   1   1   25.90    3.90
  10   1   1   19.70    2.80
  10   1   1   24.60    4.30
  11  -1   1    3.60    3.30
  11  -1   1    6.20    5.10
  11  -1   1    8.40    2.50
  11  -1   1    6.70    2.10
  11  -1   1    4.70    3.70
  11  -1   1    2.80    3.70
 -11  -1  -1    6.30    2.20
  11   1   1    7.20    4.00
  11   1   1    3.30    4.00
  11   1   1    6.30    2.30
  11   1   1    2.10    3.30
 -11   1  -1    4.60    2.40
  11   1   1    9.70    6.30
  11   1   1    6.40    2.20
  12  -1   1   -6.20    3.80
  12  -1   1    3.40    4.70
 -12  -1  -1   -5.10    2.30
  12  -1   1   -1.80    2.50
  12  -1   1    2.80    5.20
  12  -1   1    2.10    2.20
  12   1   1    2.70    4.20
 -12   1  -1    2.00    2.50
  12   1   1   -4.30    7.20
  12   1   1    5.50    4.90
  12   1   1   -4.20    2.30
  12   1   1    3.60    2.60
 -13  -1  -1  107.79    6.20
  13  -1   1   87.99    9.80
  13  -1   1  113.79    7.60
  13  -1   1   92.89   11.20
  13  -1   1   94.49    8.30
  13  -1   1  111.79    6.90
  13   1   1  109.99    6.30
  13   1   1  107.49   11.70
  13   1   1  101.99    7.50
  13   1   1  100.99   11.50
 -13   1  -1  104.89    6.60
  13   1   1  100.39   10.30
  14  -1   1    4.70    4.40
  14  -1   1    8.60    3.40
  14  -1   1    7.80    6.80
  14  -1   1    9.30    7.90
  14  -1   1    7.20    3.60
  14   1   1    3.50    3.60
  14   1   1   -0.30    7.90
  14   1   1    7.90    7.00
  15  -1   1  100.29    8.70
  15   1   1  112.29   13.50
  15   1   1   95.59   11.80
  15   1   1   96.59    8.60
  15   1   1   73.49    8.50
  15  -2  -1   -5.70    4.00
  15   2  -1    2.20    9.90
  15   2  -1    6.80    8.50
  15   2  -1   -2.00    4.00
  14  -2  -1   10.50    6.50
  14  -2  -1    6.00    3.90
  14  -2  -1   11.90    3.60
  14  -2  -1   16.30    7.40
  14  -2  -1    9.60    3.50
  14   2  -1    7.40    6.90
  14   2  -1   13.60    8.20
 -14   2   1    5.90    3.50
  13  -2  -1   17.60    5.50
  13  -2  -1   23.00    4.00
  13  -2  -1   27.40    6.20
  13  -2  -1   28.70    3.50
  13  -2  -1   12.00    3.80
 -13  -2   1   28.50    3.40
  13   2  -1   21.80    7.90
  13   2  -1   19.00    5.80
 -13   2   1   28.70    3.80
  13   2  -1    9.20    6.30
  13   2  -1   40.90   10.40
  13   2  -1   19.70    3.80
  12  -2  -1   -1.90    2.40
  12  -2  -1   -0.40    2.00
  12  -2  -1   -5.20    3.60
  12  -2  -1   -6.80    4.00
 -12  -2   1    1.40    2.40
  12   2  -1    3.20    6.50
  12   2  -1    2.20    2.70
  12   2  -1    3.90    4.90
 -12   2   1   -1.60    2.50
  12   2  -1   -1.10    1.80
  12   2  -1    4.30    4.20
  12   2  -1    6.50    7.90
  11  -2  -1   59.19    4.20
 -11  -2   1   58.29    4.70
  11  -2  -1   41.70    6.00
  11  -2  -1   52.99    4.90
  11  -2  -1   50.49    6.20
  11  -2  -1   62.49    6.70
  11   2  -1   64.59    5.00
  11   2  -1   53.09    7.20
  11   2  -1   69.39    3.50
  11   2  -1   54.39    6.30
  11   2  -1   64.09    9.40
 -11   2   1   58.69    4.90
  11   2  -1   51.69    6.20
  10  -2  -1    7.10    2.20
  10  -2  -1    6.60    2.90
  10  -2  -1   12.50    4.20
  10  -2  -1   10.00    2.60
 -10  -2   1    9.10    2.10
  10  -2  -1    5.80    3.00
  10  -2  -1    8.70    1.80
  10   2  -1    7.60    3.40
  10   2  -1    8.40    3.00
  10   2  -1   10.30    1.30
  10   2  -1    6.90    1.90
  10   2  -1   10.40    4.00
  10   2  -1   10.80    5.40
   9  -2  -1    4.50    2.00
   9  -2  -1    5.10    1.50
  -9  -2   1    5.10    1.30
   9  -2  -1    5.50    1.80
   9  -2  -1    4.90    2.30
   9  -2  -1    0.60    2.40
   9   2  -1    3.20    2.50
  -9   2   1    6.20    3.60
   9   2  -1    5.50    1.80
   9   2  -1    8.10    2.60
   9   2  -1    2.60    2.60
   9   2  -1    5.10    4.40
   9   2  -1    6.00    1.00
   8  -2  -1  832.42   32.50
   8  -2  -1  855.11   32.20
  -8  -2   1  851.81   33.10
   8  -2  -1  867.41   32.80
   8  -2  -1  870.01   32.90
   8  -2  -1  857.61   33.20
  -8  -2   1  839.12   32.20
   8  -2  -1  904.11   33.00
   8   2  -1  845.82   33.30
   8   2  -1  844.92   34.10
   8   2  -1  853.01   33.70
   8   2  -1  867.51   31.80
  -8   2   1  833.22   34.20
   8   2  -1  938.11   36.40
   8   2  -1  846.02   33.10
   8   2  -1  776.42   31.80
   7  -2  -1   55.09    3.60
   7  -2  -1   56.49    3.30
   7  -2  -1   45.60    3.70
   7  -2  -1   55.29    2.80
   7  -2  -1   54.89    5.30
   7  -2  -1   51.09    3.30
  -7  -2   1   52.79    3.70
  -7  -2   1   52.99    2.80
   7   2  -1   58.09    2.50
   7   2  -1   47.40    3.80
   7   2  -1   61.79    3.60
  -7   2   1   54.09    5.30
   7   2  -1   50.89    4.40
   7   2  -1   46.00    5.30
   7   2  -1   58.29    3.70
   7   2  -1   44.00    2.60
   6  -2  -1    3.20    1.00
  -6  -2   1    3.70    0.80
   6  -2  -1    3.00    1.30
   6  -2  -1    3.20    0.80
   6  -2  -1    2.50    0.90
  -6  -2   1    1.20    1.20
   6  -2  -1    3.20    1.10
   6  -2  -1    6.50    2.80
   6   2  -1    4.40    1.20
   6   2  -1    3.00    0.60
   6   2  -1    3.30    1.20
   6   2  -1    1.70    1.00
  -6   2   1    1.70    1.00
  -6   2   1    4.30    2.80
   6   2  -1    1.90    2.60
   6   2  -1    7.30    2.00
   5  -2  -1  132.79    5.50
  -5  -2   1  133.09    5.50
   5  -2  -1  141.49    7.60
   5  -2  -1  136.39    5.80
   5  -2  -1  130.19    5.80
   5  -2  -1  139.29    5.80
  -5  -2   1  137.49    6.30
   5  -2  -1  136.79    5.70
  -5  -2   1  132.49    5.10
   5  -2  -1  143.59    6.00
   5   2  -1  139.99    6.30
  -5   2   1  128.69    5.10
  -5   2   1  132.59    7.20
  -5   2   1  126.79    5.50
   5   2  -1  133.29    5.20
   5   2  -1  131.69    5.30
   5   2  -1  133.69    6.90
   5   2  -1  135.49    6.00
   5   2  -1  133.89    6.60
  -5   2   1  135.49    5.70
   5   2  -1  139.19    5.90
   4  -2  -1   31.80    1.90
  -4  -2   1   32.00    2.00
   4  -2  -1   32.10    1.90
   4  -2  -1   33.60    2.00
  -4  -2   1   33.00    1.40
  -4  -2   1   32.30    2.30
   4  -2  -1   33.00    1.90
  -4  -2   1   33.70    1.70
   4  -2  -1   31.60    1.70
   4  -2  -1   29.30    3.20
  -4   2   1   35.10    3.80
   4   2  -1   36.10    2.00
  -4   2   1   34.50    1.70
   4   2  -1   28.60    2.90
  -4   2   1   35.60    1.90
   4   2  -1   33.40    2.20
  -4   2   1   30.80    1.80
   4   2  -1   32.90    1.90
   4   2  -1   34.70    1.60
  -4   2   1   32.30    1.80
   4   2  -1   32.80    1.40
  -4   2   1   33.30    1.40
   3  -2  -1   13.30    1.00
  -3  -2   1   13.80    1.10
   3  -2  -1   14.90    1.10
  -3  -2   1   12.50    0.90
   3  -2  -1   12.70    2.30
  -3  -2   1   11.00    1.40
   3  -2  -1   12.70    0.90
   3  -2  -1   11.80    1.00
  -3  -2   1   11.40    0.90
  -3  -2   1   13.20    0.90
   3  -2  -1   14.50    1.10
   3   2  -1   13.10    0.80
  -3   2   1   14.40    0.90
   3   2  -1   10.60    1.70
   3   2  -1   12.50    1.10
  -3   2   1   14.70    1.00
  -3   2   1   11.40    0.90
  -3   2   1   13.90    2.50
   3   2  -1   12.90    1.10
  -3   2   1   13.70    1.10
   3   2  -1   12.80    1.30
   3   2  -1   14.20    0.90
   2  -2  -1 4125.29  160.08
  -2  -2   1 4242.68  159.38
   2   2  -1 4147.39  160.38
  -2   2   1 4065.69  159.58
  -1  -2   1    0.10    0.30
   1  -2  -1    0.20    0.20
  -1  -2   1    0.40    0.10
  -1  -2   1    0.40    0.30
  -1  -2   1    0.00    0.20
   1  -2  -1    0.20    0.40
   1  -2  -1    0.10    0.30
  -1  -2   1   -1.10    0.50
   1  -2  -1    0.50    0.50
  -1  -2   1    0.10    0.30
   1  -2  -1    0.00    0.70
   1  -2  -1    0.30    0.20
   1  -2  -1    0.10    0.20
  -1  -2   1    0.70    0.30
  -1  -2   1    0.00    0.20
  -1  -2   1    0.00    0.20
   1  -2  -1    0.20    0.30
   1  -2  -1    0.70    0.40
   1   2  -1    0.20    0.20
   1   2  -1    0.10    0.20
   1   2  -1    0.70    0.30
   1   2  -1    0.00    0.30
   1   2  -1   -0.10    0.30
   1   2  -1    0.20    0.30
  -1   2   1   -0.30    0.30
  -1   2   1    0.20    0.30
  -1   2   1   -0.10    0.20
  -1   2   1   -0.10    0.20
  -1   2   1    0.30    0.20
   0  -2   1    5.50    0.30
   0  -2  -1    5.70    0.40
   0  -2  -1    5.30    0.40
   0  -2   1    5.30    0.40
   0  -2  -1    6.40    0.60
   0  -2   1    4.70    0.70
   0  -2   1    4.90    0.30
   0  -2   1    6.00    0.50
   0  -2   1    5.10    0.50
   0  -2  -1    5.40    0.60
   0  -2  -1    5.50    0.40
   0  -2   1    5.30    0.30
   0  -2   1    5.30    0.50
   0  -2   1    5.60    0.40
   0  -2  -1    5.50    0.40
   0  -2   1    4.40    0.50
   0  -2   1    5.90    0.50
   0  -2  -1    5.20    0.70
   0  -2  -1    5.10    0.80
   0  -2  -1    4.80    0.50
   0   2  -1    5.40    0.30
   0   2   1    5.60    0.60
   0   2  -1    5.70    0.40
   0   2   1    5.70    0.40
   0   2   1    5.30    0.40
   0   2  -1    5.00    0.60
   0   2  -1    5.60    0.50
   0   2  -1    5.20    0.50
   0   2   1    6.50    0.80
   0   2  -1    4.60    0.50
   0   2   1    4.50    0.80
   0   2  -1    4.40    0.50
   0   2  -1    5.70    0.30
   0   2   1    5.50    1.20
   0   2   1    6.90    0.50
   0   2  -1    5.70    0.40
   0   2  -1    5.70    0.80
   0   2  -1    5.20    0.30
   0   2  -1    5.80    0.40
   0   2  -1    6.00    0.50
   0   2   1    5.30    0.70
   0   2   1    5.30    0.40
   0   2   1    5.50    0.40
  -1  -2  -1 1341.37   47.60
  -1  -2  -1 1264.07   47.10
   1  -2   1 1204.58   47.10
   1  -2   1 1343.37   47.20
   1  -2   1 1249.47   47.20
   1  -2   1 1239.58   47.90
  -1  -2  -1 1331.27   47.40
  -1  -2  -1 1347.07   47.30
   1  -2   1 1091.59   47.20
   1  -2   1 1258.37   47.20
  -1  -2  -1 1306.17   47.20
   1  -2   1 1252.87   47.10
   1   2   1 1262.97   47.30
  -1   2  -1 1328.37   47.20
   1   2   1 1383.36   47.40
  -1   2  -1 1322.57   47.10
   1   2   1 1301.87   47.60
  -1   2  -1 1202.58   47.80
  -1   2  -1 1315.97   47.20
   1   2   1 1327.97   47.20
   1   2   1 1236.08   47.30
  -1   2  -1 1298.07   47.20
   1   2   1 1333.87   47.10
   2  -2   1    2.50    0.40
   2  -2   1    1.00    0.50
   2  -2   1    3.20    0.50
  -2  -2  -1    2.30    0.30
   2  -2   1    2.60    0.40
   2  -2   1    2.10    1.40
  -2  -2  -1    2.10    0.90
  -2  -2  -1    3.10    0.50
  -2  -2  -1    2.60    0.30
  -2  -2  -1    3.60    0.50
   2  -2   1    3.40    0.50
  -2  -2  -1    3.10    0.60
  -2   2  -1    1.30    1.60
   2   2   1    1.60    0.50
   2   2   1    2.30    1.20
  -2   2  -1    2.10    0.50
  -2   2  -1    2.40    0.30
  -2   2  -1    3.10    0.40
  -2   2  -1    3.20    0.50
   2   2   1    2.10    0.30
   2   2   1    2.40    0.60
  -2   2  -1    2.40    0.40
  -2   2  -1    1.20    0.40
   2   2   1    2.90    0.60
   2   2   1    4.20    0.50
   3  -2   1   18.00    1.30
   3  -2   1   18.00    1.20
   3  -2   1   19.50    1.20
   3  -2   1   18.80    1.20
  -3  -2  -1   19.20    1.20
  -3  -2  -1   18.30    1.20
   3  -2   1   19.90    1.30
  -3  -2  -1   19.30    0.90
   3  -2   1   17.60    2.30
  -3  -2  -1   20.90    1.40
   3  -2   1   18.40    1.10
  -3  -2  -1   18.30    1.00
   3   2   1   19.50    1.30
   3   2   1   17.80    1.40
  -3   2  -1   17.70    0.80
  -3   2  -1   17.50    1.00
  -3   2  -1   16.40    2.50
   3   2   1   19.90    1.00
   3   2   1   15.20    2.00
   3   2   1   18.90    1.00
  -3   2  -1   19.70    1.20
   3   2   1   21.80    1.60
  -3   2  -1   18.80    1.20
  -3   2  -1   19.40    1.30
  -3   2  -1   20.50    1.20
   4  -2   1 1346.67   46.10
  -4  -2  -1 1176.88   45.50
  -4  -2  -1 1312.77   46.20
  -4  -2  -1 1178.68   45.60
   4  -2   1 1170.98   45.80
   4  -2   1 1252.57   45.90
   4  -2   1 1208.08   45.70
   4  -2   1 1185.28   45.90
   4  -2   1 1248.68   45.90
  -4  -2  -1 1260.07   46.50
   4   2   1 1270.47   45.70
  -4   2  -1 1278.07   46.00
   4   2   1 1233.68   46.00
  -4   2  -1 1259.87   45.90
   4   2   1 1236.78   46.80
  -4   2  -1 1186.28   45.80
   4   2   1 1184.48   45.60
  -4   2  -1 1246.78   45.90
   4   2   1 1295.77   46.40
   4   2   1 1243.78   46.10
  -4   2  -1 1248.78   45.80
  -5  -2  -1    7.70    0.60
   5  -2   1   11.00    2.60
  -5  -2  -1   10.20    1.00
   5  -2   1    7.80    1.20
  -5  -2  -1   13.30    2.10
   5  -2   1    9.40    1.30
   5  -2   1    8.60    1.20
   5  -2   1    9.80    1.20
   5  -2   1   10.10    1.20
   5  -2   1    9.80    0.90
  -5   2  -1    9.90    1.20
   5   2   1    8.10    1.20
   5   2   1    7.90    0.70
   5   2   1   11.00    1.40
  -5   2  -1    7.80    1.00
   5   2   1   10.30    1.50
  -5   2  -1   10.90    1.10
   5   2   1   11.60    2.80
   5   2   1   12.50    1.90
   5   2   1    7.30    0.90
   5   2   1   12.80    1.20
  -6  -2  -1   72.29    3.40
   6  -2   1   70.39    3.80
  -6  -2  -1   68.69    3.00
   6  -2   1   78.79    5.70
   6  -2   1   74.19    3.80
   6  -2   1   74.69    3.40
   6  -2   1   72.59    3.90
  -6  -2  -1   73.49    4.30
   6   2   1   70.79    5.40
   6   2   1   75.19    4.40
   6   2   1   83.49    5.00
  -6   2  -1   73.59    5.50
   6   2   1   76.69    3.90
   6   2   1   75.29    3.20
   6   2   1   80.79    4.10
   6   2   1   79.99    3.30
   6   2   1   75.09    3.60
  -6   2  -1   69.99    3.70
  -7  -2  -1  868.91   33.30
   7  -2   1  869.21   32.80
  -7  -2  -1  833.12   32.20
   7  -2   1  836.52   32.60
   7  -2   1  860.61   32.80
   7  -2   1  815.12   34.50
  -7  -2  -1  813.42   31.90
   7  -2   1  845.72   32.30
   7  -2   1  899.41   33.20
   7   2   1  880.41   32.50
   7   2   1  896.91   33.00
   7   2   1  874.71   32.00
  -7   2  -1  829.92   34.10
   7   2   1  900.91   33.60
   7   2   1  876.81   32.10
   7   2   1  859.51   33.10
   7   2   1  873.51   34.10
   7   2   1  873.61   34.00
   8  -2   1   59.79    3.80
   8  -2   1   52.49    4.20
  -8  -2  -1   55.99    3.00
   8  -2   1   53.09    3.60
   8  -2   1   53.49    3.80
   8  -2   1   56.49    7.50
  -8   2  -1   56.19    5.60
   8   2   1   60.39    3.80
   8   2   1   60.89    2.90
   8   2   1   60.29    2.70
   8   2   1   54.99    4.60
   8   2   1   55.19    4.90
   8   2   1   55.29    4.40
   8   2   1   52.79    6.20
  -9  -2  -1   53.69    3.20
   9  -2   1   57.99    4.10
   9  -2   1   57.39    3.60
   9  -2   1   45.90    4.60
   9   2   1   57.89    5.70
   9   2   1   52.69    5.10
  -9   2  -1   57.09    6.00
   9   2   1   52.39    4.90
   9   2   1   62.49    3.10
   9   2   1   60.79    4.10
   9   2   1   60.79    6.90
  10  -2   1    6.90    1.90
  10  -2   1   -1.20    2.80
  10  -2   1    1.00    1.70
 -10  -2  -1    5.90    1.50
  10  -2   1   -0.50    2.70
  10  -2   1    2.80    2.70
  10   2   1    4.40    3.40
  10   2   1    1.10    2.90
  10   2   1   -0.50    3.10
  10   2   1    0.60    5.10
 -11  -2  -1   11.20    2.30
  11  -2   1    8.10    2.10
  11  -2   1    3.30    3.30
  11  -2   1    9.30    2.60
  11  -2   1    8.60    2.60
  11  -2   1    5.30    3.90
  11  -2   1    5.70    4.00
  11   2   1    3.00    3.50
  11   2   1    4.20    2.20
  11   2   1   10.20    4.30
  11   2   1   -9.30   11.20
  11   2   1   11.80    2.00
  11   2   1    9.10    6.50
 -11   2  -1    7.60    2.50
  12  -2   1   -1.60    2.60
  12  -2   1   -2.70    2.30
 -12  -2  -1    3.30    2.30
  12  -2   1   -4.10    4.30
  12  -2   1    0.50    4.10
  12  -2   1    0.80    2.30
  12   2   1    0.70    2.40
 -12   2  -1    2.80    2.60
  12   2   1    5.90    4.20
  12   2   1    3.80    5.10
  12   2   1    2.90    2.40
  12   2   1   -2.30    7.30
  12   2   1   -8.60    6.80
  13  -2   1  106.59    8.30
  13  -2   1  108.89   11.30
  13  -2   1  114.19    7.80
  13  -2   1  124.69    7.20
  13  -2   1   89.59   10.00
  13   2   1  106.39   11.90
  13   2   1  117.89    7.90
  13   2   1  106.19   13.60
  13   2   1  116.89   10.80
 -13   2  -1  119.19    7.30
  14  -2   1   39.80    5.50
  14  -2   1   70.09    6.80
  14  -2   1   54.99    6.80
  14  -2   1   48.80    9.10
  14  -2   1   46.60    8.10
  14   2   1   44.90    9.50
  14   2   1   59.49    7.70
  14   2   1   44.80    8.50
  15  -2   1    0.50    4.20
  15   2   1  -12.50    8.90
  15   2   1   -4.30    5.90
  15   2   1   -1.10    4.30
  15   2   1  -24.30   10.30
  15  -3  -1   15.50    4.60
  15  -3  -1   14.40   13.00
  15   3  -1   12.80    5.10
  15   3  -1   18.90    8.70
  15   3  -1   21.80   10.50
  14  -3  -1   37.00    8.40
  14  -3  -1   51.29    7.90
  14  -3  -1   57.39    6.30
  14  -3  -1   45.70    5.40
 -14   3   1   55.69    5.30
  14   3  -1   58.39    8.80
  14   3  -1   47.30   12.10
  14   3  -1   51.39   10.00
  13  -3  -1   26.70    6.40
  13  -3  -1   35.10    5.90
 -13  -3   1   33.70    3.50
  13  -3  -1   27.80    4.20
  13  -3  -1   18.40    3.60
  13  -3  -1   34.80    3.80
  13   3  -1   27.20    8.30
 -13   3   1   30.60    4.20
  13   3  -1   37.40    7.50
  13   3  -1   30.10    4.40
  13   3  -1   32.50    6.60
  13   3  -1   54.39   12.20
 -12  -3   1   55.19    5.20
  12  -3  -1   49.99    6.20
  12  -3  -1   57.89    4.60
  12  -3  -1   51.39    6.00
  12  -3  -1   53.39    5.60
  12  -3  -1   50.89    5.70
  12   3  -1   53.99    7.00
 -12   3   1   53.99    5.50
  12   3  -1   52.59    6.50
  12   3  -1   77.49   12.90
  12   3  -1   58.29    9.10
  12   3  -1   49.10    5.30
 -11  -3   1  195.88    9.00
  11  -3  -1  177.58   10.20
  11  -3  -1  196.98    9.50
  11  -3  -1  192.08    9.20
  11  -3  -1  191.58   10.10
  11  -3  -1  184.18   10.60
  11  -3  -1  199.08    8.80
  11   3  -1  205.08   11.10
  11   3  -1  201.08   13.60
  11   3  -1  174.78   11.50
  11   3  -1  196.58    9.40
  11   3  -1  183.28   13.20
  10  -3  -1    7.40    2.10
 -10  -3   1    4.80    1.90
  10  -3  -1    2.10    2.80
  10  -3  -1    9.10    3.10
  10  -3  -1    4.00    2.80
  10  -3  -1    9.80    1.90
  10   3  -1   10.60    4.60
  10   3  -1    7.90    3.40
 -10   3   1    7.30    4.60
  10   3  -1    8.00    2.20
  10   3  -1    9.90    5.60
  10   3  -1    6.00    3.00
   9  -3  -1   17.60    3.10
   9  -3  -1   19.10    2.50
  -9  -3   1   19.20    2.30
   9  -3  -1   19.00    2.50
   9  -3  -1   14.00    2.90
   9  -3  -1   27.80    3.80
   9   3  -1   26.70    5.80
   9   3  -1   20.00    4.50
   9   3  -1   19.70    3.40
  -9   3   1   29.70    5.40
   9   3  -1   19.60    3.70
   9   3  -1   19.70    1.70
   9   3  -1   17.70    2.40
   8  -3  -1   11.20    1.70
   8  -3  -1    7.70    1.70
  -8  -3   1    7.40    1.20
   8  -3  -1    7.90    1.70
   8  -3  -1   10.90    2.00
   8  -3  -1    9.00    1.90
   8   3  -1    9.50    4.10
   8   3  -1    8.00    2.40
   8   3  -1    9.80    1.20
   8   3  -1    6.30    2.40
  -8   3   1   10.60    4.10
   8   3  -1   11.80    2.70
   7  -3  -1   18.10    1.70
   7  -3  -1   17.30    2.00
   7  -3  -1   15.40    2.10
   7  -3  -1   21.20    2.20
  -7  -3   1   17.30    1.60
  -7  -3   1   17.30    2.70
  -7   3   1   24.60    4.50
   7   3  -1   18.50    2.40
   7   3  -1   17.90    1.40
   7   3  -1   22.00    4.50
   7   3  -1   17.90    3.10
  -6  -3   1    1.60    0.60
  -6  -3   1   -2.80    1.40
   6  -3  -1    0.50    0.90
   6  -3  -1    0.10    1.00
   6  -3  -1   -3.00    2.20
   6  -3  -1    0.70    0.50
   6  -3  -1   -1.10    0.70
   6  -3  -1    2.00    0.80
   6   3  -1    2.50    1.80
   6   3  -1    0.10    0.90
  -6   3   1    0.40    1.00
   6   3  -1    0.80    1.10
   6   3  -1   -2.20    0.90
  -6   3   1    0.00    2.70
   6   3  -1   -1.10    2.80
   5  -3  -1   42.10    2.50
   5  -3  -1   42.30    2.20
   5  -3  -1   43.40    4.10
  -5  -3   1   42.70    3.00
  -5  -3   1   42.60    2.20
   5  -3  -1   42.80    2.60
   5  -3  -1   39.40    2.40
   5  -3  -1   43.00    2.50
   5   3  -1   42.70    2.90
   5   3  -1   46.10    2.80
   5   3  -1   41.60    4.00
  -5   3   1   48.60    5.00
  -5   3   1   43.40    2.50
  -5   3   1   41.70    1.90
   5   3  -1   47.80    2.30
   5   3  -1   45.00    2.60
   4  -3  -1   28.00    1.60
   4  -3  -1   21.80    1.40
   4  -3  -1   27.90    1.70
   4  -3  -1   21.60    1.70
   4  -3  -1   22.90    1.60
  -4  -3   1   24.80    2.10
  -4  -3   1   26.40    1.50
   4   3  -1   19.00    1.40
  -4   3   1   20.10    1.60
   4   3  -1   21.80    3.10
   4   3  -1   25.70    1.70
   4   3  -1   24.50    1.80
  -4   3   1   33.60    4.00
  -4   3   1   20.70    1.40
  -4   3   1   23.50    1.50
   4   3  -1   23.90    2.00
  -3  -3   1    0.20    0.50
   3  -3  -1   -0.40    0.30
  -3  -3   1   -0.30    0.50
  -3  -3   1    0.60    0.40
  -3  -3   1    0.70    0.50
   3  -3  -1    0.20    0.40
  -3  -3   1    0.00    0.30
  -3  -3   1   -0.80    0.80
   3  -3  -1   -0.20    0.20
   3  -3  -1   -0.90    1.40
   3  -3  -1    0.20    0.40
   3  -3  -1    0.40    0.40
   3  -3  -1   -0.30    0.40
   3   3  -1   -0.40    0.30
   3   3  -1   -0.30    0.40
   3   3  -1    0.30    0.70
  -3   3   1    0.20    0.40
   3   3  -1    0.20    0.50
  -3   3   1    0.10    0.50
  -3   3   1    0.40    0.50
  -3   3   1    0.40    0.40
   3   3  -1   -0.10    0.30
  -3   3   1    1.00    0.50
  -2  -3   1  326.67   12.40
   2  -3  -1  317.27   12.60
   2  -3  -1  304.07   12.50
   2  -3  -1  348.57   12.50
   2  -3  -1  340.47   12.50
   2  -3  -1  335.17   12.40
  -2  -3   1  343.07   13.10
  -2  -3   1  354.06   12.50
   2  -3  -1  330.57   12.70
  -2  -3   1  326.47   12.40
   2  -3  -1  332.87   12.40
  -2  -3   1  343.17   12.60
   2  -3  -1  301.07   13.50
   2  -3  -1  329.37   12.40
  -2  -3   1  322.77   12.50
   2   3  -1  330.67   12.70
   2   3  -1  325.97   13.10
  -2   3   1  342.17   12.30
   2   3  -1  352.36   12.50
  -2   3   1  342.57   12.50
  -2   3   1  339.07   12.40
  -2   3   1  332.87   12.50
   2   3  -1  327.57   12.40
   2   3  -1  309.17   12.50
   2   3  -1  313.67   12.60
  -2   3   1  293.57   13.50
   1  -3  -1    1.00    0.30
  -1  -3   1    1.60    0.20
   1  -3  -1    1.20    0.50
  -1  -3   1    1.10    0.40
   1  -3  -1    2.00    0.50
  -1  -3   1    0.30    0.30
   1  -3  -1    0.70    0.30
  -1  -3   1    1.10    0.30
   1  -3  -1    0.10    0.80
  -1  -3   1    0.90    0.30
   1  -3  -1    1.80    0.50
   1  -3  -1    0.10    1.20
  -1  -3   1    0.60    0.40
  -1  -3   1    1.30    0.40
  -1  -3   1   -0.10    0.70
   1  -3  -1    1.80    0.30
   1  -3  -1    1.00    0.50
   1  -3  -1    1.00    0.40
  -1  -3   1    1.90    0.50
  -1  -3   1    0.80    0.30
  -1  -3   1    1.30    0.20
   1   3  -1    1.40    0.50
  -1   3   1    1.30    0.60
  -1   3   1    1.40    0.30
  -1   3   1    0.80    0.80
   1   3  -1    1.00    0.40
  -1   3   1    1.90    0.30
   1   3  -1    0.80    0.30
  -1   3   1   -2.20    1.30
   1   3  -1    1.90    0.50
  -1   3   1    1.40    0.50
  -1   3   1    0.90    0.40
  -1   3   1    1.70    0.40
   1   3  -1    1.50    0.50
  -1   3   1    1.50    0.30
   1   3  -1   -0.50    0.80
  -1   3   1    1.80    0.70
   0  -3   1   15.20    1.30
   0  -3   1   15.00    1.00
   0  -3  -1   18.40    1.10
   0  -3   1   17.10    0.80
   0  -3   1   17.00    1.00
   0  -3  -1   16.40    0.90
   0  -3  -1   14.70    1.10
   0  -3   1   18.40    0.90
   0  -3   1   16.20    0.90
   0  -3   1   16.90    1.10
   0  -3   1   15.60    0.90
   0  -3  -1   16.30    1.20
   0  -3   1   17.10    1.00
   0  -3  -1   15.40    1.00
   0  -3   1   17.10    0.70
   0  -3  -1   13.50    1.50
   0  -3   1   18.30    0.80
   0  -3   1   13.50    1.00
   0  -3  -1   15.70    1.00
   0  -3  -1   16.90    0.90
   0  -3  -1   17.50    0.90
   0   3  -1   17.70    0.80
   0   3  -1   18.30    0.80
   0   3   1   17.10    1.00
   0   3  -1   15.50    1.00
   0   3  -1   17.10    1.30
   0   3  -1   14.30    1.10
   0   3   1   18.60    0.90
   0   3  -1   15.90    0.90
   0   3  -1   12.60    2.00
   0   3   1   14.10    1.70
   0   3   1   12.30    1.90
   0   3   1   16.10    1.20
   0   3   1   17.10    0.90
   0   3  -1   16.80    1.00
   0   3   1   16.50    1.40
   0   3   1   17.20    0.90
   0   3   1   16.70    0.90
   0   3  -1   19.00    1.00
   0   3   1   15.60    1.30
   0   3  -1   12.10    1.40
   0   3  -1   17.40    0.80
  -1  -3  -1 4158.78  142.69
   1  -3   1 3955.30  142.39
   1  -3   1 3713.03  143.29
   1   3   1 3723.73  142.59
  -2  -3  -1    4.80    0.60
  -2  -3  -1    3.80    0.50
   2  -3   1    2.50    1.60
   2  -3   1    3.20    0.50
   2  -3   1    3.60    0.50
  -2  -3  -1    4.20    0.60
   2  -3   1    3.40    0.50
  -2  -3  -1    3.40    0.60
   2  -3   1    3.70    0.70
   2  -3   1    6.00    0.70
   2  -3   1    3.60    0.60
  -2  -3  -1    2.90    0.50
   2  -3   1    4.30    0.30
  -2  -3  -1    3.20    0.50
   2  -3   1    4.10    0.50
  -2  -3  -1    4.00    0.50
   2   3   1    4.70    0.80
   2   3   1    3.30    1.50
   2   3   1    5.10    0.50
   2   3   1    5.00    0.70
  -2   3  -1    4.80    0.60
  -2   3  -1    4.70    0.50
  -2   3  -1    3.80    0.40
   2   3   1    3.90    0.40
   2   3   1    5.10    0.90
  -2   3  -1    2.70    1.80
  -2   3  -1    2.70    0.50
  -2   3  -1    5.20    0.70
  -2   3  -1    4.50    0.60
  -2   3  -1    2.60    0.40
  -3  -3  -1    1.20    0.30
  -3  -3  -1    1.70    0.90
  -3  -3  -1    1.20    0.60
   3  -3   1    1.40    0.30
   3  -3   1    1.50    0.50
   3  -3   1    0.60    0.40
  -3  -3  -1    0.50    0.60
   3  -3   1    1.10    0.40
  -3  -3  -1    1.20    0.40
   3  -3   1    0.40    0.60
   3  -3   1    1.30    1.40
   3  -3   1    1.80    0.50
  -3  -3  -1    2.80    0.70
  -3   3  -1    0.20    0.50
   3   3   1    0.60    0.50
   3   3   1    0.90    0.40
   3   3   1    1.00    0.60
  -3   3  -1    1.00    1.60
  -3   3  -1    1.80    0.60
  -3   3  -1    1.30    0.40
   3   3   1    1.30    0.40
  -3   3  -1    0.70    0.40
   3   3   1   -0.40    1.40
  -3   3  -1    1.20    0.40
   3   3   1    0.90    0.60
  -3   3  -1    1.80    0.70
  -4  -3  -1   79.39    3.20
   4  -3   1   75.09    3.40
   4  -3   1   85.19    3.70
   4  -3   1   81.59    3.80
   4  -3   1   82.59    3.60
   4  -3   1   87.09    3.80
   4  -3   1   77.49    5.00
   4  -3   1   86.79    3.70
  -4  -3  -1   80.09    3.40
  -4  -3  -1   86.49    4.40
   4  -3   1   81.29    3.60
   4   3   1   87.69    3.50
  -4   3  -1   85.29    3.80
   4   3   1   81.39    3.40
   4   3   1   82.79    3.90
  -4   3  -1   81.39    3.20
   4   3   1   82.39    4.20
  -4   3  -1   74.89    5.50
  -4   3  -1   83.69    3.60
   4   3   1   89.09    3.60
   4   3   1   81.59    4.00
  -4   3  -1   83.89    3.60
   4   3   1   78.89    5.00
  -5  -3  -1  220.68    8.30
   5  -3   1  227.38    9.00
   5  -3   1  207.48   10.60
  -5  -3  -1  216.48    8.60
   5  -3   1  231.68    9.20
   5  -3   1  215.78    9.00
   5  -3   1  229.98    9.00
   5  -3   1  222.08    8.80
   5  -3   1  224.28    8.90
  -5  -3  -1  222.08    9.70
   5  -3   1  210.18    8.60
   5   3   1  224.58    9.30
   5   3   1  225.98   10.40
  -5   3  -1  223.78    8.90
   5   3   1  231.68    9.60
   5   3   1  226.08    8.70
  -5   3  -1  227.88    9.00
  -5   3  -1  221.88   10.80
   5   3   1  223.18    8.80
  -5   3  -1  220.58    8.80
   6  -3   1   20.40    1.90
  -6  -3  -1   23.40    1.60
  -6  -3  -1   23.80    2.70
   6  -3   1   28.10    2.00
   6  -3   1   26.80    1.80
   6  -3   1   26.30    2.00
   6  -3   1   26.50    1.70
   6  -3   1   27.30    2.30
   6  -3   1   29.30    2.30
  -6  -3  -1   23.60    1.20
   6  -3   1   22.20    3.80
   6   3   1   23.20    3.90
   6   3   1   24.40    2.20
  -6   3  -1   25.20    2.10
   6   3   1   29.90    2.70
  -6   3  -1   29.70    4.70
   6   3   1   28.80    2.30
   6   3   1   25.00    2.70
   6   3   1   24.60    1.90
   7  -3   1  991.80   39.80
  -7  -3  -1 1002.50   38.30
   7  -3   1  999.00   37.50
   7  -3   1 1024.60   38.00
   7  -3   1 1008.00   37.70
   7  -3   1  975.60   37.30
  -7  -3  -1  979.50   37.00
  -7  -3  -1  952.30   36.70
   7  -3   1  998.90   37.60
   7   3   1 1035.60   38.90
   7   3   1  942.31   38.90
   7   3   1 1000.80   39.20
   7   3   1 1003.90   39.00
  -7   3  -1  956.30   39.10
   7   3   1 1055.49   38.60
  -7   3  -1  940.11   37.50
   7   3   1 1010.50   36.90
   7   3   1 1031.90   37.30
   8  -3   1    0.20    1.10
  -8  -3  -1   -1.30    0.90
  -8  -3  -1    0.30    0.80
   8  -3   1   -0.90    0.90
   8  -3   1   -0.20    1.30
   8  -3   1    0.60    1.30
   8  -3   1    2.30    1.30
   8  -3   1    1.20    1.80
   8   3   1    0.40    0.80
   8   3   1   -0.60    1.90
   8   3   1    1.20    1.40
   8   3   1   -2.10    4.60
   8   3   1   -0.20    2.10
   8   3   1   -0.40    4.00
  -8   3  -1    0.10    3.10
   8   3   1    4.00    1.90
   9  -3   1    6.80    1.50
   9  -3   1    5.50    1.80
   9  -3   1    2.80    2.00
   9  -3   1    6.90    2.00
   9  -3   1    1.90    1.30
  -9  -3  -1    5.20    1.10
   9  -3   1    7.70    2.40
   9   3   1    5.40    2.60
   9   3   1    5.70    4.80
   9   3   1    3.30    2.90
   9   3   1    1.20    2.70
   9   3   1    5.50    1.70
   9   3   1    4.80    1.00
  -9   3  -1    8.60    3.90
  10  -3   1    2.00    1.90
  10  -3   1    9.30    3.10
  10  -3   1   10.70    3.30
  10  -3   1   -2.90    2.90
  10  -3   1    1.40    1.60
 -10  -3  -1    3.20    1.30
  10  -3   1    0.80    1.80
  10   3   1    0.10    5.10
  10   3   1    3.50    1.90
  10   3   1    4.00    3.10
  10   3   1   -1.50    5.10
 -10   3  -1    6.20    4.50
  10   3   1    3.00    3.40
 -11  -3  -1    2.00    2.10
  11  -3   1    3.50    1.90
  11  -3   1   -2.20    3.20
  11  -3   1    0.30    2.10
  11  -3   1    2.60    2.20
  11  -3   1    0.30    3.70
  11   3   1    8.60    5.80
  11   3   1    1.00    2.20
  11   3   1    4.70    6.90
  11   3   1    0.20    3.50
  11   3   1    2.00    4.00
  12  -3   1   33.00    5.20
 -12  -3  -1   33.90    4.30
  12  -3   1   34.60    4.20
  12  -3   1   35.20    4.40
  12  -3   1   20.60    3.50
  12  -3   1   29.80    5.70
 -12   3  -1   38.70    5.00
  12   3   1   31.60    5.70
  12   3   1   33.00    6.40
  12   3   1   38.00   11.30
  12   3   1   32.80    7.30
  12   3   1   32.00    4.00
  13  -3   1   55.19    5.60
  13  -3   1   47.10    6.80
  13  -3   1   58.69    6.30
  13  -3   1   57.19    7.60
  13   3   1   57.09    6.20
  13   3   1   50.89    7.50
  13   3   1   36.70    8.10
 -13   3  -1   47.40    6.10
  13   3   1   59.89   12.30
  14  -3   1    7.50    3.70
  14  -3   1   -0.50    3.70
  14  -3   1   -9.20    6.00
  14  -3   1   -1.90    7.20
  14   3   1   -0.50    8.30
  14   3   1    0.20    7.70
  14   3   1   -0.80    3.80
  15  -3   1    3.90    4.40
  15  -3   1    0.10    4.00
  15   3   1    1.90    4.50
  15   3   1  -10.40   10.40
  15   3   1   -0.70    9.00
 -15  -4   1   -0.40    5.20
  15  -4  -1   -1.10    4.20
  15  -4  -1    1.50    4.10
  15   4  -1   11.70   10.70
  15   4  -1   -0.20    4.80
  15   4  -1    7.60    8.90
  14  -4  -1   38.70    4.70
  14  -4  -1   29.60    6.80
 -14  -4   1   41.50    5.90
  14  -4  -1   34.80    5.10
  14  -4  -1   27.40    7.60
  14   4  -1   31.60   10.30
 -14   4   1   37.30    5.00
  14   4  -1   49.80    9.60
  14   4  -1   66.29   14.90
  13  -4  -1   43.20    5.10
  13  -4  -1   36.40    6.00
  13  -4  -1   30.60    4.70
  13  -4  -1   33.20    6.50
  13   4  -1   37.30    6.90
  13   4  -1   31.80    9.70
  13   4  -1   34.80    4.70
 -13   4   1   36.40    4.60
  13   4  -1   44.90   12.60
  13   4  -1   31.40    7.90
  12  -4  -1   -0.20    2.40
  12  -4  -1    2.20    2.40
  12  -4  -1    4.30    4.50
  12  -4  -1   -1.80    4.10
 -12  -4   1    0.20    2.60
  12  -4  -1   -0.10    2.70
  12   4  -1    4.70    4.60
  12   4  -1    6.40    7.00
  12   4  -1    4.70    9.40
  12   4  -1    5.90    2.70
  12   4  -1  -10.70    4.80
  11  -4  -1  329.07   13.10
  11  -4  -1  316.97   13.70
 -11  -4   1  316.07   13.00
  11  -4  -1  272.27   13.40
  11  -4  -1  312.47   14.30
  11  -4  -1  315.47   14.60
  11   4  -1  314.57   13.50
  11   4  -1  291.47   17.30
  11   4  -1  317.97   17.90
  11   4  -1  294.47   15.70
  11   4  -1  310.37   15.20
  10  -4  -1  212.78   10.20
  10  -4  -1  209.68    9.10
  10  -4  -1  187.48   10.20
  10  -4  -1  208.98    9.60
 -10  -4   1  207.18    9.00
  10  -4  -1  201.28    8.60
  10  -4  -1  180.18   10.00
  10   4  -1  194.28   12.80
  10   4  -1  204.28   11.40
  10   4  -1  206.38   10.80
  10   4  -1  211.68    9.40
  10   4  -1  205.28   13.50
 -10   4   1  206.88   12.20
  -9  -4   1   32.80    2.70
   9  -4  -1   30.40    4.00
   9  -4  -1   34.20    3.50
   9  -4  -1   35.70    3.00
   9  -4  -1   32.10    3.50
   9  -4  -1   30.90    2.40
   9   4  -1   32.90    4.40
   9   4  -1   34.90    3.40
   9   4  -1   28.60    4.60
   9   4  -1   34.70    4.50
  -9   4   1   32.80    6.00
   9   4  -1   36.50    6.70
   8  -4  -1  147.69    6.90
   8  -4  -1  147.59    6.90
   8  -4  -1  155.48    7.30
   8  -4  -1  143.09    6.50
   8  -4  -1  140.29    6.10
   8  -4  -1  144.59    6.90
  -8  -4   1  155.68    6.40
  -8   4   1  134.79    9.10
   8   4  -1  152.48    6.80
   8   4  -1  139.39    9.70
   8   4  -1  150.08    7.70
   8   4  -1  136.49    9.10
   8   4  -1  144.89    8.10
  -7  -4   1    2.80    0.80
   7  -4  -1    1.90    4.90
   7  -4  -1    1.50    1.30
   7  -4  -1    1.00    1.10
   7  -4  -1    0.90    1.10
  -7  -4   1    1.70    2.80
   7  -4  -1    2.00    1.30
   7  -4  -1    1.20    1.20
   7  -4  -1    0.00    1.00
   7  -4  -1    1.10    0.70
  -7   4   1    2.20    3.50
   7   4  -1    1.80    1.80
   7   4  -1   -0.60    2.30
   7   4  -1    0.10    3.50
   7   4  -1    1.20    1.60
   7   4  -1    2.40    1.90
   6  -4  -1   39.30    2.70
   6  -4  -1   37.20    4.50
   6  -4  -1   39.40    2.30
   6  -4  -1   34.60    2.40
   6  -4  -1   34.00    2.50
  -6  -4   1   36.30    2.10
   6  -4  -1   36.50    2.00
   6  -4  -1   35.30    2.50
  -6  -4   1   32.00    3.10
   6  -4  -1   39.00    2.40
  -6   4   1   38.70    5.50
   6   4  -1   29.00    4.70
   6   4  -1   34.80    2.80
   6   4  -1   41.70    3.30
  -6   4   1   36.00    1.70
   6   4  -1   37.00    3.00
  -6   4   1   42.90    2.70
   5  -4  -1    4.70    1.00
  -5  -4   1    2.80    0.70
   5  -4  -1    4.30    0.90
   5  -4  -1    3.40    0.50
   5  -4  -1    3.30    0.70
   5  -4  -1    5.80    2.60
   5  -4  -1    2.50    0.80
  -5  -4   1    7.50    1.20
  -5  -4   1    6.20    1.50
   5   4  -1    3.30    1.00
   5   4  -1    4.10    1.30
   5   4  -1    2.60    2.30
   5   4  -1    3.50    1.00
  -5   4   1    4.90    3.30
  -5   4   1    1.80    0.80
   4  -4  -1   61.09    3.00
   4  -4  -1   64.79    4.80
   4  -4  -1   60.69    2.90
  -4  -4   1   61.69    2.80
   4  -4  -1   61.79    3.00
  -4  -4   1   61.59    3.10
   4  -4  -1   58.19    2.40
   4  -4  -1   59.79    2.90
  -4  -4   1   61.59    3.70
   4  -4  -1   65.39    3.00
  -4   4   1   68.49    2.90
   4   4  -1   61.39    3.50
   4   4  -1   57.69    3.30
   4   4  -1   63.39    3.20
  -4   4   1   70.69    3.00
  -4   4   1   64.59    3.10
   4   4  -1   58.89    2.90
  -4   4   1   64.39    5.50
   4   4  -1   58.89    4.50
   3  -4  -1    7.60    0.90
   3  -4  -1    7.00    0.90
   3  -4  -1    8.50    1.00
   3  -4  -1   10.10    0.90
  -3  -4   1    7.30    0.90
   3  -4  -1    8.10    2.50
   3  -4  -1    7.80    1.00
  -3  -4   1    8.30    1.10
  -3  -4   1    8.90    1.50
  -3   4   1   11.60    1.10
  -3   4   1   10.70    3.30
   3   4  -1    9.20    1.20
  -3   4   1    9.40    0.80
  -3   4   1    7.80    1.10
   3   4  -1    6.50    1.00
   3   4  -1   10.60    0.90
  -3   4   1    7.90    0.80
   3   4  -1    7.90    1.00
   3   4  -1    7.40    2.30
  -2  -4   1  262.97   10.30
   2  -4  -1  263.77   10.00
   2  -4  -1  234.68   10.10
   2  -4  -1  268.67   10.10
  -2  -4   1  266.37   10.00
  -2  -4   1  260.67    9.90
   2  -4  -1  266.47   10.00
   2  -4  -1  245.08   10.40
  -2  -4   1  265.07   10.10
  -2  -4   1  269.87   10.00
   2  -4  -1  279.37   10.10
   2  -4  -1  265.57   10.20
  -2  -4   1  264.47   10.20
   2  -4  -1  274.97   10.10
   2  -4  -1  234.78   10.20
   2  -4  -1  271.87   10.10
  -2  -4   1  249.38   10.10
  -2  -4   1  275.47   10.80
  -2  -4   1  254.07   10.10
   2  -4  -1  267.67   11.60
  -2  -4   1  276.57    9.80
  -2   4   1  241.38   11.60
  -2   4   1  278.07   10.00
   2   4  -1  250.27   10.20
  -2   4   1  279.67   10.10
  -2   4   1  272.07   10.00
   2   4  -1  265.97   10.00
  -2   4   1  262.47   10.10
   2   4  -1  256.37   10.40
   2   4  -1  254.47   10.30
   2   4  -1  268.97   10.20
  -1  -4   1    0.30    0.20
  -1  -4   1    0.00    0.20
  -1  -4   1    0.00    0.40
  -1  -4   1    0.10    0.40
   1  -4  -1    0.20    0.50
   1  -4  -1    0.30    0.20
  -1  -4   1   -0.90    0.30
   1  -4  -1    0.10    0.20
  -1  -4   1    0.00    0.40
   1  -4  -1   -0.50    0.50
   1  -4  -1   -0.40    0.30
   1  -4  -1   -0.10    1.20
   1  -4  -1    0.40    0.30
  -1  -4   1    0.40    0.30
   1  -4  -1    1.00    0.40
   1  -4  -1    0.30    0.30
   1  -4  -1   -1.40    0.70
  -1  -4   1   -0.60    0.70
  -1  -4   1   -1.00    0.50
   1  -4  -1    2.00    0.70
   1  -4  -1    0.00    0.40
  -1   4   1    0.10    0.30
  -1   4   1    0.10    0.30
   1   4  -1    1.00    0.60
   1   4  -1    0.10    0.30
  -1   4   1    0.20    0.60
   1   4  -1    0.40    0.40
  -1   4   1    0.30    0.30
  -1   4   1    0.10    0.20
   1   4  -1    0.90    0.30
  -1   4   1   -1.00    1.30
  -1   4   1    1.00    0.60
   1   4  -1   -0.20    0.40
   1   4  -1    0.30    0.30
  -1   4   1   -0.70    0.80
  -1   4   1    0.60    0.50
   1   4  -1   -0.10    0.50
  -1   4   1    0.50    0.50
   0  -4   1    9.40    0.90
   0  -4   1   12.00    1.00
   0  -4  -1   12.00    1.10
   0  -4   1    9.40    1.20
   0  -4   1   13.90    0.80
   0  -4   1   10.90    0.80
   0  -4   1   11.80    0.70
   0  -4  -1   12.20    0.80
   0  -4  -1   13.70    0.90
   0  -4   1   10.80    0.80
   0  -4  -1   11.30    1.40
   0  -4  -1   12.20    0.80
   0  -4  -1   11.20    0.90
   0  -4  -1   13.10    0.80
   0  -4  -1   11.80    1.00
   0  -4  -1   14.60    1.20
   0  -4   1   12.90    1.00
   0  -4   1   12.70    0.70
   0  -4   1   12.30    1.00
   0  -4   1   12.40    1.00
   0   4   1   12.90    0.80
   0   4  -1   13.10    0.80
   0   4   1   12.20    1.20
   0   4   1   14.70    0.90
   0   4  -1   13.50    0.70
   0   4   1   12.70    1.10
   0   4  -1   10.20    1.60
   0   4   1   13.00    2.30
   0   4   1   12.40    0.80
   0   4   1   11.50    1.60
   0   4  -1   11.90    1.00
   0   4  -1   12.60    1.00
   0   4   1   15.20    0.90
   0   4  -1   13.80    2.40
   0   4  -1   13.10    1.10
   0   4  -1   11.50    0.90
   0   4  -1   14.10    0.80
   0   4   1   10.80    1.30
   0   4  -1   11.30    0.90
   0   4   1   13.60    0.80
   0   4  -1   13.50    1.20
   1  -4   1  994.20   36.90
  -1  -4  -1 1027.10   36.90
   1  -4   1  955.10   38.10
   1  -4   1 1048.00   37.10
   1  -4   1 1004.40   36.80
   1  -4   1  985.50   36.70
  -1  -4  -1 1079.99   37.20
  -1  -4  -1  970.70   36.80
   1  -4   1 1002.30   37.00
   1  -4   1 1067.79   36.80
  -1  -4  -1  979.80   36.90
  -1  -4  -1  993.40   36.80
  -1  -4  -1  967.30   37.00
  -1  -4  -1  951.00   36.90
   1  -4   1  955.40   36.90
   1  -4   1  972.90   36.70
  -1  -4  -1  948.31   36.80
   1  -4   1  964.60   36.90
   1  -4   1 1027.30   36.90
   1  -4   1  982.60   36.70
  -1   4  -1  994.60   36.70
  -1   4  -1 1051.39   37.00
  -1   4  -1  979.80   36.70
   1   4   1 1029.00   37.30
  -1   4  -1  945.61   37.00
  -1   4  -1 1040.90   37.00
  -1   4  -1  893.41   38.10
   1   4   1  996.30   37.10
  -1   4  -1  919.51   36.90
   1   4   1 1032.10   36.80
  -1   4  -1  950.80   37.00
  -1   4  -1  981.10   36.70
  -1   4  -1  982.00   36.80
   1   4   1 1059.79   36.90
   1   4   1 1064.99   36.90
   1   4   1  974.60   37.50
   1   4   1 1020.20   37.20
  -1   4  -1 1064.49   36.90
  -1   4  -1  994.20   37.10
   1   4   1 1062.09   36.90
   2  -4   1    1.20    0.50
  -2  -4  -1    1.00    0.80
  -2  -4  -1    3.30    1.00
   2  -4   1    2.10    0.40
   2  -4   1    2.60    0.50
   2  -4   1    2.40    0.50
  -2  -4  -1    2.80    0.50
  -2  -4  -1    2.90    0.40
  -2  -4  -1    3.60    0.60
  -2  -4  -1    4.60    0.90
   2  -4   1    0.40    0.70
   2  -4   1    2.40    0.40
  -2  -4  -1    2.70    0.50
   2  -4   1    3.30    0.40
   2  -4   1    1.30    1.50
   2  -4   1    1.70    0.40
   2  -4   1    2.60    0.70
  -2  -4  -1    1.70    0.70
  -2  -4  -1    2.20    0.40
   2   4   1    0.90    1.70
   2   4   1    3.10    0.80
  -2   4  -1    1.80    0.70
  -2   4  -1    2.00    0.60
  -2   4  -1    3.10    0.80
  -2   4  -1    2.20    0.30
  -2   4  -1    2.20    0.40
  -2   4  -1    2.60    0.50
   2   4   1    2.70    0.40
  -2   4  -1    2.80    0.40
   2   4   1    3.20    0.60
   2   4   1    2.10    0.70
   2   4   1    3.60    0.40
  -3  -4  -1   10.00    0.90
  -3  -4  -1   10.40    1.80
   3  -4   1    9.90    0.90
   3  -4   1   11.30    1.10
   3  -4   1    9.60    1.00
  -3  -4  -1    9.90    0.90
   3  -4   1    9.20    0.90
   3  -4   1   12.70    2.70
  -3  -4  -1    9.50    0.90
   3  -4   1    9.80    0.60
  -3  -4  -1   11.50    1.10
  -3  -4  -1   12.40    0.70
   3  -4   1    8.60    1.00
   3   4   1    8.60    1.20
  -3   4  -1   10.00    0.90
   3   4   1    7.40    0.80
   3   4   1    7.90    1.10
   3   4   1    6.70    2.10
  -3   4  -1   11.60    1.10
   3   4   1    8.70    1.20
   3   4   1    8.70    0.80
  -3   4  -1   10.40    0.80
  -3   4  -1   10.90    3.00
  -4  -4  -1  178.78    7.40
   4  -4   1  191.08    7.40
   4  -4   1  182.68    9.10
  -4  -4  -1  177.28    7.10
   4  -4   1  191.98    7.30
   4  -4   1  170.78    6.90
   4  -4   1  176.58    7.20
  -4  -4  -1  187.98    6.80
   4  -4   1  193.78    7.30
   4  -4   1  176.08    7.40
  -4  -4  -1  179.58    8.20
   4   4   1  179.18    7.70
  -4   4  -1  163.68    9.30
   4   4   1  192.98    8.00
   4   4   1  179.58    7.10
   4   4   1  179.68    7.10
   4   4   1  170.78    8.70
  -4   4  -1  184.08    7.00
  -4   4  -1  186.08    7.20
  -4   4  -1  188.78    7.50
  -4   4  -1  192.48    7.30
   4   4   1  172.78    7.50
   5  -4   1   -0.60    0.70
  -5  -4  -1   -0.30    0.50
   5  -4   1    1.10    0.70
   5  -4   1    0.80    0.60
   5  -4   1    0.40    0.50
  -5  -4  -1    0.40    1.30
   5  -4   1   -1.10    0.90
   5  -4   1    0.20    0.40
   5  -4   1   -1.00    0.70
  -5   4  -1    0.90    1.00
   5   4   1   -1.70    1.00
   5   4   1   -2.60    2.50
   5   4   1    1.90    1.00
  -5   4  -1    3.60    3.30
  -5   4  -1    0.80    0.80
   5   4   1    0.10    0.70
   5   4   1   -0.10    0.80
  -5   4  -1   -0.70    0.80
   5   4   1    1.00    0.60
  -5   4  -1   -0.80    0.30
  -6  -4  -1    1.10    1.70
   6  -4   1   -0.60    0.80
   6  -4   1    0.70    1.00
   6  -4   1    1.10    1.10
   6  -4   1    1.20    0.60
   6  -4   1    0.50    0.70
  -6  -4  -1   -0.90    0.60
   6  -4   1   -0.80    2.70
   6  -4   1    1.50    0.80
   6  -4   1    0.80    0.80
  -6   4  -1    0.30    3.40
   6   4   1   -0.10    0.60
  -6   4  -1   -1.90    1.00
   6   4   1    0.70    1.30
   6   4   1   -1.30    1.00
   6   4   1   -2.30    2.80
   6   4   1   -0.80    1.20
   7  -4   1  708.73   26.40
   7  -4   1  700.03   26.50
  -7  -4  -1  708.43   25.80
   7  -4   1  604.74   28.50
   7  -4   1  656.43   25.80
   7  -4   1  686.13   26.10
  -7  -4  -1  647.14   25.40
   7  -4   1  690.43   26.40
   7  -4   1  699.33   26.60
   7  -4   1  684.13   26.30
  -7  -4  -1  731.33   28.50
   7   4   1  696.63   27.10
   7   4   1  709.43   27.60
  -7   4  -1  678.53   28.40
  -7   4  -1  638.44   26.30
   7   4   1  705.53   26.90
   7   4   1  714.23   26.10
   7   4   1  723.93   27.50
   7   4   1  682.43   28.30
   8  -4   1   76.79    3.80
   8  -4   1   81.79    4.30
   8  -4   1   81.29    4.60
   8  -4   1   81.59    4.50
  -8  -4  -1   89.19    3.90
   8  -4   1   79.59    4.70
   8  -4   1   71.39    4.90
   8   4   1   85.49    6.10
  -8   4  -1   83.29    7.20
   8   4   1   78.69    4.50
   8   4   1   73.29    7.50
   8   4   1   84.99    6.10
   8   4   1   81.69    5.60
   9  -4   1   38.30    3.90
   9  -4   1   42.60    2.70
   9  -4   1   35.20    4.70
   9  -4   1   40.90    3.70
   9  -4   1   40.60    3.30
   9  -4   1   42.10    3.70
  -9  -4  -1   39.30    2.70
   9   4   1   47.40    5.10
   9   4   1   47.40    3.70
  -9   4  -1   46.70    6.40
   9   4   1   39.00    5.80
   9   4   1   47.80    7.40
   9   4   1   47.60    5.80
  10  -4   1  259.47   12.20
  10  -4   1  276.87   11.40
  10  -4   1  265.27   12.60
  10  -4   1  253.07   10.90
  10  -4   1  252.37   11.60
  10  -4   1  268.37   13.80
 -10  -4  -1  268.87   10.80
 -10   4  -1  271.67   14.20
  10   4   1  256.97   15.20
  10   4   1  265.57   14.70
  10   4   1  264.57   12.90
  10   4   1  248.98   13.40
  10   4   1  271.57   11.50
  11  -4   1    8.60    4.00
  11  -4   1    9.20    2.60
  11  -4   1   11.40    2.40
 -11  -4  -1   10.70    2.50
  11  -4   1    6.40    2.30
  11  -4   1    9.60    3.70
  11   4   1    8.60    2.50
  11   4   1   19.20    6.90
  11   4   1   11.20    4.40
  11   4   1    7.20    4.60
 -11   4  -1   24.60    6.70
  11   4   1   12.10    7.70
  12  -4   1    0.40    2.40
  12  -4   1    5.80    2.70
  12  -4   1    0.00    4.80
  12  -4   1    3.10    2.70
  12  -4   1    7.60    4.40
 -12  -4  -1    4.60    2.60
  12   4   1    5.50    5.40
  12   4   1    9.50    9.60
  12   4   1    7.00    4.90
  12   4   1    5.70    7.50
  12   4   1    1.60    2.50
  13  -4   1   61.39    5.90
  13  -4   1   45.50    6.70
  13  -4   1   51.09    6.30
  13  -4   1   42.40    7.10
 -13   4  -1   55.99    6.60
  13   4   1   49.90    7.70
  13   4   1   53.49    8.80
  13   4   1   55.09   12.50
  13   4   1   41.20   11.50
  13   4   1   54.99    6.30
  14  -4   1   54.29    6.80
  14  -4   1   34.60    4.90
  14   4   1   33.40    8.70
  14   4   1   61.59   13.30
  14   4   1   28.70   11.00
 -14   4  -1   29.20    4.30
  14   4   1   45.00    5.70
  15  -4   1    9.40    4.70
  15  -4   1   10.80    4.50
 -15  -4  -1   16.60    6.10
  15   4   1    4.90    4.60
  15   4   1   13.80    9.70
  15   4   1    2.60   11.20
  14  -5  -1   -1.10    3.80
  14  -5  -1   -2.10    6.00
 -14  -5   1   -3.20    4.40
  14   5  -1   15.00   12.10
  14   5  -1   11.00    7.80
  14   5  -1    7.20    9.50
  14   5  -1   -0.90    4.40
 -14   5   1    4.80    4.40
  13  -5  -1   -1.60    5.10
 -13  -5   1   -2.80    3.70
  13  -5  -1    3.80    2.80
  13  -5  -1    0.60    3.30
  13  -5  -1    7.80    5.70
  13   5  -1    3.80    6.10
  13   5  -1   12.40   12.40
  13   5  -1   -3.80    9.50
  13   5  -1   11.10    7.40
  13   5  -1    1.00    3.30
  12  -5  -1   20.60    3.50
  12  -5  -1   22.40    3.20
  12  -5  -1   25.20    5.30
 -12  -5   1   21.80    4.20
  12  -5  -1   14.10    4.60
 -12  -5   1   19.60    3.10
  12   5  -1   28.30    5.80
  12   5  -1   18.70    3.60
  12   5  -1   11.70    7.90
  12   5  -1   15.40    9.90
 -12   5   1   34.50    7.40
  12   5  -1   20.50    6.30
 -11  -5   1   42.40    5.50
  11  -5  -1   49.10    4.30
  11  -5  -1   44.40    4.80
 -11  -5   1   53.59    4.90
  11  -5  -1   41.60    5.20
  11  -5  -1   45.40    5.10
  11   5  -1   43.90    4.70
  11   5  -1   46.30    7.70
  11   5  -1   41.70    9.10
  11   5  -1   41.10    5.70
 -11   5   1   50.19    8.20
  11   5  -1   44.40    6.50
  10  -5  -1   24.80    3.60
  10  -5  -1   21.20    3.00
 -10  -5   1   24.40    2.80
  10  -5  -1   15.00    2.00
  10  -5  -1   17.10    2.40
  10  -5  -1   22.70    3.60
 -10  -5   1   22.50    3.40
  10   5  -1   22.00    4.20
  10   5  -1   22.20    4.60
 -10   5   1   25.30    6.50
  10   5  -1   21.80    5.60
  10   5  -1   26.10    3.10
  10   5  -1   30.00    8.00
   9  -5  -1   -1.60    2.50
   9  -5  -1    4.80    1.60
  -9  -5   1    3.60    2.20
   9  -5  -1    6.30    1.90
   9  -5  -1    3.20    2.60
   9   5  -1    1.30    2.70
   9   5  -1    7.50    4.10
   9   5  -1   -2.00    2.80
  -9   5   1    1.80    4.30
   9   5  -1    4.20    5.50
   9   5  -1    3.50    1.60
  -8  -5   1 1251.47   44.50
   8  -5  -1 1182.28   44.00
   8  -5  -1 1197.18   44.60
   8  -5  -1 1206.28   44.90
   8  -5  -1 1197.18   45.30
   8  -5  -1 1207.28   44.90
   8  -5  -1 1188.28   44.80
  -8  -5   1 1147.49   45.00
   8  -5  -1 1182.18   44.90
   8   5  -1 1185.38   45.80
   8   5  -1 1156.08   45.50
   8   5  -1 1214.68   46.60
   8   5  -1 1149.89   47.40
   8   5  -1 1206.88   44.70
  -8   5   1 1152.88   47.20
   7  -5  -1    6.90    1.50
   7  -5  -1    9.90    1.70
  -7  -5   1    6.30    1.00
  -7  -5   1    8.20    2.10
   7  -5  -1    6.10    1.50
   7  -5  -1    8.70    1.60
   7  -5  -1    5.60    1.40
   7  -5  -1    8.20    1.40
   7   5  -1    3.20    4.10
   7   5  -1    7.50    1.10
  -7   5   1    6.90    4.30
   7   5  -1    7.30    2.40
   7   5  -1    3.90    1.90
   6  -5  -1    8.10    1.30
   6  -5  -1    6.30    2.10
   6  -5  -1    8.80    1.50
  -6  -5   1   10.60    1.40
   6  -5  -1   13.50    1.70
   6  -5  -1    8.90    1.30
   6  -5  -1    7.00    0.80
   6  -5  -1    8.40    1.40
  -6  -5   1    9.20    1.80
   6  -5  -1    9.40    4.00
  -6  -5   1    7.50    2.30
   6   5  -1    8.00    1.80
  -6   5   1   11.90    4.50
   6   5  -1    6.90    1.90
   6   5  -1   10.60    4.10
  -6   5   1   12.10    1.30
   6   5  -1    6.50    2.20
   5  -5  -1  505.85   18.90
   5  -5  -1  493.65   18.90
  -5  -5   1  486.25   19.70
  -5  -5   1  488.35   18.60
   5  -5  -1  490.75   18.70
   5  -5  -1  481.85   18.70
   5  -5  -1  482.55   18.70
   5  -5  -1  494.15   21.00
  -5  -5   1  487.45   18.90
   5  -5  -1  483.65   18.80
   5   5  -1  484.15   19.10
   5   5  -1  493.95   19.30
  -5   5   1  508.85   18.90
   5   5  -1  475.15   20.50
  -5   5   1  476.75   21.20
   5   5  -1  498.05   19.60
  -4  -5   1    6.00    1.00
  -4  -5   1    5.60    0.80
  -4  -5   1    3.50    1.20
   4  -5  -1    6.70    1.10
   4  -5  -1    6.30    0.90
   4  -5  -1    6.10    0.90
   4  -5  -1    4.20    0.80
   4  -5  -1    6.00    0.90
   4  -5  -1    6.00    0.80
  -4  -5   1    5.20    0.80
   4  -5  -1    3.50    2.30
   4   5  -1    7.30    1.40
  -4   5   1    5.80    0.80
   4   5  -1    6.90    1.30
  -4   5   1    5.70    0.90
  -4   5   1    9.90    1.20
  -4   5   1    6.60    3.40
   4   5  -1    4.50    1.00
   4   5  -1    3.50    2.80
  -3  -5   1   11.90    2.00
   3  -5  -1    9.50    1.00
  -3  -5   1    8.30    1.00
  -3  -5   1    9.40    1.10
   3  -5  -1    6.80    2.70
   3  -5  -1   10.00    0.90
   3  -5  -1    8.30    1.00
  -3  -5   1    9.00    0.90
   3  -5  -1    9.80    1.00
  -3  -5   1   10.10    0.90
   3  -5  -1    8.00    1.00
   3  -5  -1    8.10    1.00
  -3   5   1   12.40    3.80
  -3   5   1    9.90    1.00
  -3   5   1    7.60    0.90
   3   5  -1   10.40    1.30
   3   5  -1    8.20    1.20
  -3   5   1   11.60    1.20
   3   5  -1    9.70    1.30
   3   5  -1    6.40    2.40
   2  -5  -1 4516.65  161.88
  -2  -5   1 4605.54  162.78
   2  -5  -1 4790.22  163.88
   2   5  -1 4283.77  162.88
   2   5  -1 4497.95  162.38
  -2   5   1 4133.99  163.58
  -2   5   1 4408.46  161.78
   2   5  -1 4348.46  162.18
   2   5  -1 4165.28  162.08
  -1  -5   1   12.60    0.80
  -1  -5   1   11.80    1.10
  -1  -5   1    9.80    1.10
   1  -5  -1   12.00    1.10
   1  -5  -1   13.80    1.10
   1  -5  -1   12.90    0.80
  -1  -5   1   10.60    1.10
  -1  -5   1   10.60    0.80
  -1  -5   1   10.10    1.60
  -1  -5   1    8.80    1.20
  -1  -5   1   11.70    1.40
  -1  -5   1   11.90    0.80
   1  -5  -1   13.30    2.40
   1  -5  -1   12.60    0.70
   1  -5  -1   12.10    1.00
   1  -5  -1   11.80    0.90
   1  -5  -1   12.60    0.90
   1  -5  -1    9.20    1.60
  -1   5   1   13.30    0.90
  -1   5   1   12.00    1.10
   1   5  -1   12.80    0.80
   1   5  -1   11.40    1.20
  -1   5   1    7.50    1.60
  -1   5   1   13.60    0.90
   1   5  -1   11.50    0.80
  -1   5   1   16.70    1.30
  -1   5   1   14.30    0.90
  -1   5   1   16.80    1.50
   1   5  -1   10.30    1.20
   1   5  -1   10.00    1.40
  -1   5   1    9.80    2.90
   0  -5  -1    8.90    0.90
   0  -5   1    5.70    0.60
   0  -5   1    6.60    0.80
   0  -5  -1    6.70    0.80
   0  -5  -1    6.40    0.70
   0  -5  -1    7.50    0.70
   0  -5   1    5.30    0.60
   0  -5   1    4.80    0.70
   0  -5   1    6.40    0.90
   0  -5   1    6.10    0.60
   0  -5   1    8.20    1.40
   0  -5   1    8.40    0.70
   0  -5  -1    6.50    0.60
   0  -5  -1    8.40    1.80
   0  -5   1    5.90    0.90
   0   5  -1    6.60    1.50
   0   5  -1    5.70    0.70
   0   5   1    7.10    2.80
   0   5   1    8.10    0.70
   0   5   1    7.10    0.80
   0   5  -1    6.10    1.00
   0   5   1    5.90    1.10
   0   5   1    9.10    0.70
   0   5   1    7.00    1.60
   0   5   1    7.90    0.80
   0   5   1    6.40    0.90
   0   5  -1    5.40    0.60
   0   5  -1    7.80    2.50
   0   5   1    5.60    1.00
   0   5  -1    7.20    0.70
   0   5  -1    6.00    1.00
   0   5   1    5.50    0.90
   0   5  -1    7.20    0.90
   1  -5   1   43.50    1.90
  -1  -5  -1   47.30    2.20
   1  -5   1   45.30    2.00
   1  -5   1   44.80    2.20
  -1  -5  -1   47.50    2.20
  -1  -5  -1   45.50    2.00
   1  -5   1   45.20    2.50
   1  -5   1   43.90    2.00
   1  -5   1   43.70    1.80
   1  -5   1   44.80    2.20
  -1  -5  -1   43.70    2.80
   1  -5   1   37.90    2.30
  -1  -5  -1   43.70    2.00
   1  -5   1   44.70    2.10
   1  -5   1   37.10    2.10
  -1  -5  -1   44.90    2.00
  -1   5  -1   40.00    2.30
  -1   5  -1   38.90    2.20
   1   5   1   40.90    2.10
  -1   5  -1   45.80    1.90
   1   5   1   45.00    2.40
   1   5   1   41.80    3.40
   1   5   1   40.40    2.40
  -1   5  -1   47.50    2.00
   1   5   1   48.60    2.00
  -1   5  -1   45.70    2.00
   1   5   1   43.70    2.20
  -1   5  -1   45.40    2.60
  -1   5  -1   39.60    2.60
   1   5   1   42.80    2.60
  -1   5  -1   37.70    4.30
  -1   5  -1   46.40    2.00
   2  -5   1    4.50    0.60
  -2  -5  -1    4.30    0.60
   2  -5   1    3.90    0.80
   2  -5   1    4.10    0.70
   2  -5   1    2.10    1.80
   2  -5   1    3.40    0.50
  -2  -5  -1    3.80    0.70
   2  -5   1    4.10    0.50
   2  -5   1    3.80    0.60
  -2  -5  -1    4.20    0.60
  -2  -5  -1    5.20    0.70
   2  -5   1    4.40    0.60
  -2  -5  -1    3.20    1.50
  -2  -5  -1    3.80    0.70
  -2   5  -1    4.50    0.50
   2   5   1    4.30    2.30
  -2   5  -1    4.40    0.50
  -2   5  -1    0.30    2.50
   2   5   1    3.30    0.80
   2   5   1    3.90    1.00
   2   5   1    3.00    1.00
  -2   5  -1    5.20    0.70
  -2   5  -1    3.60    0.60
   2   5   1    5.30    0.70
   3  -5   1   46.30    2.20
  -3  -5  -1   40.90    2.20
   3  -5   1   42.10    2.20
  -3  -5  -1   48.70    3.20
   3  -5   1   45.10    2.20
   3  -5   1   43.70    2.40
   3  -5   1   41.00    4.10
  -3  -5  -1   46.80    2.30
  -3  -5  -1   46.70    2.20
   3  -5   1   46.40    2.30
  -3  -5  -1   43.50    2.40
   3  -5   1   44.00    2.20
   3   5   1   43.80    2.90
  -3   5  -1   46.50    2.10
   3   5   1   44.50    4.10
   3   5   1   45.30    1.90
  -3   5  -1   41.40    4.90
  -3   5  -1   44.40    2.30
   3   5   1   45.40    2.80
   3   5   1   42.70    2.20
  -3   5  -1   47.40    2.10
   3   5   1   45.50    2.60
   4  -5   1  405.36   15.90
  -4  -5  -1  420.66   16.10
  -4  -5  -1  413.56   15.70
   4  -5   1  412.96   15.90
  -4  -5  -1  428.26   15.40
   4  -5   1  426.46   16.20
   4  -5   1  401.46   16.00
   4  -5   1  432.36   18.00
   4  -5   1  434.36   16.00
   4  -5   1  420.56   15.80
  -4  -5  -1  416.86   15.90
  -4  -5  -1  431.96   17.10
  -4  -5  -1  408.06   15.80
   4  -5   1  389.66   15.30
  -4   5  -1  412.86   15.60
   4   5   1  403.46   16.20
   4   5   1  422.76   16.40
  -4   5  -1  421.66   15.80
  -4   5  -1  425.06   16.00
   4   5   1  401.96   17.50
  -4   5  -1  408.16   15.70
   4   5   1  423.26   15.60
   4   5   1  417.76   16.70
  -4   5  -1  401.06   18.20
   5  -5   1   13.30    1.70
   5  -5   1   13.40    0.80
   5  -5   1   11.50    1.50
   5  -5   1   11.60    1.40
  -5  -5  -1   15.70    1.90
   5  -5   1   19.20    3.50
  -5  -5  -1    8.80    2.10
  -5  -5  -1   11.00    1.20
   5  -5   1   10.50    1.30
   5  -5   1   13.00    1.40
   5   5   1   12.50    1.90
  -5   5  -1   13.30    2.00
  -5   5  -1   13.00    1.70
   5   5   1   12.30    3.60
  -5   5  -1   14.20    4.20
   5   5   1    8.00    1.60
  -5   5  -1   12.50    1.50
   5   5   1   13.50    1.20
   5   5   1    9.60    1.50
  -5   5  -1   12.80    1.00
   6  -5   1    0.90    1.40
  -6  -5  -1    5.30    2.60
   6  -5   1    4.10    1.10
   6  -5   1    3.00    1.00
  -6  -5  -1    4.30    2.70
  -6  -5  -1    3.70    0.80
   6  -5   1    3.70    0.60
   6  -5   1    3.30    1.20
   6  -5   1    4.30    1.00
   6  -5   1    4.20    1.50
   6   5   1    5.30    1.80
   6   5   1    4.30    0.90
   6   5   1    4.10    1.50
  -6   5  -1    6.20    4.00
   6   5   1    3.10    3.50
  -6   5  -1    3.80    0.50
  -6   5  -1    5.60    1.40
   6   5   1    6.00    2.10
  -7  -5  -1   24.80    3.10
   7  -5   1   23.20    3.10
   7  -5   1   25.20    2.40
   7  -5   1   23.90    1.60
   7  -5   1   27.10    2.70
   7  -5   1   25.90    2.30
   7  -5   1   28.10    2.30
  -7  -5  -1   24.40    1.90
   7  -5   1   21.40    2.80
   7   5   1   23.90    2.80
   7   5   1   24.40    3.30
  -7   5  -1   29.60    5.40
   7   5   1   28.10    5.30
  -7   5  -1   22.60    2.80
   7   5   1   26.20    2.10
   7   5   1   28.10    3.40
   8  -5   1    6.70    2.20
   8  -5   1    8.40    0.90
   8  -5   1    7.70    1.90
  -8  -5  -1    9.40    1.30
   8  -5   1    7.60    1.60
   8  -5   1    7.00    2.10
   8  -5   1   10.50    1.70
   8  -5   1    8.30    1.50
  -8   5  -1   10.60    4.50
   8   5   1   12.60    5.00
   8   5   1   10.50    1.80
   8   5   1    9.20    2.70
   8   5   1    5.90    3.90
   8   5   1    8.00    2.90
   9  -5   1   -0.20    0.90
   9  -5   1    3.00    1.70
   9  -5   1    0.50    2.60
   9  -5   1    3.30    1.80
   9  -5   1    3.70    1.80
  -9  -5  -1    2.40    1.20
   9  -5   1    1.30    1.40
   9   5   1    0.60    5.70
   9   5   1    1.00    2.60
   9   5   1    6.10    3.30
  -9   5  -1   -0.20    4.10
   9   5   1    8.80    4.30
   9   5   1    3.90    1.70
  10  -5   1   63.79    5.80
  10  -5   1   65.69    6.30
  10  -5   1   69.59    5.00
  10  -5   1   66.19    4.40
 -10  -5  -1   63.89    3.90
  10  -5   1   52.89    3.40
  10   5   1   64.69    9.90
  10   5   1   63.19    7.30
  10   5   1   75.49    6.60
  10   5   1   62.69    7.90
 -10   5  -1   67.79    8.10
  10   5   1   67.69    4.70
  11  -5   1   14.70    3.90
  11  -5   1    8.90    2.40
  11  -5   1    5.10    1.70
  11  -5   1    9.10    2.70
 -11  -5  -1    6.80    2.40
  11  -5   1   13.90    4.10
  11   5   1   10.40    7.60
  11   5   1    6.60    2.50
  11   5   1   11.70    4.40
  11   5   1    9.70    6.40
  11   5   1    8.10    4.90
 -11   5  -1   16.50    5.90
  12  -5   1   55.29    6.10
  12  -5   1   66.29    6.70
 -12  -5  -1   59.39    6.70
  12  -5   1   56.89    5.90
  12  -5   1   65.49    5.40
  12   5   1   56.69   11.60
  12   5   1   45.10    7.60
 -12   5  -1   76.59    9.70
  12   5   1   31.20    9.20
  12   5   1   53.49    7.00
  12   5   1   59.89    5.70
  13  -5   1    3.40    4.80
  13  -5   1    2.20    5.20
  13  -5   1   -0.80    5.70
  13  -5   1    1.70    3.10
 -13  -5  -1    1.20    5.70
  13   5   1   -3.10    6.00
  13   5   1    1.00   11.40
  13   5   1    0.50    3.30
  13   5   1   -5.90    9.00
  13   5   1    9.40    7.40
  14  -5   1    2.90    3.70
 -14  -5  -1    5.30    4.70
  14  -5   1    5.40    3.80
  14   5   1   -9.20    7.80
  14   5   1   23.20   12.70
  14   5   1    8.50   10.10
 -14   5  -1   -0.60    3.70
  14   5   1   -2.60    3.80
  14  -6  -1   18.20    4.50
  14  -6  -1   19.20    5.00
 -14  -6   1   17.80    5.40
  14   6  -1    7.90    8.00
  14   6  -1   18.40    9.70
  14   6  -1   18.90    4.90
  13  -6  -1   15.20    6.00
  13  -6  -1    0.20    3.00
  13  -6  -1   -2.10    5.10
 -13  -6   1    0.50    3.80
  13  -6  -1    5.10    5.00
  13   6  -1   -1.00    3.30
  13   6  -1   24.60   11.60
 -13   6   1    8.90    7.50
  13   6  -1    9.20   12.50
  13   6  -1   14.90    8.80
  13   6  -1   -1.50    9.30
 -12  -6   1    0.10    2.50
  12  -6  -1    4.00    2.70
  12  -6  -1    5.60    4.30
 -12  -6   1    6.00    4.00
  12  -6  -1    0.40    2.90
  12  -6  -1    1.00    4.40
  12   6  -1    3.60    6.20
 -12   6   1    8.60    7.20
  12   6  -1   -0.90    5.10
  12   6  -1    1.50    8.10
  12   6  -1    4.00    2.90
  12   6  -1   22.60   11.00
 -11  -6   1  177.08    8.30
  11  -6  -1  159.38    8.60
 -11  -6   1  164.38    9.20
  11  -6  -1  147.29    9.60
  11  -6  -1  159.28    9.80
  11  -6  -1  170.58    8.20
  11   6  -1  132.09   13.80
 -11   6   1  163.78   12.60
  11   6  -1  154.88   10.40
  11   6  -1  159.78   11.60
  11   6  -1  164.68    8.40
  11   6  -1  149.79   14.60
  10  -6  -1  116.19    6.10
  10  -6  -1  106.59    6.50
  10  -6  -1  111.09    7.40
 -10  -6   1  110.19    7.10
  10  -6  -1  118.19    7.30
 -10  -6   1  113.79    6.10
  10   6  -1  108.29   10.70
 -10   6   1  110.29   10.60
  10   6  -1  106.89    9.00
  10   6  -1  103.69    8.20
  10   6  -1  112.39    6.30
   9  -6  -1   32.10    3.60
  -9  -6   1   49.60    3.80
  -9  -6   1   43.60    4.50
   9  -6  -1   35.60    3.90
   9  -6  -1   40.30    3.40
   9  -6  -1   37.40    4.40
   9   6  -1   42.00    3.70
   9   6  -1   44.40    7.60
   9   6  -1   47.00    5.40
  -9   6   1   39.10    7.50
   9   6  -1   38.80    4.80
   9   6  -1   47.50    6.10
   8  -6  -1  129.99    6.50
   8  -6  -1  124.59    6.00
  -8  -6   1  124.49    5.70
   8  -6  -1  120.89    6.50
  -8  -6   1  117.69    6.60
   8  -6  -1  122.59    6.20
   8  -6  -1  125.59    6.00
   8  -6  -1  122.29    6.00
   8   6  -1  110.99    7.60
   8   6  -1  123.69    7.20
   8   6  -1  116.09   10.00
   8   6  -1  114.69    7.50
  -8   6   1  130.59    9.80
   8   6  -1  117.09    8.70
   7  -6  -1    1.20    1.30
  -7  -6   1   -0.10    0.90
   7  -6  -1    1.30    1.60
   7  -6  -1   -0.90    1.10
  -7  -6   1    1.10    1.90
   7  -6  -1    0.10    1.00
   7  -6  -1    1.60    1.30
   7  -6  -1    0.50    1.70
  -7   6   1    0.40    0.60
   7   6  -1   -0.90    3.80
   7   6  -1   -3.40    2.70
   7   6  -1    2.30    2.20
  -7   6   1   -0.10    0.50
  -7   6   1   -0.60    4.00
   7   6  -1    3.80    2.00
   7   6  -1    1.00    0.80
   6  -6  -1   33.60    2.40
  -6  -6   1   35.30    3.20
   6  -6  -1   34.10    2.60
   6  -6  -1   34.10    2.40
  -6  -6   1   37.20    2.30
   6  -6  -1   35.50    2.90
   6  -6  -1   30.70    2.60
   6  -6  -1   36.90    2.50
   6   6  -1   35.40    5.30
   6   6  -1   33.30    3.50
   6   6  -1   35.50    2.10
   6   6  -1   23.90    3.90
  -6   6   1   36.00    6.60
   6   6  -1   41.20    4.10
   5  -6  -1    6.30    0.90
   5  -6  -1    6.20    1.20
  -5  -6   1    6.80    1.10
  -5  -6   1    5.90    0.90
   5  -6  -1    4.70    1.10
  -5  -6   1    7.20    1.50
  -5  -6   1    8.30    2.40
  -5  -6   1    6.30    1.00
   5  -6  -1   10.20    1.30
   5   6  -1    4.50    2.50
  -5   6   1    4.20    4.10
   5   6  -1    4.00    3.70
   5   6  -1    5.20    1.70
  -5   6   1    6.30    1.20
   5   6  -1    4.50    2.10
  -4  -6   1   40.50    2.20
  -4  -6   1   43.10    2.30
  -4  -6   1   40.50    2.20
  -4  -6   1   42.40    2.60
   4  -6  -1   41.60    4.50
   4  -6  -1   40.70    2.40
   4  -6  -1   43.40    2.20
  -4  -6   1   41.90    3.20
   4  -6  -1   45.60    2.30
   4  -6  -1   43.10    2.40
   4  -6  -1   44.20    2.50
   4  -6  -1   45.20    2.40
   4   6  -1   38.80    2.90
   4   6  -1   38.40    2.70
  -4   6   1   36.50    5.90
  -4   6   1   45.90    2.50
   4   6  -1   42.00    3.20
   4   6  -1   36.50    4.80
   3  -6  -1   14.20    1.30
   3  -6  -1   13.80    1.30
  -3  -6   1   16.60    1.40
  -3  -6   1   16.30    1.10
  -3  -6   1   13.70    2.10
   3  -6  -1   13.90    1.30
  -3  -6   1   15.70    1.10
   3  -6  -1   16.30    1.60
   3  -6  -1   14.50    3.20
  -3  -6   1   16.80    1.50
  -3  -6   1   15.20    1.20
   3  -6  -1   16.50    1.20
  -3  -6   1   13.50    1.40
   3  -6  -1   14.10    1.20
   3  -6  -1   14.80    1.20
  -3  -6   1   14.00    0.90
  -3   6   1   10.10    3.50
  -3   6   1   11.20    1.20
  -3   6   1   15.00    1.40
   3   6  -1   13.20    1.50
   3   6  -1   21.00    3.80
   3   6  -1   11.10    1.70
   3   6  -1   14.20    1.80
  -2  -6   1  174.58    7.30
  -2  -6   1  179.38    7.30
  -2  -6   1  188.78    6.90
   2  -6  -1  183.28    7.10
  -2  -6   1  192.88    8.20
   2  -6  -1  186.78    7.00
   2  -6  -1  190.18    7.30
   2  -6  -1  186.18    7.10
   2  -6  -1  182.58    9.20
   2  -6  -1  182.68    7.30
   2  -6  -1  184.98    7.60
   2  -6  -1  188.78    7.20
   2  -6  -1  180.38    7.30
  -2  -6   1  175.18    7.30
  -2  -6   1  179.58    7.10
  -2  -6   1  184.38    7.10
  -2  -6   1  177.78    7.00
  -2   6   1  190.98    7.20
   2   6  -1  172.48    7.80
   2   6  -1  165.58    8.60
  -2   6   1  191.58    7.10
  -2   6   1  170.68    7.50
   2   6  -1  169.98    7.40
   2   6  -1  162.18    7.50
  -2   6   1  161.68    9.50
  -2   6   1  180.58    7.10
  -1  -6   1   23.00    1.30
   1  -6  -1   24.70    1.10
   1  -6  -1   22.50    1.40
  -1  -6   1   24.40    1.30
   1  -6  -1   23.40    1.50
  -1  -6   1   21.40    1.50
   1  -6  -1   21.70    2.00
   1  -6  -1   20.90    1.30
   1  -6  -1   21.10    1.30
  -1  -6   1   22.20    1.20
   1  -6  -1   21.80    1.60
  -1  -6   1   22.50    2.20
   1  -6  -1   23.70    1.30
  -1  -6   1   19.60    1.50
  -1  -6   1   21.80    1.60
  -1   6   1   23.80    1.40
  -1   6   1   23.30    1.30
   1   6  -1   22.60    1.80
   1   6  -1   20.80    1.20
   1   6  -1   20.60    1.60
   1   6  -1   17.00    3.00
   1   6  -1   22.90    2.10
  -1   6   1   22.60    1.30
  -1   6   1   20.40    3.90
  -1   6   1   22.00    2.20
  -1   6   1   22.60    1.80
   1   6  -1   22.90    1.30
  -1   6   1   22.30    1.90
  -1   6   1   20.10    2.50
   0  -6  -1   23.50    1.50
   0  -6  -1   21.20    1.30
   0  -6  -1   19.30    2.10
   0  -6  -1   19.90    1.60
   0  -6   1   16.30    1.90
   0  -6   1   23.30    1.30
   0  -6   1   22.60    1.50
   0  -6  -1   20.40    1.20
   0  -6  -1   21.60    1.40
   0  -6   1   23.50    1.30
   0  -6  -1   19.60    1.30
   0  -6   1   24.50    1.20
   0  -6   1   24.50    1.20
   0   6  -1   20.90    3.90
   0   6   1   23.00    1.40
   0   6   1   21.40    1.30
   0   6   1   22.50    1.30
   0   6  -1   23.60    2.10
   0   6  -1   24.00    1.80
   0   6  -1   22.30    1.30
   0   6  -1   23.70    1.70
   0   6  -1   23.60    3.20
   0   6  -1   23.40    1.30
   0   6   1   17.40    2.80
   0   6  -1   22.50    1.30
   0   6  -1   22.50    1.30
   0   6   1   24.60    1.80
   0   6   1   24.30    1.90
   0   6   1   21.30    3.90
   0   6   1   23.10    2.10
  -1  -6  -1  167.98    7.30
   1  -6   1  157.08    6.30
   1  -6   1  155.78    6.10
  -1  -6  -1  155.98    6.20
   1  -6   1  168.78    6.90
   1  -6   1  157.18    6.40
  -1  -6  -1  159.58    6.40
  -1  -6  -1  156.88    6.20
   1  -6   1  158.28    6.00
  -1  -6  -1  159.28    6.20
   1  -6   1  155.78    6.10
   1  -6   1  163.88    6.20
   1   6   1  157.88    6.20
  -1   6  -1  130.89    8.50
  -1   6  -1  146.79    6.80
   1   6   1  151.58    6.60
   1   6   1  165.28    6.30
  -1   6  -1  155.48    6.80
  -1   6  -1  162.48    6.10
  -1   6  -1  163.38    6.20
  -1   6  -1  167.88    6.20
  -1   6  -1  145.49    6.50
   1   6   1  143.69    6.70
   1   6   1  156.18    7.60
  -1   6  -1  150.58    6.60
   1   6   1  153.08    8.60
   1   6   1  156.88    7.00
  -1   6  -1  163.58    6.20
   2  -6   1    1.10    0.90
  -2  -6  -1    1.70    1.60
  -2  -6  -1    1.60    0.60
  -2  -6  -1    2.80    0.80
   2  -6   1    2.70    0.80
   2  -6   1    1.00    0.60
  -2  -6  -1    3.10    0.60
   2  -6   1    2.60    0.50
  -2  -6  -1    3.10    0.60
  -2  -6  -1    1.60    0.60
   2  -6   1    2.40    0.70
   2  -6   1    3.10    0.60
   2  -6   1    2.80    0.50
  -2  -6  -1    2.40    0.50
   2  -6   1    2.10    0.50
   2  -6   1    0.50    2.00
  -2   6  -1    3.10    0.50
  -2   6  -1    0.10    2.80
   2   6   1    1.90    2.40
  -2   6  -1    2.70    0.50
   2   6   1    2.00    0.80
  -2   6  -1    1.90    0.30
   2   6   1    2.70    0.90
   2   6   1    0.60    1.00
  -2   6  -1    2.00    0.60
   3  -6   1   30.10    2.00
   3  -6   1   31.10    1.80
   3  -6   1   32.60    1.80
  -3  -6  -1   29.90    1.70
   3  -6   1   27.70    3.60
  -3  -6  -1   30.30    1.80
   3  -6   1   31.30    1.70
  -3  -6  -1   31.10    1.80
   3  -6   1   30.00    1.80
  -3  -6  -1   32.10    1.80
   3  -6   1   33.10    2.10
  -3  -6  -1   30.00    2.90
  -3  -6  -1   30.60    2.00
   3  -6   1   33.10    1.80
  -3   6  -1   32.60    1.70
  -3   6  -1   34.50    2.00
   3   6   1   30.80    2.40
  -3   6  -1   27.20    5.00
   3   6   1   22.80    4.10
   3   6   1   31.00    2.20
  -3   6  -1   28.60    1.60
   3   6   1   33.60    2.70
  -4  -6  -1  213.98    8.50
   4  -6   1  178.48   10.20
   4  -6   1  201.48    8.50
   4  -6   1  205.78    8.40
  -4  -6  -1  220.38    7.90
   4  -6   1  216.48    8.40
  -4  -6  -1  206.58    8.20
   4  -6   1  206.88    8.40
   4  -6   1  209.68    8.30
  -4  -6  -1  210.28    8.30
   4  -6   1  209.18    8.20
  -4  -6  -1  207.08    8.20
  -4   6  -1  185.08   11.20
  -4   6  -1  221.98    8.20
   4   6   1  216.28    9.30
   4   6   1  206.88    7.90
   4   6   1  210.08    9.10
  -4   6  -1  217.98    8.30
  -4   6  -1  197.58    8.20
   4   6   1  193.68    8.70
   4   6   1  196.28   10.40
  -4   6  -1  214.88    8.50
   5  -6   1    5.70    1.30
   5  -6   1    4.30    0.90
   5  -6   1    2.40    1.10
  -5  -6  -1    5.40    1.00
  -5  -6  -1    6.60    2.70
  -5  -6  -1    4.00    0.80
   5  -6   1    3.60    1.00
  -5  -6  -1    3.80    1.30
   5  -6   1    4.80    1.00
   5  -6   1    5.20    1.20
  -5  -6  -1    5.70    0.90
   5  -6   1   12.70    3.70
   5   6   1    4.90    0.70
  -5   6  -1    4.20    1.10
   5   6   1    6.10    1.90
   5   6   1    0.60    3.30
   5   6   1    5.80    2.20
   5   6   1    2.80    1.80
  -5   6  -1    2.80    4.10
  -6  -6  -1   58.39    3.20
   6  -6   1   56.89    3.40
   6  -6   1   59.59    3.10
   6  -6   1   55.19    3.10
  -6  -6  -1   52.99    2.90
  -6  -6  -1   56.69    3.10
  -6  -6  -1   57.69    4.00
   6  -6   1   61.39    3.50
   6  -6   1   54.99    3.70
   6   6   1   53.99    6.40
  -6   6  -1   57.09    7.00
  -6   6  -1   54.99    3.40
   6   6   1   56.09    4.20
  -6   6  -1   50.99    2.50
   6   6   1   56.09    2.80
   6   6   1   59.39    4.90
   6   6   1   55.69    4.60
   7  -6   1  509.45   20.20
   7  -6   1  516.55   19.90
   7  -6   1  494.75   20.90
  -7  -6  -1  507.45   20.20
   7  -6   1  486.45   18.90
   7  -6   1  519.65   19.90
   7  -6   1  523.25   19.90
  -7  -6  -1  532.55   19.50
   7  -6   1  517.75   19.90
   7   6   1  508.85   20.60
  -7   6  -1  524.05   20.10
   7   6   1  511.65   21.00
   7   6   1  491.45   21.60
  -7   6  -1  483.15   22.70
   7   6   1  506.15   22.60
   7   6   1  534.15   19.60
  -8  -6  -1  104.99    4.60
  -8  -6  -1   98.79    5.90
   8  -6   1   98.79    5.90
   8  -6   1   96.79    5.10
   8  -6   1   99.39    5.00
   8  -6   1   92.99    5.30
   8  -6   1   94.49    4.00
   8  -6   1   97.19    5.10
   8   6   1  103.89    6.50
   8   6   1   97.09    7.00
   8   6   1   89.99    5.30
  -8   6  -1   98.49    9.10
   8   6   1   95.59    8.10
   8   6   1   92.89    9.00
  -9  -6  -1   48.70    3.10
   9  -6   1   46.30    4.70
   9  -6   1   45.70    3.80
  -9  -6  -1   44.60    4.70
   9  -6   1   45.20    3.70
   9  -6   1   37.90    3.90
   9  -6   1   47.50    4.10
   9  -6   1   37.70    2.30
   9   6   1   49.70    3.80
   9   6   1   38.80    6.10
   9   6   1   44.50    5.60
   9   6   1   57.09    6.40
  -9   6  -1   41.70    7.60
   9   6   1   54.29    8.60
  10  -6   1  297.27   12.40
 -10  -6  -1  302.67   12.30
 -10  -6  -1  287.67   13.10
  10  -6   1  278.87   11.30
  10  -6   1  283.97   12.60
  10  -6   1  274.37   13.10
  10  -6   1  292.57   13.40
 -10   6  -1  295.07   16.20
  10   6   1  290.17   14.90
  10   6   1  281.17   14.00
  10   6   1  276.77   16.10
  10   6   1  288.57   12.30
  11  -6   1   21.50    4.40
  11  -6   1   22.80    3.30
 -11  -6  -1   23.30    4.00
  11  -6   1   23.60    4.10
 -11  -6  -1   35.20    4.10
  11  -6   1   20.70    3.40
  11   6   1   17.20    5.00
 -11   6  -1   28.50    7.90
  11   6   1   18.40    9.40
  11   6   1   19.50    6.00
  11   6   1   19.50    3.10
  11   6   1   24.40    7.90
  12  -6   1    8.80    3.30
  12  -6   1    7.50    3.00
 -12  -6  -1    5.40    3.80
  12  -6   1   20.60    4.80
  12  -6   1    7.00    4.20
  12   6   1  -13.60    5.90
  12   6   1   10.90    3.30
 -12   6  -1   13.50    7.40
  12   6   1   11.20    8.60
  12   6   1    5.30   10.20
  12   6   1    4.10    5.50
  13  -6   1   60.59    6.60
  13  -6   1   59.19    6.50
 -13  -6  -1   67.39    7.60
  13   6   1   56.59   11.60
  13   6   1   50.69    6.80
  13   6   1   56.69   13.40
  13   6   1   61.59   14.10
  13   6   1   37.10   12.00
 -13   6  -1   73.39   11.30
  14  -6   1   61.59    7.30
  14  -6   1   50.99    6.00
 -14  -6  -1   69.29    8.70
  14   6   1   48.60   11.00
  14   6   1   54.49    6.00
  14   6   1   51.49    9.50
 -14  -7   1   25.80    5.70
 -14  -7   1   17.90    5.70
 -14  -7   1    7.50    5.10
  14  -7  -1   21.00    5.30
  14  -7  -1   28.50    4.80
  14   7  -1   22.00    8.50
  14   7  -1   20.30    9.80
  13  -7  -1   38.90    5.20
 -13  -7   1   36.20    5.20
 -13  -7   1   43.00    6.50
 -13  -7   1   34.50    5.40
  13   7  -1   32.70    8.70
  13   7  -1   42.00    7.80
  13   7  -1   56.99   13.50
  13   7  -1   23.50   12.60
 -13   7   1   54.19   10.00
  13   7  -1   43.60    5.20
 -12  -7   1   15.40    4.40
  12  -7  -1   15.90    4.50
 -12  -7   1   23.80    4.50
  12  -7  -1   20.70    3.50
  12  -7  -1    6.80    4.70
  12  -7  -1   20.40    3.70
 -12  -7   1   18.00    4.10
 -12   7   1   16.10    7.30
  12   7  -1   18.30    9.20
  12   7  -1   13.70    6.10
  12   7  -1   16.20    3.60
  12   7  -1   19.60   11.30
  12   7  -1   16.60    6.90
 -11  -7   1  325.07   14.60
  11  -7  -1  292.97   14.50
  11  -7  -1  316.07   14.00
  11  -7  -1  315.57   13.60
 -11  -7   1  314.47   13.30
  11  -7  -1  304.97   14.30
  11   7  -1  303.57   19.10
 -11   7   1  314.57   18.10
  11   7  -1  315.57   13.50
  11   7  -1  311.37   20.10
  11   7  -1  305.87   17.10
  11   7  -1  299.87   15.70
 -10  -7   1   17.40    3.80
  10  -7  -1   19.00    3.70
  10  -7  -1   17.70    3.60
  10  -7  -1   19.10    3.70
  10  -7  -1   15.00    2.40
  10  -7  -1   15.40    2.70
 -10  -7   1   12.80    2.60
  10   7  -1    8.90    6.20
  10   7  -1   18.00    4.90
  10   7  -1   19.60    4.30
  10   7  -1   16.20    2.70
 -10   7   1   21.50    7.10
  10   7  -1   11.60    8.90
   9  -7  -1   -0.80    2.50
   9  -7  -1    1.60    1.60
  -9  -7   1    4.70    2.50
  -9  -7   1   -1.80    1.80
   9  -7  -1    0.40    1.90
   9  -7  -1   -1.00    2.70
  -9  -7   1    0.60    1.90
  -9   7   1   -2.60    5.00
   9   7  -1   -1.30    2.70
   9   7  -1    2.30    4.20
   9   7  -1   -0.50    1.70
   9   7  -1    1.40    3.40
   9   7  -1    4.50    6.30
  -8  -7   1   52.69    3.90
   8  -7  -1   56.39    3.70
  -8  -7   1   49.20    3.80
   8  -7  -1   49.30    3.70
  -8  -7   1   53.59    4.60
   8  -7  -1   55.99    3.80
  -8  -7   1   50.09    3.80
   8  -7  -1   51.59    4.00
   8  -7  -1   58.39    4.40
   8   7  -1   49.00    3.30
  -8   7   1   51.29    2.40
   8   7  -1   51.49    5.90
   8   7  -1   61.19    7.50
  -8   7   1   47.90    8.40
   8   7  -1   54.89    8.60
   8   7  -1   56.09    5.10
   7  -7  -1   -0.10    1.20
  -7  -7   1    1.20    1.50
  -7  -7   1    2.40    1.40
   7  -7  -1    1.60    2.00
   7  -7  -1    0.60    1.20
   7  -7  -1   -0.70    1.30
  -7  -7   1    0.80    1.10
  -7  -7   1   -1.30    1.70
   7  -7  -1   -1.40    1.40
   7  -7  -1    2.00    1.90
  -7   7   1   -1.00    0.80
   7   7  -1   -2.30    2.90
   7   7  -1   -2.20    4.30
   7   7  -1    3.80    2.40
   7   7  -1    0.30    0.90
   7   7  -1    1.30    2.50
  -7   7   1    7.60    5.10
   6  -7  -1    3.30    1.50
   6  -7  -1    2.10    1.70
  -6  -7   1    6.00    2.00
  -6  -7   1    5.00    1.10
   6  -7  -1    6.20    1.20
   6  -7  -1    4.80    1.40
  -6  -7   1    8.20    1.20
  -6  -7   1    2.90    0.90
   6  -7  -1    6.40    1.20
   6   7  -1    5.30    2.10
   6   7  -1    5.00    2.30
   6   7  -1    7.40    2.90
   6   7  -1    5.20    0.90
  -6   7   1    0.70    1.60
  -6   7   1    2.30    4.70
   6   7  -1    3.50    4.00
  -5  -7   1   98.19    4.40
  -5  -7   1   98.79    4.30
  -5  -7   1   93.79    5.00
   5  -7  -1   92.79    4.40
  -5  -7   1   94.19    4.30
   5  -7  -1   95.29    4.50
   5  -7  -1   97.09    4.30
   5  -7  -1   98.19    4.70
  -5  -7   1   95.69    4.40
   5  -7  -1   86.79    5.20
   5   7  -1   91.69    5.30
  -5   7   1   94.59    8.40
   5   7  -1   80.49    7.40
   5   7  -1   93.49    6.40
  -5   7   1   93.99    4.60
   5   7  -1   97.69    4.00
   5   7  -1   94.09    5.80
  -4  -7   1   84.49    5.30
   4  -7  -1   95.79    7.00
   4  -7  -1   97.49    5.30
  -4  -7   1   92.39    4.90
   4  -7  -1   90.59    4.40
   4  -7  -1   99.79    4.10
   4  -7  -1   99.19    4.30
  -4  -7   1   93.39    4.50
  -4  -7   1   92.49    4.30
  -4  -7   1   96.29    4.20
  -4  -7   1   96.49    4.10
   4  -7  -1   91.89    4.20
  -4  -7   1   90.29    4.10
  -4   7   1   91.49    8.30
   4   7  -1   82.29    6.90
   4   7  -1   96.49    6.10
  -4   7   1   91.69    4.30
   4   7  -1   90.59    5.60
   4   7  -1   88.39    5.30
  -3  -7   1   12.00    1.10
   3  -7  -1   10.40    1.30
  -3  -7   1   11.90    1.40
   3  -7  -1   11.60    1.50
   3  -7  -1   14.30    3.20
  -3  -7   1   12.10    1.10
   3  -7  -1   13.00    1.70
  -3  -7   1   10.30    1.10
   3  -7  -1   10.70    1.00
  -3  -7   1   10.30    2.00
   3  -7  -1   12.10    1.20
  -3  -7   1   10.70    0.80
  -3  -7   1   11.80    1.50
   3  -7  -1    9.50    1.10
  -3  -7   1    8.70    1.20
   3   7  -1    8.00    3.20
  -3   7   1    9.30    4.30
  -3   7   1   12.20    1.40
   3   7  -1   10.40    1.50
   3   7  -1    9.60    1.60
   3   7  -1    8.00    1.90
   2  -7  -1  634.04   23.40
  -2  -7   1  619.74   23.10
   2  -7  -1  603.64   25.20
   2  -7  -1  605.84   23.00
   2  -7  -1  589.94   23.00
  -2  -7   1  628.94   23.00
  -2  -7   1  593.24   22.70
  -2  -7   1  634.94   22.50
  -2  -7   1  603.04   22.70
  -2  -7   1  594.94   23.00
   2  -7  -1  604.64   22.70
   2  -7  -1  629.04   22.90
   2  -7  -1  623.34   22.50
  -2  -7   1  633.54   24.00
   2  -7  -1  613.64   22.70
  -2   7   1  601.94   22.70
  -2   7   1  615.24   22.30
   2   7  -1  600.54   23.60
   2   7  -1  583.74   23.20
  -2   7   1  564.44   23.20
   2   7  -1  584.54   24.30
  -2   7   1  565.94   25.40
  -2   7   1  633.24   22.90
  -2   7   1  620.24   22.80
   2   7  -1  570.94   23.30
  -1  -7   1   10.50    1.00
   1  -7  -1   11.10    1.30
  -1  -7   1   10.30    0.90
  -1  -7   1    9.40    1.10
  -1  -7   1   10.40    1.00
   1  -7  -1   10.10    1.20
  -1  -7   1   15.20    2.40
   1  -7  -1   14.00    1.40
  -1  -7   1   10.10    1.30
   1  -7  -1   11.00    1.00
  -1  -7   1   11.60    1.40
   1  -7  -1   13.60    2.10
  -1  -7   1    9.40    1.30
   1  -7  -1   13.00    1.10
   1   7  -1   14.00    1.20
   1   7  -1   15.00    1.10
   1   7  -1   10.20    1.50
  -1   7   1   19.60    2.40
  -1   7   1   16.40    1.70
  -1   7   1   13.50    1.00
  -1   7   1   12.00    4.30
   1   7  -1   11.60    2.90
  -1   7   1    9.70    1.20
   1   7  -1    8.50    3.80
  -1   7   1   15.80    1.80
  -1   7   1    8.50    1.10
  -1   7   1    7.30    2.50
   1   7  -1    9.80    1.30
   1   7  -1   11.30    1.70
  -1   7   1   11.50    1.20
   0  -7  -1   23.20    1.30
   0  -7   1   19.70    1.30
   0  -7  -1   21.10    1.30
   0  -7   1   21.40    1.20
   0  -7   1   19.20    1.30
   0  -7  -1   18.20    1.60
   0  -7   1   20.50    2.10
   0  -7  -1   23.30    1.40
   0  -7   1   19.30    1.60
   0  -7  -1   19.30    2.50
   0  -7  -1   21.80    1.40
   0  -7   1   21.20    1.30
   0  -7  -1   20.90    1.60
   0  -7   1   19.50    1.60
   0   7   1   18.50    3.20
   0   7  -1   16.90    2.00
   0   7  -1   19.10    1.30
   0   7   1   22.00    1.90
   0   7  -1   23.80    4.80
   0   7   1   19.90    1.50
   0   7  -1   20.50    2.30
   0   7   1   21.10    2.00
   0   7  -1   16.80    1.30
   0   7   1   21.20    4.50
   0   7  -1   21.80    1.40
   0   7  -1   20.70    1.80
   0   7   1   22.70    1.50
   0   7   1   22.60    1.50
   0   7   1   20.50    2.40
   0   7  -1   25.30    3.40
  -1  -7  -1  634.14   24.00
  -1  -7  -1  676.13   24.10
   1  -7   1  657.93   24.00
   1  -7   1  648.54   24.20
  -1  -7  -1  646.04   24.40
  -1  -7  -1  633.24   24.30
  -1  -7  -1  635.84   24.10
   1  -7   1  649.14   24.40
   1  -7   1  682.23   24.80
   1  -7   1  657.03   23.80
   1  -7   1  658.43   24.40
   1  -7   1  677.33   24.10
  -1  -7  -1  656.03   24.10
  -1  -7  -1  681.73   25.30
   1  -7   1  653.93   24.00
  -1   7  -1  683.33   24.10
  -1   7  -1  665.33   24.00
  -1   7  -1  608.14   24.40
  -1   7  -1  629.04   24.60
  -1   7  -1  594.74   25.20
   1   7   1  602.74   25.40
   1   7   1  591.64   24.70
   1   7   1  618.04   26.70
   1   7   1  626.04   24.60
  -1   7  -1  635.74   24.80
  -1   7  -1  600.74   26.80
  -1   7  -1  668.53   23.90
  -1   7  -1  659.63   24.10
   1   7   1  638.34   25.00
   2  -7   1   -0.30    0.70
   2  -7   1   -0.20    0.50
   2  -7   1   -0.50    0.60
  -2  -7  -1    0.70    0.50
   2  -7   1    1.10    0.50
  -2  -7  -1    0.60    0.80
  -2  -7  -1    0.00    0.50
   2  -7   1   -0.50    0.40
   2  -7   1   -0.20    0.80
  -2  -7  -1    0.90    0.70
  -2  -7  -1   -1.10    1.40
  -2  -7  -1    0.50    0.50
  -2  -7  -1    0.00    0.60
   2  -7   1    0.60    0.50
   2   7   1   -2.80    2.40
  -2   7  -1   -0.40    0.50
   2   7   1    0.10    0.90
  -2   7  -1    0.40    1.50
  -2   7  -1    1.00    0.70
   2   7   1   -0.30    0.90
  -2   7  -1   -0.50    0.30
   2   7   1    1.40    1.10
  -2   7  -1   -0.60    3.60
  -2   7  -1    0.60    0.50
  -3  -7  -1    6.70    0.90
  -3  -7  -1    6.80    1.10
   3  -7   1    6.00    1.10
   3  -7   1    8.00    1.00
  -3  -7  -1    8.70    1.10
  -3  -7  -1   11.20    2.00
  -3  -7  -1    8.90    1.40
   3  -7   1    9.70    1.60
   3  -7   1    8.70    1.00
   3  -7   1    7.70    1.10
   3  -7   1    7.70    0.90
   3  -7   1    7.00    0.80
   3  -7   1    5.50    2.80
  -3  -7  -1    8.40    1.20
  -3  -7  -1    8.10    1.00
  -3   7  -1    8.60    0.90
   3   7   1    7.80    1.50
  -3   7  -1    9.60    1.10
   3   7   1    7.00    1.60
  -3   7  -1    4.70    4.00
   3   7   1    9.40    3.40
   3   7   1    8.70    1.80
   4  -7   1   10.00    1.20
  -4  -7  -1    5.90    0.90
   4  -7   1    7.10    1.10
  -4  -7  -1    5.10    0.90
  -4  -7  -1    6.10    2.40
  -4  -7  -1    6.80    1.40
   4  -7   1    5.50    3.50
   4  -7   1    3.50    1.20
   4  -7   1    4.70    0.90
   4  -7   1    4.20    1.00
  -4  -7  -1    5.90    1.00
  -4  -7  -1    5.20    0.80
  -4   7  -1    6.10    1.20
   4   7   1   11.70    4.20
  -4   7  -1    5.10    4.30
   4   7   1    5.80    2.00
   4   7   1    3.20    1.60
   4   7   1    3.80    1.80
  -4   7  -1    6.70    1.30
  -4   7  -1    6.80    1.10
   5  -7   1   11.20    2.00
   5  -7   1   11.50    1.30
  -5  -7  -1   12.20    1.50
  -5  -7  -1   10.00    1.90
   5  -7   1    9.60    1.40
  -5  -7  -1   10.50    1.30
   5  -7   1   10.90    1.30
   5  -7   1   12.50    1.50
  -5  -7  -1   11.70    1.30
   5  -7   1    9.80    1.50
  -5  -7  -1   11.90    1.50
   5   7   1    8.70    3.80
   5   7   1   10.20    1.10
  -5   7  -1    9.70    5.00
  -5   7  -1    9.90    1.40
   5   7   1    9.00    2.00
   5   7   1    8.10    2.40
   5   7   1   11.60    3.00
  -6  -7  -1   58.79    3.10
   6  -7   1   61.29    4.00
   6  -7   1   57.79    3.60
  -6  -7  -1   60.29    4.10
   6  -7   1   58.09    3.90
   6  -7   1   58.59    3.20
   6  -7   1   59.79    3.30
   6  -7   1   59.29    3.60
  -6   7  -1   64.59    3.50
   6   7   1   62.49    6.00
   6   7   1   55.59    5.10
  -6   7  -1   57.89    7.60
   6   7   1   49.50    6.60
   6   7   1   54.19    4.40
   6   7   1   55.89    2.80
  -6   7  -1   60.09    3.10
   7  -7   1 1043.90   38.80
  -7  -7  -1 1067.49   38.50
   7  -7   1 1026.40   38.80
  -7  -7  -1 1037.30   39.20
   7  -7   1  994.90   38.80
  -7  -7  -1 1034.20   38.70
  -7  -7  -1 1049.40   38.90
   7  -7   1 1017.60   38.90
   7  -7   1 1022.10   38.80
   7  -7   1 1007.30   39.10
   7   7   1 1001.50   40.00
  -7   7  -1 1038.80   42.10
   7   7   1  991.40   41.60
   7   7   1 1060.29   38.30
   7   7   1 1041.00   40.70
   7   7   1 1004.20   39.60
   8  -7   1   53.59    3.50
  -8  -7  -1   47.20    3.80
  -8  -7  -1   58.29    4.10
   8  -7   1   50.49    4.00
   8  -7   1   49.80    4.60
  -8  -7  -1   55.79    4.70
   8  -7   1   50.19    3.70
  -8  -7  -1   53.19    3.20
   8  -7   1   53.39    3.60
   8   7   1   53.79    6.10
   8   7   1   44.40    5.20
  -8   7  -1   49.30    8.10
   8   7   1   47.90    6.00
   8   7   1   60.39    8.70
   8   7   1   40.00    3.40
   9  -7   1    0.30    2.00
  -9  -7  -1   -1.80    1.80
   9  -7   1    0.70    1.70
  -9  -7  -1   -1.50    2.20
  -9  -7  -1    0.40    1.80
   9  -7   1   -1.70    1.90
   9  -7   1    2.50    2.80
  -9  -7  -1    3.60    1.90
   9  -7   1    0.20    1.90
   9   7   1    0.10    4.50
  -9   7  -1   -0.70    5.20
   9   7   1    0.40    1.60
   9   7   1   -4.70    3.40
   9   7   1    1.30    3.10
   9   7   1    0.60    6.10
  10  -7   1    9.90    2.40
 -10  -7  -1    8.90    3.20
 -10  -7  -1    6.50    2.40
  10  -7   1    7.20    3.40
 -10  -7  -1   10.80    2.70
  10  -7   1   13.70    3.90
 -10  -7  -1   11.20    2.30
  10  -7   1    7.50    2.60
  10   7   1    3.40    7.40
  10   7   1    8.80    2.30
 -10   7  -1    9.40    6.50
  10   7   1   10.00    4.70
  10   7   1   11.60    4.20
  10   7   1    7.10    6.10
  11  -7   1    3.00    2.70
 -11  -7  -1    7.40    2.40
  11  -7   1    7.40    3.80
 -11  -7  -1    4.60    2.90
 -11  -7  -1    3.10    3.30
  11  -7   1    3.20    4.20
 -11  -7  -1    1.60    2.60
  11  -7   1    5.30    2.50
  11   7   1    0.50    4.60
  11   7   1    3.80    5.50
  11   7   1   -0.20    2.40
  11   7   1    3.70    7.40
  11   7   1    1.00    8.50
 -11   7  -1   -0.60    6.80
  12  -7   1   42.60    5.30
  12  -7   1   39.30    4.80
 -12  -7  -1   46.10    6.20
 -12  -7  -1   40.80    4.80
 -12  -7  -1   39.60    5.00
  12   7   1   54.39   12.50
  12   7   1   45.90    8.10
  12   7   1   44.50    5.80
  12   7   1   35.10    7.00
 -12   7  -1   48.70    8.90
  12   7   1   43.10   11.00
  13  -7   1   23.50    3.90
 -13  -7  -1   23.60    7.30
 -13  -7  -1   35.00    7.80
 -13  -7  -1   25.00    5.90
  13  -7   1   28.60    4.80
  13   7   1   31.60    8.30
  13   7   1   20.20    4.40
  13   7   1   52.59   12.80
  13   7   1   25.70   11.50
 -13   7  -1   26.90    9.00
  13   7   1   33.40    9.60
  14  -7   1   -1.60    4.30
 -14  -7  -1    3.50    4.90
 -14  -7  -1    0.30    5.10
  14  -7   1    6.20    4.40
 -14  -7  -1    6.10    5.10
  14   7   1   -2.00    4.70
  14   7   1   -3.60   10.60
  14   7   1   -6.50    8.70
 -13  -8   1   52.39    9.40
 -13  -8   1   62.39    8.90
 -13  -8   1   70.39    7.60
  13  -8  -1   62.99    6.50
  13  -8  -1   57.79    7.60
  13   8  -1   57.19    6.70
  13   8  -1   56.69    9.20
  13   8  -1   34.50   14.00
  13   8  -1   59.89   10.90
 -12  -8   1   -2.30    3.60
  12  -8  -1   -1.20    3.20
  12  -8  -1    4.90    3.10
 -12  -8   1    0.50    3.30
  12   8  -1    0.60    3.20
  12   8  -1   -1.50   10.00
 -12   8   1    5.40    7.90
  12   8  -1   14.60   11.70
  12   8  -1    8.70   10.10
  12   8  -1    3.40    9.40
  11  -8  -1   60.19    5.90
  11  -8  -1   62.59    6.80
 -11  -8   1   63.69    5.80
  11  -8  -1   68.59    5.60
 -11  -8   1   71.29    5.30
  11  -8  -1   64.89    7.10
 -11  -8   1   59.69    7.10
 -11  -8   1   63.29    6.10
  11   8  -1   55.29   10.00
  11   8  -1   62.09    7.30
  11   8  -1   63.69    5.60
  11   8  -1   62.79    8.30
  11   8  -1   61.29   11.90
 -11   8   1   63.99    9.90
  10  -8  -1   18.10    3.90
  10  -8  -1   14.20    3.60
 -10  -8   1   16.50    3.10
  10  -8  -1   18.10    3.80
 -10  -8   1   16.80    3.00
  10  -8  -1   20.60    3.10
 -10  -8   1   24.50    4.40
 -10  -8   1   18.20    2.90
  10  -8  -1   18.60    3.20
  10   8  -1   23.70    6.70
 -10   8   1   17.90    7.30
  10   8  -1   35.20   10.30
  10   8  -1   24.00    5.60
  10   8  -1   19.00    2.80
  10   8  -1   18.50    4.80
  -9  -8   1    5.50    2.20
  -9  -8   1    5.90    2.70
   9  -8  -1    6.40    2.00
  -9  -8   1    8.20    2.30
   9  -8  -1    7.40    3.10
   9  -8  -1    7.80    2.30
   9  -8  -1    5.80    3.50
  -9  -8   1    5.80    2.20
   9   8  -1   -2.70    7.60
   9   8  -1    8.60    3.60
   9   8  -1    6.10    2.00
   9   8  -1    4.20    4.10
   9   8  -1    0.60    5.10
  -9   8   1    7.60    6.40
  -8  -8   1  206.28    9.70
   8  -8  -1  217.68    9.60
  -8  -8   1  220.28   10.30
   8  -8  -1  223.48    9.80
   8  -8  -1  225.38   10.10
   8  -8  -1  231.28    9.70
  -8  -8   1  225.78    9.70
  -8  -8   1  222.98    9.60
   8  -8  -1  216.88    9.80
  -8   8   1  231.08   14.60
  -8   8   1  209.38    8.70
   8   8  -1  215.18   11.00
   8   8  -1  217.38   12.80
   8   8  -1  231.88    9.20
   8   8  -1  220.38   14.10
   8   8  -1  222.98   11.70
   7  -8  -1   34.00    4.00
   7  -8  -1   39.30    2.90
   7  -8  -1   38.40    3.20
   7  -8  -1   34.00    2.80
  -7  -8   1   31.50    3.00
   7  -8  -1   32.90    3.70
  -7  -8   1   33.60    3.90
  -7  -8   1   34.50    3.30
  -7  -8   1   34.90    3.30
   7  -8  -1   34.00    3.30
   7   8  -1   36.00    4.50
   7   8  -1   36.00    4.60
   7   8  -1   34.00    2.30
   7   8  -1   36.30    5.10
  -7   8   1   45.10    7.90
   7   8  -1   34.90    6.70
   6  -8  -1    4.90    1.80
  -6  -8   1    4.10    1.10
  -6  -8   1    1.90    1.10
   6  -8  -1    3.10    1.10
   6  -8  -1    3.60    1.40
  -6  -8   1    3.50    1.90
  -6  -8   1    4.10    1.50
   6  -8  -1    3.70    1.50
  -6  -8   1    3.00    1.10
   6  -8  -1    3.40    1.90
   6  -8  -1    1.80    1.10
   6   8  -1    4.30    2.60
  -6   8   1    7.30    5.20
   6   8  -1    5.50    3.30
   6   8  -1    1.20    4.90
   6   8  -1    2.80    0.70
   6   8  -1    2.30    2.00
   5  -8  -1   70.89    4.20
  -5  -8   1   77.29    3.60
  -5  -8   1   72.59    4.30
  -5  -8   1   75.89    4.50
   5  -8  -1   73.99    3.70
  -5  -8   1   72.09    3.60
   5  -8  -1   75.99    3.80
  -5  -8   1   76.49    3.70
   5  -8  -1   73.29    4.10
   5  -8  -1   78.99    4.10
   5  -8  -1   76.49    3.60
   5   8  -1   66.59    7.10
  -5   8   1   73.79    3.90
   5   8  -1   73.09    4.80
   5   8  -1   80.49    6.20
  -5   8   1   76.59    8.50
   5   8  -1   71.49    3.20
   5   8  -1   69.79    5.30
   4  -8  -1   13.30    1.60
  -4  -8   1   17.70    1.40
   4  -8  -1   16.90    1.60
   4  -8  -1   16.40    2.10
  -4  -8   1   12.80    2.00
  -4  -8   1   18.30    1.50
   4  -8  -1   15.10    1.40
   4  -8  -1   16.40    1.60
  -4  -8   1   15.10    1.90
   4  -8  -1   15.60    2.00
  -4  -8   1   16.90    2.20
  -4  -8   1   17.20    1.50
   4   8  -1    5.60    3.80
   4   8  -1   15.90    2.90
   4   8  -1   13.60    2.50
  -4   8   1   18.40    5.90
  -4   8   1   17.20    2.00
   4   8  -1   13.60    2.20
  -3  -8   1   54.29    4.20
  -3  -8   1   51.49    2.20
  -3  -8   1   51.29    2.60
   3  -8  -1   45.70    3.40
  -3  -8   1   48.00    3.50
   3  -8  -1   50.69    2.60
  -3  -8   1   52.39    2.60
   3  -8  -1   48.70    3.30
  -3  -8   1   50.19    2.50
   3  -8  -1   52.39    3.10
  -3  -8   1   47.80    4.20
   3  -8  -1   51.49    2.60
   3  -8  -1   53.29    2.80
   3  -8  -1   51.49    2.40
  -3  -8   1   55.49    3.00
   3   8  -1   43.50    3.70
   3   8  -1   51.39    4.80
  -3   8   1   48.40    2.80
  -3   8   1   44.30    7.40
   3   8  -1   47.00    5.60
   3   8  -1   42.50    4.00
   2  -8  -1 3768.22  138.89
   2  -8  -1 3824.52  139.29
   2  -8  -1 4149.69  139.89
  -2  -8   1 3615.94  139.99
   2  -8  -1 3751.12  139.59
  -2  -8   1 3693.63  138.79
  -2  -8   1 3779.02  138.99
   2  -8  -1 3875.41  138.69
   2  -8  -1 3784.82  138.99
  -2  -8   1 3757.32  138.89
  -2  -8   1 3782.92  139.29
   2  -8  -1 3768.62  139.09
  -2  -8   1 3904.21  139.29
  -2  -8   1 4011.00  140.49
  -2   8   1 3892.81  138.49
  -2   8   1 3815.12  142.19
   2   8  -1 3528.55  140.79
  -2   8   1 3950.90  139.09
  -2   8   1 3824.92  139.59
   2   8  -1 3697.33  140.59
   2   8  -1 3701.53  141.79
   2   8  -1 3394.56  140.59
  -1  -8   1    2.70    1.20
   1  -8  -1    1.50    0.70
  -1  -8   1    1.70    0.60
   1  -8  -1   -0.10    1.60
   1  -8  -1    1.00    0.80
  -1  -8   1    1.30    0.50
  -1  -8   1    2.20    0.50
  -1  -8   1    0.70    0.50
  -1  -8   1   -0.20    0.80
   1  -8  -1   -1.80    0.80
  -1  -8   1    0.10    1.70
   1  -8  -1    0.70    0.50
   1  -8  -1    0.20    0.50
  -1   8   1    1.10    1.20
   1   8  -1    1.00    2.80
  -1   8   1    0.20    0.70
   1   8  -1    2.80    1.80
   1   8  -1    1.90    1.20
   1   8  -1    1.90    1.10
  -1   8   1   -0.10    0.50
  -1   8   1    0.70    1.70
  -1   8   1    2.40    1.40
  -1   8   1   -0.30    3.70
  -1   8   1   -3.00    2.40
   1   8  -1    0.30    3.70
   1   8  -1    1.60    1.10
   1   8  -1    1.70    1.30
   0  -8   1   12.90    1.20
   0  -8   1   11.90    1.60
   0  -8   1   11.60    1.50
   0  -8  -1   13.90    1.50
   0  -8  -1   15.30    1.30
   0  -8   1   18.30    2.40
   0  -8  -1   12.80    1.60
   0  -8  -1   14.80    1.10
   0  -8  -1   15.20    2.40
   0  -8  -1   14.70    1.20
   0  -8   1   14.50    1.20
   0  -8   1   13.90    1.10
   0  -8   1   12.50    1.10
   0  -8  -1    8.80    1.10
   0   8  -1   11.10    1.70
   0   8  -1   15.30    2.10
   0   8  -1   15.20    2.30
   0   8   1   10.80    1.80
   0   8   1   11.90    1.40
   0   8  -1    8.30    1.20
   0   8  -1    7.70    1.70
   0   8   1   11.70    4.70
   0   8  -1   13.30    3.30
   0   8   1   10.80    1.70
   0   8  -1   12.80    4.70
   0   8   1   11.80    2.20
   0   8  -1    9.60    1.30
   0   8   1   15.80    3.20
   0   8  -1   12.90    1.40
  -1  -8  -1  171.18    6.90
   1  -8   1  179.28    6.90
   1  -8   1  178.48    6.90
   1  -8   1  179.58    6.80
  -1  -8  -1  177.38    7.00
   1  -8   1  174.98    7.00
  -1  -8  -1  178.48    6.90
  -1  -8  -1  188.88    8.20
   1  -8   1  186.18    7.80
   1  -8   1  176.98    7.40
  -1  -8  -1  175.68    6.90
   1  -8   1  156.58    7.80
  -1  -8  -1  157.28    7.60
  -1  -8  -1  170.98    7.30
   1   8   1  169.18   10.50
  -1   8  -1  165.58    7.50
  -1   8  -1  174.18    6.90
  -1   8  -1  164.28    8.20
   1   8   1  182.98    8.30
   1   8   1  158.38    8.70
  -1   8  -1  160.88   10.70
   1   8   1  153.88    7.70
  -1   8  -1  175.38    7.00
  -1   8  -1  181.88    7.00
  -1   8  -1  170.58    7.70
  -1   8  -1  181.28    6.80
   1   8   1  167.08    7.70
  -2  -8  -1    0.90    0.60
   2  -8   1   -0.60    1.30
   2  -8   1    0.70    0.50
  -2  -8  -1   -0.20    0.90
  -2  -8  -1   -0.40    0.50
   2  -8   1   -0.30    0.50
  -2  -8  -1    2.40    2.00
   2  -8   1    0.90    0.80
  -2  -8  -1   -0.80    0.50
   2  -8   1    0.40    0.60
   2  -8   1    1.80    0.70
   2  -8   1    0.20    1.00
   2   8   1   -0.60    2.90
  -2   8  -1   -2.90    4.10
   2   8   1    1.80    1.80
  -2   8  -1    0.20    0.70
   2   8   1    0.50    1.60
   2   8   1   -5.50    3.60
   3  -8   1   13.00    1.70
   3  -8   1    7.70    1.10
   3  -8   1    7.60    1.00
  -3  -8  -1    9.90    1.10
   3  -8   1    8.70    1.30
  -3  -8  -1   10.70    1.30
   3  -8   1    9.10    1.00
  -3  -8  -1    4.80    1.50
  -3  -8  -1    8.60    1.10
  -3  -8  -1    8.00    1.70
  -3  -8  -1    8.60    1.00
  -3  -8  -1    8.10    3.30
  -3  -8  -1    8.10    1.20
   3  -8   1    7.70    1.70
   3  -8   1    6.60    1.60
  -3   8  -1    7.30    1.20
  -3   8  -1    6.60    4.70
   3   8   1    9.00    2.00
   3   8   1    7.30    2.60
  -3   8  -1    7.20    1.20
   3   8   1    6.90    2.20
  -3   8  -1   10.20    1.20
   3   8   1   10.00    3.80
  -4  -8  -1  968.30   35.10
   4  -8   1  915.31   35.20
   4  -8   1  942.81   35.00
   4  -8   1  945.01   34.90
   4  -8   1  957.00   35.10
  -4  -8  -1  935.11   35.10
  -4  -8  -1  949.21   34.60
   4  -8   1  890.21   35.40
   4  -8   1  989.10   35.10
  -4  -8  -1  934.71   35.40
  -4  -8  -1  948.21   35.50
  -4  -8  -1  930.61   35.10
  -4  -8  -1  943.11   35.00
   4   8   1  939.81   36.20
   4   8   1  940.41   36.50
  -4   8  -1  855.31   38.30
  -4   8  -1  975.00   35.20
   4   8   1  906.51   37.30
   4   8   1  918.81   35.80
  -5  -8  -1   14.30    1.70
  -5  -8  -1   15.00    1.60
  -5  -8  -1   12.00    2.00
  -5  -8  -1   10.60    1.50
   5  -8   1    9.40    1.30
   5  -8   1   11.60    1.70
  -5  -8  -1   11.10    1.30
   5  -8   1   10.10    1.30
   5  -8   1   11.50    1.40
   5  -8   1   10.40    1.60
   5  -8   1   11.30    2.20
   5   8   1   11.70    2.70
  -5   8  -1   16.30    2.10
  -5   8  -1   11.10    5.50
   5   8   1   11.50    3.50
   5   8   1    9.00    2.30
   5   8   1    8.50    4.00
  -6  -8  -1   13.60    1.90
   6  -8   1   19.80    2.10
   6  -8   1   12.30    1.50
   6  -8   1   12.00    1.90
   6  -8   1   11.70    1.70
   6  -8   1    9.50    2.00
  -6  -8  -1   10.80    1.80
   6  -8   1   14.60    2.10
  -6  -8  -1   13.40    1.60
  -6  -8  -1   16.30    1.80
  -6  -8  -1   15.20    2.50
   6   8   1   13.70    4.70
   6   8   1    8.20    3.50
   6   8   1   13.50    1.30
  -6   8  -1   16.10    1.80
   6   8   1    9.40    2.60
   6   8   1   11.80    3.00
  -6   8  -1   17.50    6.10
  -7  -8  -1  206.88    9.60
   7  -8   1  209.28    8.80
  -7  -8  -1  206.28    9.00
  -7  -8  -1  217.48    9.20
   7  -8   1  209.88    8.80
   7  -8   1  202.28    9.50
   7  -8   1  213.28    9.10
   7  -8   1  201.68    9.10
  -7   8  -1  208.68   13.60
   7   8   1  196.18   12.80
   7   8   1  203.38   10.20
   7   8   1  208.18    8.30
   7   8   1  197.28   11.70
   7   8   1  215.38   10.90
  -8  -8  -1    8.90    2.00
  -8  -8  -1    7.70    1.90
   8  -8   1    7.30    2.50
   8  -8   1    6.40    1.90
  -8  -8  -1    8.60    2.80
   8  -8   1    6.20    1.70
   8  -8   1    6.80    1.70
  -8  -8  -1   11.10    2.20
   8  -8   1    8.00    1.90
   8   8   1   11.30    3.10
  -8   8  -1   13.00    6.50
   8   8   1   11.70    3.70
   8   8   1   10.40    4.70
   8   8   1    6.90    1.30
   8   8   1    6.80    6.50
   9  -8   1    3.40    2.20
   9  -8   1    3.80    2.80
  -9  -8  -1    3.50    2.20
   9  -8   1    3.50    2.20
   9  -8   1    3.50    2.00
  -9  -8  -1    5.10    2.20
  -9  -8  -1    4.90    2.10
   9  -8   1    5.50    2.10
  -9  -8  -1    5.20    3.00
   9   8   1    8.20    5.40
   9   8   1    4.80    1.90
   9   8   1    0.80    6.90
   9   8   1    0.40    4.00
   9   8   1    5.30    3.80
  -9   8  -1    4.40    6.90
 -10  -8  -1   12.00    2.80
  10  -8   1   14.20    4.10
  10  -8   1   10.90    7.60
 -10  -8  -1   11.20    3.40
 -10  -8  -1   16.70    2.50
  10  -8   1   14.60    3.00
  10  -8   1   11.60    2.70
 -10  -8  -1   12.10    3.10
  10  -8   1   17.60    4.20
 -10   8  -1   11.30    7.20
  10   8   1   19.20    7.20
  10   8   1   10.90    5.50
  10   8   1   16.90    2.70
  10   8   1   21.60    9.50
  10   8   1   13.00    4.80
 -11  -8  -1    4.30    2.90
  11  -8   1    4.70    2.80
 -11  -8  -1    5.80    3.30
 -11  -8  -1   12.70    4.30
  11  -8   1    6.60    2.80
  11   8   1   11.20    8.60
  11   8   1    5.30    2.70
  11   8   1   10.40    5.40
 -11   8  -1    5.30    7.80
  11   8   1   11.70    6.20
  11   8   1   13.00    9.60
  12  -8   1   -1.00    3.50
 -12  -8  -1    2.20    3.70
 -12  -8  -1   -0.40    3.50
  12  -8   1    2.40    3.70
  12   8   1    2.30   11.30
  12   8   1   -0.40    3.10
  12   8   1   -9.40   10.10
 -12   8  -1   -1.10    7.80
  13  -8   1   19.50    4.40
 -13  -8  -1   22.40    6.10
  13  -8   1   21.30    4.60
 -13  -8  -1   19.10    5.40
 -13  -8  -1   18.90    5.00
  13   8   1   12.10    4.10
  13   8   1   10.10   11.70
  13   8   1   18.10    8.20
  13   8   1   14.10    9.30
  13  -9  -1   37.50    4.90
 -13  -9   1   40.50    6.70
 -13  -9   1   26.90    6.00
 -13  -9   1   34.40    5.90
  13  -9  -1   28.10    5.50
  13   9  -1   35.70   10.10
  13   9  -1   18.60   14.50
  13   9  -1   19.00    8.20
 -12  -9   1   63.49    7.30
  12  -9  -1   84.39    6.50
 -12  -9   1   88.59    7.90
 -12  -9   1   76.39    8.60
 -12  -9   1   71.99    7.60
  12   9  -1   65.79   12.60
  12   9  -1   68.19   10.40
  12   9  -1   92.79   16.00
  12   9  -1   80.49    9.50
 -12   9   1   76.29   11.50
 -11  -9   1  450.65   18.90
  11  -9  -1  504.95   19.90
 -11  -9   1  456.85   19.80
 -11  -9   1  480.35   20.50
  11  -9  -1  496.45   19.70
 -11  -9   1  487.45   19.80
 -11  -9   1  464.75   19.40
 -11   9   1  458.65   25.10
  11   9  -1  495.55   22.40
  11   9  -1  474.25   18.90
  11   9  -1  426.66   26.20
  11   9  -1  410.36   25.40
  11   9  -1  473.75   23.30
  10  -9  -1   -1.50    3.30
  10  -9  -1    1.20    3.60
 -10  -9   1    3.70    2.60
  10  -9  -1    2.10    2.50
 -10  -9   1    0.80    2.70
 -10  -9   1   -5.40    3.10
  10  -9  -1   -0.30    3.90
 -10  -9   1   -1.40    2.50
  10  -9  -1   -3.10    2.10
 -10   9   1   -1.10    7.50
  10   9  -1   -6.80    6.30
  10   9  -1   -1.40    4.20
  10   9  -1   -2.00    2.00
  10   9  -1   13.70    9.20
  10   9  -1    5.00    5.30
  -9  -9   1    0.70    2.20
   9  -9  -1   -3.80    2.80
   9  -9  -1    1.40    2.00
  -9  -9   1    2.90    2.30
   9  -9  -1    3.10    3.20
  -9  -9   1    4.70    2.60
   9  -9  -1    2.50    2.10
  -9  -9   1    3.30    2.80
  -9  -9   1    1.80    2.30
   9   9  -1    1.00    3.80
   9   9  -1    6.20    7.40
   9   9  -1   -0.10    4.30
  -9   9   1    6.20    7.40
   9   9  -1    8.60    5.80
   9   9  -1   -2.00    1.90
  -8  -9   1   22.00    2.80
   8  -9  -1   19.10    2.50
  -8  -9   1   28.10    3.70
   8  -9  -1   17.60    2.50
  -8  -9   1   19.30    2.70
   8  -9  -1   22.60    3.20
   8  -9  -1   25.90    2.70
   8  -9  -1   23.40    2.80
  -8  -9   1   23.50    2.80
  -8  -9   1   27.80    3.80
  -8  -9   1   19.90    3.00
  -8   9   1   37.40    9.50
   8   9  -1   22.80    7.60
   8   9  -1   21.80    5.40
   8   9  -1   23.30    3.90
   8   9  -1   15.40    2.10
   8   9  -1   21.60    4.40
  -8   9   1   17.80    2.10
  -7  -9   1   -1.00    1.60
  -7  -9   1    1.80    2.00
  -7  -9   1    3.00    1.70
   7  -9  -1   -1.60    1.50
  -7  -9   1   -2.00    2.00
  -7  -9   1   -0.10    1.20
   7  -9  -1   -3.20    1.90
   7  -9  -1    1.50    1.40
  -7  -9   1   -2.00    1.50
   7  -9  -1    0.70    1.50
   7  -9  -1    1.40    1.70
  -7   9   1    5.40    6.10
   7   9  -1    1.30    3.10
   7   9  -1   -1.30    0.80
   7   9  -1    1.30    2.50
   7   9  -1   -1.30    5.00
   7   9  -1   -1.20    4.00
  -6  -9   1    9.70    2.30
  -6  -9   1    6.90    2.20
   6  -9  -1   10.60    1.60
   6  -9  -1    9.20    1.70
  -6  -9   1   11.50    1.60
  -6  -9   1   11.50    2.00
   6  -9  -1   10.10    1.40
   6  -9  -1   10.20    1.80
   6  -9  -1    7.20    2.10
   6   9  -1   10.50    3.80
  -6   9   1   11.60    6.40
   6   9  -1   13.10    5.30
   6   9  -1    9.50    3.10
   6   9  -1    9.90    2.70
   5  -9  -1  561.94   21.80
  -5  -9   1  569.84   21.40
  -5  -9   1  558.84   22.00
  -5  -9   1  527.35   21.90
  -5  -9   1  573.44   21.70
   5  -9  -1  580.84   21.60
  -5  -9   1  577.44   21.60
   5  -9  -1  556.94   21.60
   5  -9  -1  593.54   21.40
   5  -9  -1  581.34   21.60
   5  -9  -1  560.74   21.90
  -5  -9   1  587.14   21.50
   5   9  -1  504.05   22.70
   5   9  -1  536.55   23.40
   5   9  -1  551.54   24.50
   5   9  -1  544.75   22.40
  -5   9   1  554.64   25.90
   4  -9  -1    3.50    1.30
  -4  -9   1   -0.70    1.40
  -4  -9   1    1.80    1.40
   4  -9  -1    2.00    0.80
   4  -9  -1    0.10    1.40
  -4  -9   1   -1.60    1.40
  -4  -9   1    1.10    0.80
  -4  -9   1    1.30    0.40
  -4  -9   1    1.50    0.80
   4  -9  -1    2.70    0.90
   4  -9  -1    1.80    0.60
  -4  -9   1    1.40    0.90
   4  -9  -1    1.40    1.20
  -4   9   1   -0.60    1.30
   4   9  -1    0.20    1.80
   4   9  -1    1.60    2.30
   4   9  -1    3.80    3.90
  -4   9   1   -2.40    4.70
   4   9  -1    2.40    2.60
   3  -9  -1    7.90    1.30
   3  -9  -1    7.60    1.00
  -3  -9   1    6.80    1.70
  -3  -9   1    7.70    0.90
  -3  -9   1    6.00    0.70
   3  -9  -1    7.90    1.00
  -3  -9   1    9.90    1.90
  -3  -9   1    6.90    0.90
   3  -9  -1   10.20    1.90
   3  -9  -1    9.00    1.90
   3  -9  -1    8.10    1.50
  -3  -9   1    8.10    1.70
   3  -9  -1    9.00    1.10
   3  -9  -1    8.80    1.80
  -3   9   1    8.50    5.50
   3   9  -1    5.70    3.60
  -3   9   1    6.40    1.20
   3   9  -1    7.00    2.20
   3   9  -1    7.30    2.00
   3   9  -1    6.40    2.80
  -2  -9   1  181.08    8.00
  -2  -9   1  192.68    7.30
  -2  -9   1  183.68    7.40
   2  -9  -1  190.58    8.40
  -2  -9   1  186.48    7.40
   2  -9  -1  177.68    8.00
  -2  -9   1  187.88    8.10
   2  -9  -1  200.98    8.10
   2  -9  -1  185.88    7.80
  -2  -9   1  192.78    7.40
   2  -9  -1  184.98    7.40
   2  -9  -1  191.68    7.50
   2  -9  -1  190.08    7.60
  -2  -9   1  183.18    9.30
  -2   9   1  153.58   11.30
  -2   9   1  181.48    7.60
   2   9  -1  177.48    8.70
  -2   9   1  189.58    7.00
  -2   9   1  190.08    8.70
   2   9  -1  170.58    8.30
   2   9  -1  181.98   11.90
   2   9  -1  179.18    9.20
   2   9  -1  165.88    9.80
  -1  -9   1    5.90    1.70
  -1  -9   1   10.00    1.10
   1  -9  -1   10.00    1.70
  -1  -9   1    8.10    0.90
  -1  -9   1    9.00    1.70
  -1  -9   1    7.30    2.10
   1  -9  -1    6.90    1.10
   1  -9  -1    7.40    1.10
   1  -9  -1    9.60    2.20
  -1  -9   1    8.30    0.90
   1  -9  -1    9.50    1.10
   1  -9  -1    7.10    0.80
   1  -9  -1    6.70    1.50
  -1  -9   1    7.50    0.90
  -1   9   1   13.10    1.60
  -1   9   1    9.20    2.60
  -1   9   1    9.20    1.20
  -1   9   1    4.00    4.90
  -1   9   1   10.80    3.00
   1   9  -1    5.60    1.80
   1   9  -1    6.40    2.40
   1   9  -1    7.00    3.20
   1   9  -1    6.40    5.00
   1   9  -1    2.20    1.90
  -1   9   1    6.00    2.10
  -1   9   1    7.00    2.00
   0  -9  -1   20.30    1.60
   0  -9  -1   21.60    1.40
   0  -9  -1   22.60    3.00
   0  -9   1   20.70    1.40
   0  -9   1   17.10    1.50
   0  -9  -1   20.30    3.50
   0  -9  -1   22.00    2.40
   0  -9   1   20.10    2.40
   0  -9  -1   22.40    1.50
   0  -9   1   17.80    2.40
   0  -9   1   22.40    1.70
   0  -9   1   21.30    1.50
   0  -9   1   20.70    2.80
   0   9  -1   20.70    3.10
   0   9   1   17.70    2.50
   0   9  -1   16.40    2.60
   0   9  -1   25.60    6.40
   0   9   1   21.70    3.20
   0   9   1   24.20    6.40
   0   9   1   23.60    3.90
   0   9   1   20.60    2.80
   0   9   1   24.00    1.90
   0   9  -1   20.30    2.50
   0   9  -1   23.90    3.90
   0   9  -1   27.40    1.90
  -1  -9  -1  120.69    6.00
  -1  -9  -1  109.29    4.60
   1  -9   1  109.09    4.70
  -1  -9  -1  102.69    4.60
  -1  -9  -1  105.79    4.50
   1  -9   1  115.09    5.60
   1  -9   1  100.79    5.30
  -1  -9  -1  103.79    4.60
   1  -9   1  113.09    4.60
   1  -9   1  102.19    5.20
  -1  -9  -1  103.79    5.30
  -1  -9  -1  102.29    5.20
   1  -9   1  104.99    4.50
   1  -9   1  107.59    4.50
  -1   9  -1   93.09    9.00
   1   9   1  105.09    6.90
   1   9   1   92.69    8.90
  -1   9  -1  109.19    4.70
  -1   9  -1  104.59    5.60
  -1   9  -1  112.39    4.40
   1   9   1  101.89    6.10
   1   9   1  106.19    5.70
  -1   9  -1  109.99    6.40
  -1   9  -1  110.49    5.90
   1   9   1  104.79    6.70
  -1   9  -1  103.39    6.40
  -2  -9  -1   16.30    2.20
   2  -9   1   10.90    1.00
  -2  -9  -1   13.00    1.30
  -2  -9  -1   12.60    1.20
   2  -9   1   14.00    1.30
   2  -9   1   12.50    1.50
   2  -9   1   12.80    1.90
  -2  -9  -1   15.90    1.30
   2  -9   1   14.60    2.30
  -2  -9  -1   15.50    2.20
   2  -9   1   13.50    1.40
   2  -9   1   13.10    2.00
   2  -9   1   13.70    1.30
  -2  -9  -1   10.40    1.40
   2   9   1   13.50    2.60
  -2   9  -1   17.70    2.90
   2   9   1   10.60    2.20
  -2   9  -1   15.00    1.70
   2   9   1   14.60    3.10
   2   9   1   14.00    3.90
   2   9   1   11.10    5.20
  -2   9  -1   13.90    5.80
  -3  -9  -1    0.50    0.50
   3  -9   1    3.10    0.70
   3  -9   1    2.30    1.70
   3  -9   1    0.70    1.00
  -3  -9  -1    1.00    0.80
   3  -9   1    3.00    0.80
   3  -9   1    1.60    0.50
  -3  -9  -1    0.40    1.40
  -3  -9  -1    2.80    0.90
  -3  -9  -1    1.90    0.80
  -3  -9  -1    1.10    1.50
   3  -9   1    0.30    1.20
   3  -9   1    2.20    1.50
   3   9   1    2.20    4.70
   3   9   1    0.50    1.80
   3   9   1    1.80    3.30
   3   9   1    2.00    2.40
  -3   9  -1   -0.10    1.00
  -3   9  -1    1.20    4.60
   3   9   1   -0.70    1.90
  -4  -9  -1   55.19    2.90
   4  -9   1   53.19    3.00
   4  -9   1   50.69    2.70
   4  -9   1   51.99    3.80
  -4  -9  -1   49.50    3.70
   4  -9   1   56.29    3.40
  -4  -9  -1   54.59    3.60
   4  -9   1   53.89    2.90
   4  -9   1   47.20    3.00
  -4  -9  -1   53.69    2.80
  -4  -9  -1   53.09    2.30
  -4  -9  -1   47.20    3.60
  -4  -9  -1   52.89    2.90
   4   9   1   54.09    5.70
  -4   9  -1   53.39    8.00
   4   9   1   52.69    4.40
   4   9   1   46.40    4.80
  -4   9  -1   55.29    3.10
   4   9   1   38.00    6.20
   5  -9   1    6.30    1.20
  -5  -9  -1    8.70    1.30
  -5  -9  -1    5.10    1.20
   5  -9   1   10.00    2.30
  -5  -9  -1    9.60    2.00
  -5  -9  -1    9.00    1.70
   5  -9   1    5.40    1.20
  -5  -9  -1    6.20    1.30
   5  -9   1    9.00    1.30
   5  -9   1    7.20    1.60
  -5  -9  -1    6.00    2.00
  -5   9  -1   11.50    6.20
  -5   9  -1    8.00    1.90
   5   9   1    8.50    2.40
   5   9   1   11.20    3.60
   5   9   1    6.80    4.40
   5   9   1   11.00    2.90
   6  -9   1   10.90    1.50
   6  -9   1   10.00    1.70
   6  -9   1   10.20    1.60
  -6  -9  -1   11.30    1.90
  -6  -9  -1   10.00    1.90
  -6  -9  -1    9.00    1.30
   6  -9   1    9.70    2.40
  -6  -9  -1    9.00    1.90
   6  -9   1   13.00    2.10
  -6  -9  -1    8.70    2.40
   6   9   1    9.50    2.70
   6   9   1   10.30    5.10
  -6   9  -1   11.50    6.10
   6   9   1    8.00    3.10
   6   9   1   11.40    3.70
  -7  -9  -1  197.38    8.60
   7  -9   1  184.98    8.30
  -7  -9  -1  179.78    8.00
  -7  -9  -1  198.38    8.40
   7  -9   1  182.38    9.00
   7  -9   1  177.18    8.10
  -7  -9  -1  186.98    9.10
   7  -9   1  184.98    8.10
  -7  -9  -1  191.58    8.40
   7  -9   1  187.68    8.50
   7   9   1  186.68    9.80
   7   9   1  179.88   12.70
   7   9   1  193.18   11.50
   7   9   1  177.48   10.40
   7   9   1  193.38    7.50
  -7   9  -1  181.88   13.60
  -8  -9  -1   12.90    2.30
   8  -9   1   12.20    1.90
  -8  -9  -1   12.50    2.20
   8  -9   1   17.00    2.60
   8  -9   1   13.20    2.00
   8  -9   1    8.00    2.00
  -8  -9  -1   12.00    2.30
  -8  -9  -1   11.00    2.90
   8  -9   1   12.70    3.00
   8   9   1    9.60    1.30
   8   9   1   17.40    6.80
   8   9   1   16.80    5.60
   8   9   1   10.10    3.30
   8   9   1    9.00    4.10
   9  -9   1   45.10    4.30
  -9  -9  -1   46.70    4.10
  -9  -9  -1   47.10    5.30
  -9  -9  -1   42.90    4.30
   9  -9   1   40.80    5.40
   9  -9   1   30.40    4.20
  -9  -9  -1   36.70    4.40
   9  -9   1   40.10    4.40
  -9  -9  -1   36.60    4.30
   9  -9   1   26.80    4.00
   9   9   1   35.50    7.00
   9   9   1   26.20    3.60
   9   9   1   32.10    5.60
   9   9   1   42.00    5.30
   9   9   1   36.40    8.60
  -9   9  -1   49.90    9.80
 -10  -9  -1    8.00    3.50
  10  -9   1    9.90    3.90
  10  -9   1   10.30    2.90
  10  -9   1    9.00    2.90
 -10  -9  -1   13.10    3.10
 -10  -9  -1    5.10    2.40
 -10  -9  -1    5.30    2.80
 -10   9  -1    0.00    7.70
  10   9   1    8.30    5.50
  10   9   1   26.80    8.00
  10   9   1   13.80    5.00
  10   9   1   10.90    9.50
  10   9   1    5.90    2.10
  11  -9   1    0.30    2.90
 -11  -9  -1    1.20    3.10
 -11  -9  -1   -4.10    3.90
  11  -9   1    0.00    3.10
 -11  -9  -1   -0.60    3.20
  11   9   1   -3.20    6.10
 -11   9  -1  -10.10    8.30
  11   9   1   -2.90   10.20
  11   9   1   -4.50    9.20
  11   9   1   -2.70    3.00
  11   9   1    6.60    5.60
  12  -9   1   13.10    4.00
 -12  -9  -1   19.90    5.30
 -12  -9  -1   20.50    4.60
  12  -9   1   11.50    3.70
 -12  -9  -1   13.20    4.60
  12   9   1   14.20    7.90
 -12   9  -1   15.60    9.80
  12   9   1   10.00   12.00
  12   9   1   26.10   17.80
  12   9   1   18.70    8.90
 -13  -9  -1   23.70    5.50
  13  -9   1   17.90    4.90
  13  -9   1   18.40    4.30
 -13  -9  -1   15.60    5.60
 -13  -9  -1   21.90    6.00
  13   9   1   18.30    8.60
  13   9   1    9.10    9.90
  13   9   1   30.40   13.30
  12 -10  -1   -2.70    4.30
 -12 -10   1    2.10    4.60
 -12 -10   1    7.30    4.80
  12 -10  -1    0.20    3.40
 -12 -10   1   -4.40    4.50
 -12 -10   1   -0.40    4.80
  12  10  -1    2.10    7.20
  12  10  -1   -5.10    8.00
  12  10  -1   12.10   15.20
  11 -10  -1   53.19    6.40
  11 -10  -1   51.79    5.60
 -11 -10   1   63.89    8.60
 -11 -10   1   52.89    6.70
 -11 -10   1   58.49    6.80
  11 -10  -1   59.79    6.60
 -11 -10   1   44.10    5.30
  11  10  -1   39.90    8.10
  11  10  -1   44.40    7.50
 -11  10   1   55.09   11.20
  11  10  -1   29.30   10.90
  11  10  -1   69.19   12.50
 -10 -10   1   51.89    6.90
  10 -10  -1   39.00    5.20
 -10 -10   1   45.60    5.50
  10 -10  -1   49.40    5.20
 -10 -10   1   42.90    4.70
 -10 -10   1   51.59    5.50
  10 -10  -1   40.80    4.50
 -10 -10   1   39.30    4.30
  10  10  -1   35.80    9.20
  10  10  -1   37.60    6.20
 -10  10   1   48.40   10.80
  10  10  -1   39.70    7.10
  10  10  -1   37.20   11.90
  -9 -10   1   39.80    4.30
  -9 -10   1   45.80    6.20
   9 -10  -1   44.50    4.70
  -9 -10   1   46.80    4.90
   9 -10  -1   44.00    4.60
   9 -10  -1   45.60    5.70
  -9 -10   1   49.50    4.90
  -9 -10   1   40.40    4.80
  -9  10   1   49.99   10.40
   9  10  -1   63.89   11.60
   9  10  -1   37.50    6.50
   9  10  -1   35.10    5.60
   9  10  -1   45.70    7.80
  -8 -10   1   15.90    3.70
  -8 -10   1   16.00    2.60
   8 -10  -1   11.40    2.40
  -8 -10   1   18.90    2.80
   8 -10  -1   11.30    2.50
   8 -10  -1   19.20    3.70
   8 -10  -1   14.90    2.60
   8 -10  -1   15.30    2.60
  -8 -10   1   12.20    2.70
  -8 -10   1   16.10    3.00
  -8  10   1   15.80    7.90
   8  10  -1    9.30    3.70
   8  10  -1   24.20    8.60
   8  10  -1   19.20    5.70
   8  10  -1   11.40    4.50
  -8  10   1    8.40    1.70
   7 -10  -1   36.60    3.60
  -7 -10   1   33.40    4.10
  -7 -10   1   36.40    3.80
   7 -10  -1   37.40    3.80
  -7 -10   1   44.30    3.80
   7 -10  -1   44.10    4.50
  -7 -10   1   44.40    4.70
   7 -10  -1   34.90    3.20
   7 -10  -1   39.90    3.30
  -7 -10   1   43.00    4.10
   7  10  -1   37.60    4.60
   7  10  -1   34.90    5.80
   7  10  -1   36.50    5.20
  -7  10   1   52.39    9.70
   7  10  -1   44.00    7.80
  -6 -10   1   22.70    2.90
  -6 -10   1   23.20    2.90
   6 -10  -1   19.40    2.00
   6 -10  -1   15.20    2.70
  -6 -10   1   17.20    2.90
   6 -10  -1   21.70    2.60
   6 -10  -1   18.20    2.30
  -6 -10   1   24.70    3.10
   6 -10  -1   18.40    2.10
  -6 -10   1   20.70    2.60
  -6 -10   1   20.60    2.40
   6  10  -1   16.20    3.80
   6  10  -1   21.30    6.80
   6  10  -1   18.80    4.80
  -6  10   1   26.70    7.60
   6  10  -1   16.80    3.30
  -5 -10   1  298.87   12.10
  -5 -10   1  294.67   12.90
  -5 -10   1  306.57   12.80
  -5 -10   1  317.27   12.20
  -5 -10   1  306.77   12.70
   5 -10  -1  307.17   12.30
   5 -10  -1  317.67   12.00
   5 -10  -1  292.87   12.80
   5 -10  -1  301.77   12.20
  -5 -10   1  321.77   12.40
   5 -10  -1  302.47   12.60
   5  10  -1  299.77   16.00
   5  10  -1  295.47   13.50
   5  10  -1  317.67   14.90
   5  10  -1  293.77   13.90
  -5  10   1  314.17   17.80
  -4 -10   1   -1.10    1.60
  -4 -10   1   -0.10    1.50
  -4 -10   1    0.90    0.80
   4 -10  -1   -0.70    1.60
   4 -10  -1   -1.40    0.70
  -4 -10   1    1.40    0.50
  -4 -10   1    0.00    1.80
   4 -10  -1   -1.00    1.30
   4 -10  -1    1.00    1.00
  -4 -10   1   -1.80    0.80
   4 -10  -1    2.50    1.00
  -4  10   1    0.50    5.70
   4  10  -1    1.30    2.10
   4  10  -1   -1.00    2.60
   4  10  -1    3.70    2.50
   4  10  -1    1.20    4.60
   3 -10  -1   35.80    1.90
  -3 -10   1   46.30    3.60
   3 -10  -1   40.00    2.90
  -3 -10   1   36.20    2.20
  -3 -10   1   36.00    3.50
   3 -10  -1   39.70    2.30
  -3 -10   1   41.00    2.40
   3 -10  -1   45.40    3.50
   3 -10  -1   36.20    3.00
   3 -10  -1   40.60    2.20
  -3 -10   1   35.70    2.20
  -3 -10   1   34.30    1.90
   3 -10  -1   40.80    3.40
   3  10  -1   35.90    6.30
   3  10  -1   43.00    8.10
   3  10  -1   37.60    4.70
   3  10  -1   31.20    3.90
   3  10  -1   31.90    4.20
  -3  10   1   49.40    8.20
   2 -10  -1    1.50    1.20
  -2 -10   1    2.10    1.00
  -2 -10   1    1.20    0.70
   2 -10  -1    0.70    0.70
  -2 -10   1    2.10    0.70
  -2 -10   1    0.00    0.60
   2 -10  -1    5.00    1.60
  -2 -10   1    1.90    1.60
   2 -10  -1    3.90    1.60
   2 -10  -1    1.70    1.20
  -2 -10   1    2.00    1.60
   2  10  -1    0.90    1.80
  -2  10   1   -1.30    5.10
   2  10  -1    1.40    5.10
  -2  10   1   -1.10    1.20
   2  10  -1    1.70    3.80
   2  10  -1    0.40    2.80
   2  10  -1   -0.40    2.10
  -2  10   1    0.00    2.60
   1 -10  -1    2.30    2.30
   1 -10  -1   -1.20    0.70
   1 -10  -1    0.50    1.40
   1 -10  -1   -1.50    0.60
   1 -10  -1   -1.10    1.00
  -1 -10   1    1.40    0.70
  -1 -10   1    0.00    0.60
  -1 -10   1   -1.20    1.40
  -1 -10   1    0.20    0.60
  -1 -10   1    0.30    0.90
   1 -10  -1   -0.70    1.40
  -1 -10   1    0.30    1.40
   1 -10  -1   -1.10    1.10
   1  10  -1   -6.50    5.00
  -1  10   1   -1.10    2.70
  -1  10   1   -0.30    1.10
  -1  10   1   -4.00    1.80
  -1  10   1    1.30    2.80
   1  10  -1   -0.90    3.30
   1  10  -1    1.00    1.80
  -1  10   1   -0.60    0.80
  -1  10   1   -1.00    2.20
   1  10  -1   -2.30    2.00
   1  10  -1   -1.80    2.40
  -1  10   1   -2.40    4.90
   0 -10   1    1.50    0.60
   0 -10  -1    3.50    1.60
   0 -10  -1   -4.80    2.70
   0 -10   1    2.90    0.90
   0 -10   1    1.60    0.90
   0 -10   1    2.10    0.70
   0 -10   1    4.60    1.70
   0 -10  -1    3.90    1.60
   0 -10   1    0.40    2.10
   0 -10  -1    2.10    0.70
   0 -10   1    2.00    1.60
   0 -10  -1    1.30    1.00
   0  10  -1    0.70    1.00
   0  10   1    2.50    1.10
   0  10   1    4.00    5.10
   0  10  -1   -0.50    3.10
   0  10  -1    2.70    2.20
   0  10  -1    7.50    2.80
   0  10  -1    6.30    2.10
   0  10  -1    3.60    5.60
   0  10   1    3.20    3.30
   1 -10   1    7.30    1.80
   1 -10   1    2.10    1.10
   1 -10   1    5.30    0.80
   1 -10   1    6.00    1.10
   1 -10   1    2.80    1.70
  -1 -10  -1    5.00    0.80
   1 -10   1    5.70    2.10
  -1 -10  -1    1.20    1.70
   1 -10   1    3.40    0.80
  -1 -10  -1    5.00    0.80
  -1 -10  -1    1.70    1.30
  -1 -10  -1    5.80    1.00
  -1  10  -1    4.90    1.90
  -1  10  -1    4.30    2.70
  -1  10  -1    3.70    2.10
   1  10   1    5.70    2.90
  -1  10  -1    4.90    3.00
   1  10   1    2.70    5.30
  -1  10  -1    5.50    1.10
   1  10   1   -0.30    2.10
  -1  10  -1    1.80    5.20
  -1  10  -1    2.40    1.00
   1  10   1    1.80    3.40
   1  10   1    2.30    2.00
   2 -10   1   27.60    2.40
  -2 -10  -1   25.30    1.70
   2 -10   1   31.60    3.20
  -2 -10  -1   25.90    1.90
  -2 -10  -1   26.70    1.80
   2 -10   1   28.20    2.20
   2 -10   1   29.20    3.10
  -2 -10  -1   22.60    2.80
   2 -10   1   25.10    2.90
   2 -10   1   28.50    1.80
  -2 -10  -1   23.40    2.00
   2 -10   1   24.70    1.90
  -2 -10  -1   22.70    3.00
   2  10   1   23.60    3.90
   2  10   1   25.70    4.70
  -2  10  -1   28.20    4.10
   2  10   1   21.90    3.30
   2  10   1   23.90    6.90
  -2  10  -1   31.40    2.10
  -2  10  -1   20.70    6.90
   2  10   1   24.90    3.10
  -3 -10  -1   16.70    2.20
   3 -10   1   17.10    2.00
   3 -10   1   16.00    1.30
  -3 -10  -1   13.60    1.50
  -3 -10  -1   13.00    1.60
  -3 -10  -1   15.40    1.30
   3 -10   1   20.90    1.70
  -3 -10  -1   15.20    2.40
   3 -10   1   16.50    2.50
  -3 -10  -1   12.60    1.60
   3 -10   1   17.00    1.60
   3 -10   1   12.80    2.30
   3  10   1   13.70    2.70
   3  10   1   14.50    3.00
   3  10   1   17.70    5.10
  -3  10  -1   12.90    1.40
   3  10   1   15.60    3.80
  -3  10  -1   17.30    6.50
   3  10   1   18.90    6.70
  -4 -10  -1  169.08    7.60
   4 -10   1  166.88    6.60
  -4 -10  -1  161.78    7.70
  -4 -10  -1  166.38    7.00
  -4 -10  -1  159.48    6.30
   4 -10   1  160.78    7.70
  -4 -10  -1  159.68    6.90
   4 -10   1  162.38    6.90
   4 -10   1  157.28    6.80
  -4 -10  -1  164.98    6.90
   4 -10   1  163.98    7.30
   4  10   1  143.89   10.30
   4  10   1  159.98    9.70
  -4  10  -1  156.08   12.50
   4  10   1  164.38   12.70
   4  10   1  150.58    8.70
   4  10   1  144.09    8.10
   5 -10   1   -0.60    0.90
  -5 -10  -1    1.70    1.40
  -5 -10  -1    2.00    1.20
   5 -10   1   -0.10    1.40
   5 -10   1   -0.10    2.00
   5 -10   1   -0.20    1.20
  -5 -10  -1    2.20    1.90
  -5 -10  -1    0.40    1.40
   5 -10   1   -1.80    1.30
  -5 -10  -1   -1.50    1.70
  -5  10  -1    3.50    6.40
   5  10   1   -0.50    4.40
   5  10   1    0.90    2.30
   5  10   1    1.70    3.10
   5  10   1    3.70    2.90
  -6 -10  -1   15.40    2.70
   6 -10   1   18.40    2.80
   6 -10   1   15.10    2.00
  -6 -10  -1   15.20    1.70
   6 -10   1   13.80    1.70
   6 -10   1   16.10    1.80
  -6 -10  -1   13.70    2.20
  -6 -10  -1   16.10    2.20
  -6 -10  -1   16.60    3.00
   6 -10   1   13.10    2.20
  -6 -10  -1   18.40    2.30
   6  10   1   14.30    3.80
   6  10   1   14.70    4.60
  -6  10  -1   21.40    7.40
   6  10   1   15.90    3.30
   6  10   1   21.10    6.50
   7 -10   1   35.50    3.60
  -7 -10  -1   38.30    3.90
  -7 -10  -1   38.00    4.70
  -7 -10  -1   35.30    4.20
   7 -10   1   38.00    4.60
  -7 -10  -1   36.50    3.70
  -7 -10  -1   39.40    3.40
   7 -10   1   38.50    3.60
  -7 -10  -1   37.50    3.80
   7 -10   1   39.00    3.20
   7 -10   1   31.40    3.20
   7  10   1   35.50    5.10
   7  10   1   31.50    7.50
   7  10   1   28.30    4.20
   7  10   1   30.70    5.60
  -7  10  -1   52.79    9.90
  -8 -10  -1   -1.40    2.80
   8 -10   1    3.20    2.20
  -8 -10  -1    1.50    2.20
  -8 -10  -1    2.20    2.10
   8 -10   1    2.00    3.10
   8 -10   1    1.80    2.10
  -8 -10  -1    0.70    2.30
  -8 -10  -1   -1.50    2.40
  -8  10  -1   -4.70    7.50
   8  10   1   -1.70    4.30
   8  10   1    7.70    7.70
   8  10   1    2.40    3.60
   8  10   1    2.10    5.50
  -9 -10  -1    3.40    2.60
  -9 -10  -1    1.20    2.90
  -9 -10  -1    3.00    3.60
   9 -10   1    5.50    3.60
   9 -10   1    4.30    2.30
  -9 -10  -1    3.40    2.50
  -9 -10  -1    5.60    2.60
   9 -10   1    6.40    2.60
   9  10   1    4.70    7.80
   9  10   1    3.30    5.20
  -9  10  -1    5.40    8.20
   9  10   1   -1.00    4.10
   9  10   1    1.90    6.40
 -10 -10  -1    9.60    3.60
 -10 -10  -1    3.50    3.20
 -10 -10  -1   10.20    4.00
 -10 -10  -1    6.00    3.30
  10 -10   1    5.20    2.90
  10 -10   1   11.10    4.10
  10 -10   1    4.50    2.80
 -10 -10  -1    6.40    2.70
  10  10   1    5.20    6.10
  10  10   1    3.10    7.80
  10  10   1   19.90   10.10
 -10  10  -1   -7.70    7.80
  10  10   1    6.50    5.30
  11 -10   1   15.80    4.10
 -11 -10  -1   17.10    4.20
  11 -10   1   11.70    3.20
 -11 -10  -1   15.20    4.30
  11 -10   1    8.80    5.10
 -11 -10  -1   17.80    6.30
 -11 -10  -1    9.80    3.90
  11  10   1    7.60    7.10
 -11  10  -1    3.30    9.40
  11  10   1    4.90    6.10
  11  10   1   20.30   10.70
  11  10   1    5.80    9.90
  12 -10   1    3.50    4.50
 -12 -10  -1   16.70    5.70
 -12 -10  -1   17.40    5.70
 -12 -10  -1   13.40    5.20
  12 -10   1   12.60    3.70
 -12 -10  -1    4.90    4.80
  12  10   1    2.00   22.70
  12  10   1   27.20    9.50
  12  10   1   12.20    7.70
 -12 -11   1   -1.90    4.80
 -12 -11   1   -2.70    4.40
 -12 -11   1    5.70    5.30
  12 -11  -1   -0.20    3.50
 -12 -11   1   -7.70    4.20
  12 -11  -1    0.00    4.60
  12  11  -1   -3.80   14.30
  12  11  -1   -0.20    8.70
  12  11  -1    2.90    7.60
 -11 -11   1  182.88   11.20
 -11 -11   1  152.58   10.00
 -11 -11   1  166.28    9.80
  11 -11  -1  164.88   10.20
  11 -11  -1  161.48    9.30
 -11 -11   1  169.58   10.00
  11  11  -1  158.18   15.50
  11  11  -1  115.89   19.00
  11  11  -1  157.78   13.80
 -10 -11   1    1.30    3.50
  10 -11  -1   -2.30    3.00
  10 -11  -1    6.80    4.20
 -10 -11   1    6.30    3.50
 -10 -11   1    2.20    3.60
 -10 -11   1    0.00    3.00
 -10 -11   1    1.80    4.30
  10  11  -1   11.20   10.50
  10  11  -1    0.20    9.40
 -10  11   1   -9.60    8.80
  10  11  -1   18.10    9.40
   9 -11  -1    9.20    4.10
   9 -11  -1    5.30    2.70
   9 -11  -1    5.60    2.70
  -9 -11   1    3.40    2.90
  -9 -11   1    4.60    3.10
  -9 -11   1    0.30    3.60
  -9 -11   1    6.60    3.00
  -9 -11   1    5.50    3.00
   9  11  -1   14.20   10.70
  -9  11   1    7.70    8.70
   9  11  -1    1.90    5.50
   9  11  -1    5.80    7.30
   9  11  -1   -1.10    4.50
  -8 -11   1  115.29    6.50
  -8 -11   1  109.99    6.80
  -8 -11   1  108.09    6.70
   8 -11  -1  120.19    7.50
  -8 -11   1  116.59    7.70
  -8 -11   1  102.59    6.60
   8 -11  -1  117.89    6.70
   8 -11  -1  112.89    6.40
  -8  11   1  113.59   13.60
   8  11  -1  123.79   10.10
   8  11  -1  101.39    8.40
   8  11  -1  110.99   13.10
   8  11  -1   98.99   11.50
  -7 -11   1   58.49    4.60
  -7 -11   1   55.19    4.90
   7 -11  -1   53.29    4.60
  -7 -11   1   60.39    4.40
   7 -11  -1   53.59    4.20
  -7 -11   1   60.89    5.60
   7 -11  -1   50.59    4.40
  -7 -11   1   57.09    4.90
   7 -11  -1   60.59    5.30
   7 -11  -1   43.10    4.20
   7  11  -1   66.79   11.00
  -7  11   1   64.49   12.40
   7  11  -1   48.80    6.20
   7  11  -1   53.49    7.10
   7  11  -1   59.39    6.60
   6 -11  -1    1.20    1.70
   6 -11  -1    3.40    1.70
  -6 -11   1    5.40    1.80
   6 -11  -1    4.30    2.60
  -6 -11   1    5.80    1.90
  -6 -11   1    7.30    2.40
  -6 -11   1    6.40    2.60
   6 -11  -1    1.70    1.70
   6 -11  -1    2.90    1.90
  -6 -11   1    3.40    2.20
   6  11  -1    9.50    4.00
   6  11  -1    5.70    3.40
   6  11  -1    2.80    5.70
  -6  11   1   -1.20    6.70
   6  11  -1    2.80    4.40
   5 -11  -1  200.48    7.90
  -5 -11   1  183.08    8.70
  -5 -11   1  196.08    9.00
   5 -11  -1  192.88    9.10
  -5 -11   1  189.98    9.10
  -5 -11   1  189.88    8.60
   5 -11  -1  196.18    8.20
   5 -11  -1  193.28    8.30
   5 -11  -1  192.78    8.70
   5  11  -1  187.18   12.80
  -5  11   1  182.88   18.10
   5  11  -1  195.88   11.60
   5  11  -1  184.98    9.90
   5  11  -1  185.08   10.50
  -4 -11   1    9.20    1.30
   4 -11  -1    8.00    1.40
   4 -11  -1    7.80    2.20
  -4 -11   1   11.30    1.40
  -4 -11   1   10.60    1.00
  -4 -11   1    9.50    2.50
   4 -11  -1    8.10    1.40
  -4 -11   1    8.40    2.30
   4 -11  -1    9.50    1.90
   4 -11  -1    7.80    0.90
  -4  11   1    4.20    6.80
   4  11  -1    3.90    3.00
   4  11  -1   17.10    8.20
   4  11  -1    8.20    2.80
   4  11  -1    9.10    3.80
   4  11  -1   16.20    5.80
   3 -11  -1   13.00    2.00
  -3 -11   1   15.00    2.60
  -3 -11   1   12.30    1.30
  -3 -11   1   11.70    1.30
   3 -11  -1   15.40    2.50
   3 -11  -1   14.90    2.60
  -3 -11   1   13.80    1.20
   3 -11  -1   12.00    1.40
   3 -11  -1   12.90    1.40
  -3 -11   1   12.50    2.40
   3 -11  -1   11.10    2.30
   3  11  -1   13.80    3.70
   3  11  -1   21.90    7.70
   3  11  -1   21.10    5.70
   3  11  -1   11.90    3.10
   3  11  -1   15.30    2.90
  -3  11   1   23.10    7.50
   2 -11  -1  300.87   11.70
  -2 -11   1  299.57   11.50
   2 -11  -1  300.97   12.00
   2 -11  -1  297.67   11.60
  -2 -11   1  284.17   12.30
   2 -11  -1  314.17   12.40
   2 -11  -1  284.17   12.40
  -2 -11   1  285.07   12.40
   2 -11  -1  284.67   12.60
  -2 -11   1  311.47   11.70
  -2 -11   1  301.17   11.40
   2  11  -1  298.97   17.70
  -2  11   1  289.17   17.30
   2  11  -1  293.27   13.40
   2  11  -1  278.47   14.50
   2  11  -1  292.87   14.10
   2  11  -1  285.97   12.90
   1 -11  -1   47.60    2.50
   1 -11  -1   40.60    3.60
   1 -11  -1   40.80    3.60
  -1 -11   1   42.60    3.60
  -1 -11   1   41.90    3.60
  -1 -11   1   44.40    2.30
  -1 -11   1   41.20    2.40
   1 -11  -1   46.10    2.40
   1 -11  -1   43.10    3.10
   1 -11  -1   39.50    5.10
  -1  11   1   41.10    4.40
  -1  11   1   40.90    4.60
   1  11  -1   58.59    9.80
  -1  11   1   43.40    5.70
  -1  11   1   47.60    5.40
   1  11  -1   34.30    5.90
   1  11  -1   39.80    4.90
   1  11  -1   38.00    4.20
  -1  11   1   49.50    9.10
   1  11  -1   43.20    5.70
   0 -11  -1    1.90    0.70
   0 -11  -1    2.10    1.80
   0 -11  -1    4.00    1.20
   0 -11   1    1.70    0.80
   0 -11   1   -0.20    1.00
   0 -11   1    1.80    1.70
   0 -11  -1    0.40    0.70
   0 -11   1    0.40    1.60
   0 -11  -1    0.60    1.20
   0 -11  -1    0.70    1.60
   0 -11   1    0.20    0.70
   0  11   1   -0.10    2.20
   0  11  -1    2.60    2.90
   0  11  -1    1.60    2.10
   0  11   1   -1.50    2.50
   0  11   1   -1.80    5.80
   0  11  -1   -0.40    3.30
   0  11   1    0.50    3.50
   0  11  -1   -0.90    2.40
   0  11   1   -0.50    2.90
   0  11  -1   -3.90    5.70
  -1 -11  -1   20.60    1.70
   1 -11   1   22.70    3.10
   1 -11   1   18.90    2.50
  -1 -11  -1   20.40    2.70
  -1 -11  -1   22.90    3.00
   1 -11   1   19.80    1.70
   1 -11   1   25.10    1.90
  -1 -11  -1   23.30    2.10
  -1 -11  -1   20.70    2.30
   1 -11   1   22.20    2.40
  -1 -11  -1   25.20    1.80
   1  11   1   31.90    8.20
   1  11   1   18.70    3.00
  -1  11  -1   22.20    3.70
   1  11   1   19.50    3.40
  -1  11  -1   25.70    3.30
  -1  11  -1   21.20    2.90
   1  11   1   21.00    4.10
  -1  11  -1   23.40    4.20
   1  11   1   24.20    4.90
  -1  11  -1   22.10    7.70
  -2 -11  -1   21.30    1.80
  -2 -11  -1   23.40    1.90
  -2 -11  -1   20.20    1.80
  -2 -11  -1   21.30    2.60
   2 -11   1   22.80    1.90
   2 -11   1   21.10    2.70
   2 -11   1   24.40    3.60
   2 -11   1   18.40    1.90
   2 -11   1   24.80    3.20
  -2 -11  -1   22.50    2.80
   2 -11   1   25.50    2.50
   2  11   1   19.90    3.20
   2  11   1   29.90    8.10
   2  11   1   24.20    5.20
  -2  11  -1   20.80    3.70
   2  11   1   26.30    4.50
  -2  11  -1   22.60    7.40
   2  11   1   20.30    3.50
  -3 -11  -1   68.99    4.60
  -3 -11  -1   68.79    3.50
   3 -11   1   72.39    3.60
   3 -11   1   67.59    3.50
   3 -11   1   62.99    4.00
   3 -11   1   64.99    4.60
  -3 -11  -1   63.19    3.10
  -3 -11  -1   59.79    4.60
  -3 -11  -1   71.19    3.60
   3 -11   1   71.79    4.70
   3  11   1   70.39    5.60
   3  11   1   75.59    7.30
  -3  11  -1   83.59   10.70
   3  11   1   65.59    7.50
   3  11   1   66.59    5.90
   3  11   1   71.29   10.30
   4 -11   1   32.00    3.10
  -4 -11  -1   33.70    3.80
  -4 -11  -1   34.10    3.80
   4 -11   1   31.50    3.80
   4 -11   1   27.00    2.70
   4 -11   1   30.70    2.60
  -4 -11  -1   29.50    1.70
   4 -11   1   34.80    2.00
   4  11   1   37.70    6.60
   4  11   1   28.00    4.90
   4  11   1   30.40    4.30
  -4  11  -1   40.40    9.00
   4  11   1   45.00    9.60
   4  11   1   31.50    3.90
  -5 -11  -1   -2.00    2.10
   5 -11   1   -1.20    1.50
   5 -11   1   -0.70    1.80
   5 -11   1   -0.60    1.60
  -5 -11  -1    1.40    1.70
  -5 -11  -1    0.60    1.60
  -5 -11  -1    3.20    2.30
   5 -11   1    0.80    1.60
   5 -11   1   -2.00    2.00
   5  11   1    0.30    3.20
  -5  11  -1    4.50    8.30
   5  11   1   -0.80    5.40
   5  11   1   -2.40    2.60
   5  11   1   -0.90    7.70
   5  11   1   -1.60    4.00
   6 -11   1   47.90    4.10
  -6 -11  -1   49.70    4.70
  -6 -11  -1   42.80    3.90
  -6 -11  -1   45.00    4.10
   6 -11   1   50.49    4.80
  -6 -11  -1   52.89    4.90
   6 -11   1   46.20    3.60
   6 -11   1   40.70    4.20
   6  11   1   48.80    5.90
   6  11   1   44.40    6.50
   6  11   1   41.80    5.50
   6  11   1   45.10    8.40
  -6  11  -1   63.19   10.60
  -7 -11  -1  238.58   10.60
  -7 -11  -1  248.88   11.40
   7 -11   1  242.88   11.50
  -7 -11  -1  238.28   11.10
   7 -11   1  236.78   10.80
   7 -11   1  240.88   10.30
  -7 -11  -1  239.78   10.80
   7  11   1  214.38   14.40
   7  11   1  259.17   12.80
   7  11   1  240.38   16.00
  -7  11  -1  230.18   17.40
   7  11   1  236.48   13.50
  -8 -11  -1    0.00    2.40
  -8 -11  -1    0.00    2.40
  -8 -11  -1    0.80    3.00
   8 -11   1   -0.30    2.10
  -8 -11  -1    0.80    2.90
   8 -11   1   -3.50    2.90
   8 -11   1   -0.20    2.20
   8  11   1    6.50    7.30
   8  11   1   -1.70    6.10
  -8  11  -1    3.10    8.20
   8  11   1    3.20    4.80
   8  11   1   -1.60    4.00
  -9 -11  -1   68.39    7.10
  -9 -11  -1   75.39    6.10
  -9 -11  -1   70.19    6.40
   9 -11   1   71.29    5.80
   9 -11   1   75.49    5.90
   9 -11   1   75.39    7.20
  -9 -11  -1   68.09    6.30
   9  11   1   74.99   10.30
   9  11   1   84.29    9.00
  -9  11  -1   78.69   13.20
   9  11   1   90.19   14.20
   9  11   1   65.29    8.30
 -10 -11  -1   56.39    6.60
  10 -11   1   57.49    6.20
 -10 -11  -1   52.69    7.00
 -10 -11  -1   58.59    7.10
  10 -11   1   56.59    5.80
  10 -11   1   60.49    6.60
 -10 -11  -1   53.69    6.60
  10  11   1   76.99   12.50
  10  11   1   52.79   11.00
  10  11   1   58.89   10.40
  10  11   1   62.09    8.50
 -10  11  -1   73.89   12.30
 -11 -11  -1   15.00    5.30
 -11 -11  -1   13.40    4.70
 -11 -11  -1    6.00    8.50
 -11 -11  -1   12.20    4.50
  11 -11   1    4.30    5.20
  11 -11   1   18.20    4.10
  11  11   1   13.90    7.20
  11  11   1   14.50    8.30
 -12 -11  -1   -3.00    4.90
 -12 -11  -1   -0.60    5.20
  12 -11   1    1.10    3.60
 -12 -11  -1    0.00    5.40
  12 -11   1   -4.40    4.40
 -12 -11  -1   -5.70    5.20
  12  11   1   -2.60    7.70
  12  11   1   -1.80    9.10
  12  11   1    1.70   15.10
  11 -12  -1   11.50    6.20
 -11 -12   1   28.50    5.70
  11 -12  -1   17.50    4.70
  11 -12  -1   18.90    3.90
 -11 -12   1   33.70    6.10
  11  12  -1   26.40   13.10
  11  12  -1   29.80    8.90
  11  12  -1   18.30    7.70
 -10 -12   1    3.30    3.50
 -10 -12   1    5.50    4.20
  10 -12  -1    7.40    3.30
 -10 -12   1    2.70    5.20
  10 -12  -1    6.10    3.70
 -10 -12   1    8.70    3.60
  10  12  -1    5.70    6.30
  10  12  -1    3.00    7.10
  10  12  -1    9.00   11.70
  -9 -12   1   -3.70    3.10
  -9 -12   1    3.70    3.60
   9 -12  -1    3.30    3.10
  -9 -12   1   -0.10    4.30
  -9 -12   1    4.40    3.00
   9 -12  -1   10.20    4.30
   9  12  -1    8.70    8.50
   9  12  -1   12.80    9.90
  -9  12   1   15.40   10.50
   8 -12  -1  180.98   10.40
  -8 -12   1  156.98    8.40
  -8 -12   1  158.38    9.00
  -8 -12   1  169.28    8.60
   8 -12  -1  164.98    8.30
  -8 -12   1  169.78    9.70
   8 -12  -1  172.88    8.80
  -8  12   1  169.18   16.10
   8  12  -1  173.68   11.60
   8  12  -1  145.19   15.80
   8  12  -1  166.18   12.30
   8  12  -1  163.38   14.30
  -7 -12   1    0.30    2.30
  -7 -12   1   -0.20    2.50
  -7 -12   1   -2.40    2.90
   7 -12  -1   -0.30    2.00
   7 -12  -1   -0.80    2.80
   7 -12  -1   -1.30    2.20
  -7 -12   1   -0.60    2.20
   7  12  -1   -3.70    5.80
   7  12  -1    0.30    3.90
  -7  12   1    1.10    8.80
   7  12  -1    5.60    7.30
   7  12  -1   -0.50    4.70
   6 -12  -1   39.80    3.60
   6 -12  -1   49.99    4.30
  -6 -12   1   38.70    3.90
  -6 -12   1   41.20    5.20
   6 -12  -1   43.90    5.10
  -6 -12   1   36.10    4.70
  -6 -12   1   42.30    4.00
   6  12  -1   49.40    9.40
  -6  12   1   49.50   10.90
   6  12  -1   42.30    6.70
   6  12  -1   50.99    6.20
   6  12  -1   40.10    5.10
  -5 -12   1  183.38    8.80
   5 -12  -1  166.58    7.60
   5 -12  -1  161.68    7.60
   5 -12  -1  174.58    7.10
  -5 -12   1  167.98    7.90
  -5 -12   1  174.98    8.60
  -5 -12   1  170.18    7.90
   5 -12  -1  166.18    8.70
   5 -12  -1  160.98    8.10
   5  12  -1  185.28   17.60
   5  12  -1  162.78   13.10
  -5  12   1  191.98   16.00
   5  12  -1  157.38   10.50
   5  12  -1  164.78   11.80
   5  12  -1  178.78    9.80
  -4 -12   1    5.50    2.30
  -4 -12   1    5.10    1.30
  -4 -12   1    1.70    2.40
   4 -12  -1    3.70    1.50
   4 -12  -1    0.20    2.10
   4 -12  -1    6.60    1.50
   4 -12  -1    2.80    1.80
   4  12  -1    4.00    3.30
   4  12  -1   -3.30    7.90
   4  12  -1    4.50    4.20
  -4  12   1    4.60    7.80
   4  12  -1    8.10    7.10
   4  12  -1    3.70    3.00
   3 -12  -1   14.00    2.60
   3 -12  -1   13.20    2.10
   3 -12  -1   11.10    2.60
  -3 -12   1   14.90    1.70
  -3 -12   1   12.20    2.90
  -3 -12   1    9.70    2.50
   3 -12  -1   13.10    1.40
  -3 -12   1    8.90    1.30
   3 -12  -1   12.20    1.50
  -3 -12   1   10.60    1.40
   3  12  -1   13.60    4.40
   3  12  -1    9.80    3.10
   3  12  -1   12.00    3.70
   3  12  -1    7.00    9.90
  -3  12   1    6.40    9.30
   3  12  -1    9.30    5.40
   2 -12  -1  670.73   26.80
   2 -12  -1  698.23   26.10
  -2 -12   1  681.63   25.80
   2 -12  -1  685.73   26.30
  -2 -12   1  674.53   26.80
   2 -12  -1  692.13   25.90
   2 -12  -1  687.13   26.70
  -2 -12   1  697.53   26.80
  -2 -12   1  706.33   26.00
   2  12  -1  676.93   27.80
  -2  12   1  661.33   32.20
   2  12  -1  688.43   28.90
   2  12  -1  733.43   33.00
   2  12  -1  658.03   28.30
   2  12  -1  660.83   27.30
   1 -12  -1    1.20    1.80
   1 -12  -1    3.10    0.90
   1 -12  -1    4.70    2.30
   1 -12  -1    5.20    1.50
  -1 -12   1    3.50    1.00
  -1 -12   1    4.30    2.20
  -1 -12   1    3.50    0.90
   1 -12  -1    5.20    1.00
  -1 -12   1    3.50    1.30
  -1 -12   1    4.10    2.10
   1  12  -1    2.80    3.60
   1  12  -1    6.00    4.40
  -1  12   1   -3.40    3.70
  -1  12   1    6.00    7.30
   1  12  -1    0.90    7.50
  -1  12   1    5.40    2.90
  -1  12   1    3.00    3.50
   1  12  -1    5.60    2.60
  -1  12   1    2.40    2.50
   1  12  -1    4.30    3.00
   0 -12  -1   22.00    2.50
   0 -12   1   20.50    2.90
   0 -12  -1   20.30    1.80
   0 -12   1   15.10    1.80
   0 -12  -1   24.70    3.10
   0 -12  -1   17.80    1.90
   0 -12   1   22.00    2.40
   0 -12  -1   22.60    2.90
   0 -12   1   21.20    2.80
   0 -12   1   18.90    2.00
   0  12   1   33.20    5.40
   0  12   1   18.90    4.50
   0  12   1   19.70    3.70
   0  12  -1   22.10    3.40
   0  12  -1   16.80    4.20
   0  12   1   22.80    3.50
   0  12   1   28.10    8.90
   0  12  -1   19.70    3.80
   0  12  -1   28.80    5.30
   0  12  -1   38.20    9.60
  -1 -12  -1  442.76   17.40
   1 -12   1  433.46   16.80
  -1 -12  -1  431.36   16.70
   1 -12   1  428.46   17.40
   1 -12   1  428.46   16.60
  -1 -12  -1  420.76   17.50
   1 -12   1  429.36   16.40
  -1 -12  -1  429.76   16.50
  -1 -12  -1  431.86   16.70
   1 -12   1  413.76   17.50
  -1  12  -1  413.06   23.00
   1  12   1  429.16   18.50
   1  12   1  437.36   23.40
  -1  12  -1  416.56   18.90
  -1  12  -1  415.96   18.00
   1  12   1  431.66   19.50
   1  12   1  414.06   18.00
   1  12   1  447.36   19.50
  -1  12  -1  452.35   18.70
  -1  12  -1  432.46   17.90
   2 -12   1    2.00    1.40
  -2 -12  -1   -1.20    1.20
   2 -12   1   -1.90    1.10
  -2 -12  -1    0.10    1.00
  -2 -12  -1    1.00    2.10
   2 -12   1    0.20    1.90
  -2 -12  -1    2.50    1.00
  -2 -12  -1    0.30    2.10
   2 -12   1    1.60    1.10
   2 -12   1    1.90    2.00
   2  12   1    2.70    3.70
  -2  12  -1    1.70    7.30
   2  12   1    0.20    7.40
   2  12   1    1.10    2.50
   2  12   1    0.80    3.00
   2  12   1    1.80    4.90
   3 -12   1    2.60    1.40
  -3 -12  -1    4.30    1.20
   3 -12   1    6.20    2.30
  -3 -12  -1    0.80    2.00
  -3 -12  -1    5.60    1.20
   3 -12   1    5.90    1.30
   3 -12   1    2.00    1.60
   3 -12   1    1.80    2.10
  -3 -12  -1    4.10    0.90
  -3 -12  -1    3.90    2.40
   3  12   1    2.20    2.80
  -3  12  -1   11.40   13.20
   3  12   1    0.00    4.00
   3  12   1    1.90    3.20
   3  12   1    4.20    5.00
   3  12   1   10.10    9.70
  -4 -12  -1  106.89    6.60
  -4 -12  -1  117.19    5.70
  -4 -12  -1  113.99    6.60
  -4 -12  -1  108.99    5.80
   4 -12   1  106.99    4.70
   4 -12   1  114.39    6.60
   4 -12   1  116.69    6.00
  -4 -12  -1  106.19    4.60
   4  12   1  110.39    7.70
  -4  12  -1  118.29   13.30
   4  12   1  112.59    8.50
   4  12   1  115.19    9.50
   4  12   1  118.99   14.40
  -5 -12  -1   16.40    2.30
   5 -12   1   20.90    3.50
   5 -12   1   16.20    2.60
  -5 -12  -1   19.70    3.10
   5 -12   1   18.20    2.60
  -5 -12  -1   17.20    3.30
  -5 -12  -1   14.60    2.40
  -5  12  -1   24.00    9.40
   5  12   1   12.30    3.80
   5  12   1   21.80    5.60
   5  12   1   18.40    4.70
   5  12   1   18.10   10.50
   5  12   1   20.70    7.30
  -6 -12  -1   -1.00    2.00
  -6 -12  -1   -0.40    2.70
   6 -12   1    2.00    2.00
   6 -12   1   -1.40    2.50
   6 -12   1   -0.30    1.70
  -6 -12  -1   -1.00    2.80
  -6 -12  -1    2.90    2.20
   6  12   1    7.20   10.60
   6  12   1    3.60    3.60
   6  12   1    3.60    4.10
   6  12   1    5.50    6.40
  -6  12  -1    7.80    8.60
   6  12   1    6.30    5.10
  -7 -12  -1  227.28   11.30
  -7 -12  -1  262.47   11.20
  -7 -12  -1  249.88   11.80
   7 -12   1  247.88   10.60
   7 -12   1  249.28   11.20
  -7 -12  -1  241.18   10.90
   7 -12   1  245.98   12.00
   7  12   1  236.48   13.00
   7  12   1  248.18   14.10
  -7  12  -1  249.28   19.00
   7  12   1  206.78   16.10
   7  12   1  234.28   15.70
   8 -12   1   51.69    5.10
   8 -12   1   62.19    5.40
  -8 -12  -1   52.89    5.80
  -8 -12  -1   61.29    5.80
  -8 -12  -1   55.09    5.50
   8 -12   1   53.99    6.70
  -8 -12  -1   61.19    6.70
   8  12   1   59.59   11.20
  -8  12  -1   59.09   12.40
   8  12   1   45.30    7.30
   8  12   1   51.59    6.60
   8  12   1   42.90    8.80
  -9 -12  -1   35.10    5.30
  -9 -12  -1   38.40    4.90
  -9 -12  -1   39.00    4.60
  -9 -12  -1   30.60    4.50
   9 -12   1   36.30    6.10
   9 -12   1   46.60    6.10
   9 -12   1   32.30    4.00
   9  12   1   24.10    8.40
   9  12   1   20.80    9.60
  -9  12  -1   52.09   12.00
   9  12   1   21.10    8.80
   9  12   1   38.50   10.20
 -10 -12  -1  184.98   10.30
  10 -12   1  168.18   11.40
  10 -12   1  181.58   10.00
 -10 -12  -1  191.58   11.60
  10 -12   1  174.98   10.20
 -10 -12  -1  180.18   10.60
 -10 -12  -1  181.98   12.50
  10  12   1  181.38   14.00
  10  12   1  193.18   16.20
  10  12   1  166.18   24.60
 -11 -12  -1   -3.70    4.00
 -11 -12  -1   -5.40    4.80
  11 -12   1    2.30    3.70
 -11 -12  -1    5.80    5.70
  11 -12   1    0.00    4.60
 -11 -12  -1   -3.10    4.60
  11 -12   1   -4.20    5.90
  11  12   1    2.00    9.00
  11  12   1   -4.70   13.90
  11  12   1    1.50    7.50
  10 -13  -1    4.60    3.30
  10 -13  -1    4.40    5.50
 -10 -13   1    3.90    4.80
 -10 -13   1    9.40    5.50
  10  13  -1   -4.00    6.50
  10  13  -1    4.30    8.00
  10  13  -1    2.70   11.80
   9 -13  -1   17.40    4.90
   9 -13  -1    8.30    4.20
  -9 -13   1   12.70    4.70
   9 -13  -1    9.40    3.60
   9  13  -1    5.40    7.10
   9  13  -1   18.90    6.20
   9  13  -1   -1.50    8.70
   8 -13  -1   61.19    7.50
   8 -13  -1   73.89    6.80
  -8 -13   1   79.79    7.80
  -8 -13   1   70.99    6.90
   8 -13  -1   90.69    8.00
   8  13  -1   68.29   11.60
   8  13  -1   50.59    9.60
   8  13  -1   59.59   10.10
   8  13  -1   77.09    9.50
   8  13  -1  105.69   20.20
  -8  13   1   77.39   14.10
  -7 -13   1   14.90    4.20
   7 -13  -1   15.30    4.10
   7 -13  -1   15.90    3.20
   7 -13  -1   13.20    3.80
  -7 -13   1   13.60    3.80
  -7 -13   1   11.00    2.70
  -7 -13   1   15.20    2.90
   7  13  -1   14.50    5.00
   7  13  -1    9.70    7.00
   7  13  -1   38.60   11.20
  -7  13   1   22.00   11.50
   7  13  -1   15.20    5.90
   7  13  -1   23.00   13.60
  -6 -13   1    2.30    2.30
  -6 -13   1    1.90    3.00
   6 -13  -1   -0.50    2.20
  -6 -13   1    1.60    2.10
  -6 -13   1    2.20    3.00
   6 -13  -1    3.20    3.20
  -6  13   1   -1.70    8.40
   6  13  -1    3.10    3.90
   6  13  -1   12.10    8.30
   6  13  -1   -7.70   11.70
   6  13  -1    6.80    5.80
   6  13  -1    6.70    4.80
  -5 -13   1    0.70    2.80
  -5 -13   1    1.10    2.10
  -5 -13   1   -0.40    2.70
  -5 -13   1    1.60    2.10
   5 -13  -1    4.90    3.10
   5 -13  -1    0.50    2.10
   5  13  -1    2.30    4.90
   5  13  -1    4.70    4.40
  -5  13   1    0.40    8.90
   5  13  -1   -4.80    6.70
   5  13  -1    5.50    3.80
   5  13  -1    5.90   10.50
  -4 -13   1   12.70    2.00
  -4 -13   1   15.70    3.30
  -4 -13   1   14.60    3.40
  -4 -13   1   11.90    2.00
   4 -13  -1   13.80    2.50
   4 -13  -1   16.20    3.50
   4  13  -1   16.80    3.80
   4  13  -1   35.30   10.90
  -4  13   1   12.10    9.10
   4  13  -1   12.30    5.10
   4  13  -1   21.80    4.50
   4  13  -1   11.30    6.90
  -3 -13   1    1.40    1.40
   3 -13  -1    0.60    1.80
  -3 -13   1    6.40    2.80
  -3 -13   1    4.20    1.00
  -3 -13   1    3.60    1.40
   3 -13  -1    4.30    2.50
   3 -13  -1    4.90    2.50
  -3 -13   1    6.50    2.70
   3  13  -1    3.90    6.30
  -3  13   1   -1.60    8.30
   3  13  -1   -2.30    3.70
   3  13  -1    0.10    4.40
   3  13  -1   -1.30    3.10
   3  13  -1    2.20    9.80
  -2 -13   1   23.40    2.40
   2 -13  -1   27.40    3.20
   2 -13  -1   23.40    3.40
  -2 -13   1   23.90    2.30
  -2 -13   1   26.80    3.30
  -2 -13   1   26.90    3.60
   2 -13  -1   24.20    2.50
  -2 -13   1   26.80    2.60
   2 -13  -1   25.70    3.50
   2 -13  -1   27.30    2.70
  -2  13   1   29.90    9.50
   2  13  -1   36.30    5.80
   2  13  -1   28.90    6.50
   2  13  -1   26.70    4.70
   2  13  -1   45.00   11.60
   2  13  -1   26.30    4.20
  -1 -13   1    5.80    2.50
   1 -13  -1    5.90    2.30
   1 -13  -1    4.30    1.70
   1 -13  -1    6.40    1.40
   1 -13  -1    6.50    1.20
  -1 -13   1    3.90    1.30
  -1 -13   1    1.70    1.20
  -1 -13   1    4.10    1.50
   1 -13  -1    0.90    2.30
  -1 -13   1    4.60    2.40
   1  13  -1    5.50    3.60
  -1  13   1    0.40    3.20
  -1  13   1    9.30    4.60
  -1  13   1    4.90    3.00
   1  13  -1   13.60    9.70
  -1  13   1   18.50    9.30
   1  13  -1   11.80    4.30
   1  13  -1    3.90    5.30
   1  13  -1    4.30    3.10
   0 -13  -1    0.30    1.10
   0 -13   1   -0.80    1.30
   0 -13   1    2.70    1.30
   0 -13  -1    1.80    2.40
   0 -13  -1   -1.00    1.20
   0 -13  -1    3.20    1.50
   0 -13   1   -1.50    1.40
   0 -13  -1   -3.40    2.20
   0 -13   1   -0.50    2.20
   0 -13   1    0.10    2.20
   0  13  -1    1.70    3.20
   0  13  -1    1.60    3.80
   0  13  -1    0.50    8.70
   0  13   1    1.00    3.90
   0  13   1    4.40    8.90
   0  13   1   -1.50    3.20
   0  13  -1    1.30    4.60
   0  13   1   -4.60    4.50
   0  13  -1    1.20    2.80
   0  13   1    1.50    2.90
   1 -13   1  427.36   18.30
  -1 -13  -1  461.65   18.20
   1 -13   1  444.36   17.40
   1 -13   1  441.96   18.10
  -1 -13  -1  417.56   17.20
  -1 -13  -1  429.86   17.10
  -1 -13  -1  440.86   17.20
  -1 -13  -1  433.16   18.30
  -1  13  -1  465.65   25.50
   1  13   1  465.55   25.40
   1  13   1  449.56   20.60
  -1  13  -1  444.66   19.60
   1  13   1  456.15   20.50
   1  13   1  423.66   19.40
   1  13   1  452.95   19.00
  -2 -13  -1    1.30    1.30
   2 -13   1    2.80    1.70
   2 -13   1   -2.90    2.40
  -2 -13  -1   -1.50    2.20
   2 -13   1    1.40    2.50
  -2 -13  -1    1.10    1.30
  -2 -13  -1   -0.80    1.30
  -2 -13  -1    1.60    2.20
   2  13   1    6.30    9.90
   2  13   1   -0.30    4.60
   2  13   1    1.10    3.60
  -2  13  -1    9.40    8.50
   2  13   1   -5.10    5.40
   2  13   1    0.80    3.10
  -3 -13  -1   -0.50    1.30
   3 -13   1   -0.40    2.40
  -3 -13  -1   -1.80    1.90
   3 -13   1    2.20    1.90
   3 -13   1    0.20    2.30
  -3 -13  -1   -1.90    2.30
  -3 -13  -1    2.30    2.00
  -3 -13  -1    0.80    2.40
   3  13   1    2.60    9.50
   3  13   1   -8.60    5.40
   3  13   1   -2.00    3.70
  -3  13  -1    3.10    8.60
   3  13   1   -1.90    5.00
   3  13   1   -5.60    3.10
  -4 -13  -1  188.28    8.60
  -4 -13  -1  194.48    9.60
  -4 -13  -1  197.48    8.80
   4 -13   1  188.08    8.90
   4 -13   1  195.58    9.70
  -4 -13  -1  188.08    9.60
   4  13   1  191.08   11.70
   4  13   1  212.68   18.60
  -4  13  -1  200.68   17.60
   4  13   1  176.28   10.80
   4  13   1  193.08   13.20
   4  13   1  197.98   13.70
  -5 -13  -1   28.60    4.30
  -5 -13  -1   34.00    3.70
   5 -13   1   29.30    4.10
  -5 -13  -1   32.40    4.10
   5 -13   1   29.80    3.90
  -5 -13  -1   35.40    3.70
   5  13   1   43.50   12.50
   5  13   1   27.40    5.60
   5  13   1   36.80    5.40
   5  13   1   27.90    6.20
  -5  13  -1   40.80   10.80
   5  13   1   34.00    7.80
   6 -13   1    7.50    3.40
  -6 -13  -1    4.70    2.30
  -6 -13  -1   11.90    3.70
  -6 -13  -1    4.90    3.20
  -6 -13  -1    3.50    2.40
   6 -13   1    2.20    2.40
   6  13   1   24.80   12.30
   6  13   1   10.50    8.00
  -6  13  -1    2.20    9.70
   6  13   1    2.60    6.20
   6  13   1    3.00    4.00
   6  13   1    6.80    5.10
  -7 -13  -1  410.26   17.60
   7 -13   1  451.65   18.00
  -7 -13  -1  459.35   18.60
  -7 -13  -1  418.56   18.20
   7 -13   1  431.46   18.80
   7 -13   1  432.36   17.20
  -7 -13  -1  407.26   17.40
   7  13   1  394.26   23.20
  -7  13  -1  399.56   25.90
   7  13   1  440.66   20.10
   7  13   1  440.86   21.20
   7  13   1  408.06   22.50
   7  13   1  427.16   27.90
  -8 -13  -1    1.20    3.10
  -8 -13  -1    4.00    4.10
  -8 -13  -1    6.60    3.90
   8 -13   1    9.60    2.80
  -8 -13  -1   16.20    3.40
   8 -13   1    3.30    3.50
   8 -13   1   12.80    5.20
   8  13   1   -0.60    8.30
  -8  13  -1   10.00   10.10
   8  13   1    8.40    5.30
   8  13   1   25.80   15.40
   8  13   1    7.40    6.50
   8  13   1   -0.20    8.50
  -9 -13  -1    7.40    4.20
   9 -13   1   11.50    5.00
  -9 -13  -1    0.20    4.70
   9 -13   1    2.70    3.40
  -9 -13  -1    4.00    4.00
  -9 -13  -1    0.20    3.70
   9 -13   1    3.60    3.50
   9  13   1    0.40    7.10
   9  13   1    3.20    9.60
   9  13   1    1.90    6.20
   9  13   1   31.10   18.60
  10 -13   1    5.70    5.90
  10 -13   1    1.00    3.50
 -10 -13  -1   -7.20    4.70
 -10 -13  -1    9.60    5.20
  10  13   1    6.60   11.70
  10  13   1   10.30    8.30
  10  13   1   -0.80    6.80
   9 -14  -1    0.30    3.30
   9 -14  -1    7.00    5.20
  -9 -14   1   -0.70    4.90
  -9 -14   1   -2.40    4.50
   9  14  -1    0.50    6.30
   9  14  -1   -8.50    7.70
   9  14  -1   -3.20   10.50
   8 -14  -1    2.70    3.10
  -8 -14   1   -2.30    3.90
   8 -14  -1   -1.40    4.70
  -8 -14   1    6.90    4.60
   8  14  -1    9.70    7.40
   8  14  -1   -4.90    9.30
   8  14  -1    0.80    5.80
  -7 -14   1   32.30    5.20
   7 -14  -1   33.60    4.20
   7  14  -1   40.10   15.90
   7  14  -1   46.10   10.20
   7  14  -1   25.30    5.80
  -7  14   1   50.69   12.60
   7  14  -1   25.90    6.70
   7  14  -1   35.60   15.60
   6 -14  -1   -0.80    2.60
  -6 -14   1   -1.70    3.60
  -6 -14   1   -0.10    3.70
   6 -14  -1   -0.40    3.60
   6  14  -1   11.70   13.40
  -6  14   1    2.40   10.10
   6  14  -1   -1.30    7.00
   6  14  -1    0.70    4.70
   6  14  -1   12.10    8.70
   6  14  -1   -2.90    5.50
  -5 -14   1  149.19    8.80
  -5 -14   1  141.89    8.30
   5 -14  -1  140.39    8.70
   5 -14  -1  129.79    7.60
   5  14  -1  129.49   11.10
   5  14  -1  121.89   12.50
   5  14  -1  140.69    9.90
   5  14  -1  149.69   13.60
  -5  14   1  140.69   18.50
   5  14  -1  141.79   19.70
   4 -14  -1   30.60    3.50
  -4 -14   1   33.40    4.60
  -4 -14   1   33.50    4.50
   4 -14  -1   30.80    4.60
   4  14  -1   43.10   13.00
   4  14  -1   27.00    5.00
  -4  14   1   28.00   11.50
   4  14  -1   26.70    7.10
   4  14  -1   26.70    5.80
   4  14  -1   34.00    8.20
  -3 -14   1   -1.20    2.60
   3 -14  -1    0.40    2.10
  -3 -14   1    2.50    2.90
   3 -14  -1   -0.60    2.80
   3 -14  -1    1.80    2.80
  -3  14   1   15.60    9.60
   3  14  -1    2.00    5.40
   3  14  -1    5.30    4.50
   3  14  -1    3.30   10.60
   3  14  -1    4.10    3.80
   3  14  -1    1.60    6.60
  -2 -14   1   81.19    6.10
   2 -14  -1   74.99    5.00
  -2 -14   1   82.29    4.30
   2 -14  -1   81.19    6.20
   2 -14  -1   80.39    6.10
  -2 -14   1   78.99    6.10
   2  14  -1   80.59    8.50
   2  14  -1   84.89   10.30
   2  14  -1   95.99   15.50
  -2  14   1   86.59   14.60
   2  14  -1   83.39    7.60
   2  14  -1   80.39   10.60
  -1 -14   1   -0.20    2.60
  -1 -14   1   -0.50    2.60
   1 -14  -1    1.00    2.70
   1 -14  -1    0.20    1.70
   1 -14  -1    1.80    2.60
  -1 -14   1    0.50    1.60
   1  14  -1    3.90    4.90
   1  14  -1   -8.00    5.80
   1  14  -1   -0.10    3.90
   1  14  -1    1.40    3.30
   1  14  -1   -5.20    9.70
  -1  14   1    8.60    9.80
   0 -14   1   10.60    3.10
   0 -14   1    9.60    3.00
   0 -14  -1    7.40    2.00
   0 -14   1   13.00    2.00
   0 -14  -1   14.00    3.40
   0 -14  -1   10.60    2.90
   0  14  -1    8.60    3.60
   0  14   1    9.60    5.10
   0  14  -1    9.70    5.10
   0  14  -1   23.00   10.90
   0  14   1   19.60   10.70
   0  14  -1   16.10    5.90
   0  14   1    7.70    3.60
   0  14   1   14.60    4.40
   0  14  -1    8.10    4.00
   0  14   1   12.00    5.90
   1 -14   1   72.39    5.90
  -1 -14  -1   82.19    5.90
   1 -14   1   66.99    4.50
   1 -14   1   74.89    6.00
  -1 -14  -1   69.49    5.80
  -1 -14  -1   76.09    4.40
  -1  14  -1   67.89    8.70
   1  14   1   83.89   14.70
   1  14   1   71.69    8.10
   1  14   1   63.99    7.20
   1  14   1   79.89    9.80
  -1  14  -1   78.99   14.70
  -2 -14  -1   16.00    3.40
   2 -14   1   16.90    2.40
  -2 -14  -1   13.60    2.00
   2 -14   1   19.20    3.50
   2 -14   1   16.50    3.40
  -2 -14  -1   20.70    3.60
   2  14   1   15.20    4.30
   2  14   1   13.70    7.20
   2  14   1   13.20    5.80
   2  14   1   13.10    4.90
  -2  14  -1   34.00   11.90
   2  14   1   15.10   10.60
   3 -14   1    4.10    3.10
   3 -14   1    6.00    2.90
  -3 -14  -1    6.80    3.20
  -3 -14  -1    4.90    3.80
   3 -14   1    6.00    2.20
  -3 -14  -1    5.30    2.80
  -3 -14  -1    4.30    1.60
  -3 -14  -1    5.70    3.60
   3  14   1    5.80    5.90
   3  14   1   15.60   11.40
  -3  14  -1    7.00   10.00
   3  14   1   10.40    4.10
   3  14   1    5.10    7.50
   3  14   1    3.00    4.70
   4 -14   1   14.70    3.60
  -4 -14  -1    8.10    3.20
  -4 -14  -1    9.10    3.60
   4 -14   1   10.30    2.50
  -4 -14  -1   12.00    3.60
   4  14   1   15.20    6.20
   4  14   1    4.30   11.70
   4  14   1   11.10    5.30
   4  14   1    0.80    4.10
   4  14   1   11.10    7.60
  -4  14  -1   15.90    9.80
   5 -14   1   -1.10    3.40
  -5 -14  -1   -2.50    3.00
   5 -14   1    5.70    2.50
  -5 -14  -1   -0.30    3.40
   5  14   1   -1.90    4.40
   5  14   1   -3.90    7.30
   5  14   1   -4.40    6.10
   5  14   1    2.30    5.20
   5  14   1   -1.60   12.00
  -5  14  -1    5.30   12.00
  -6 -14  -1    4.30    4.00
  -6 -14  -1    0.70    3.70
   6 -14   1    3.40    2.80
   6 -14   1   -2.10    3.60
  -6  14  -1   -9.10   10.40
   6  14   1   14.20   14.30
   6  14   1   -3.00    7.50
   6  14   1   -8.10    8.00
   6  14   1   -0.30    6.30
   6  14   1   -1.40    5.10
   7 -14   1  413.86   17.00
   7 -14   1  386.26   18.30
  -7 -14  -1  417.36   21.40
   7  14   1  389.96   19.50
   7  14   1  395.06   21.00
   7  14   1  349.47   22.60
  -7  14  -1  396.46   25.30
   7  14   1  395.76   28.60
  -8 -14  -1   -0.40    4.20
   8 -14   1   10.90    5.00
   8 -14   1    4.90    3.20
  -8 -14  -1    1.20    4.70
   8  14   1   -5.70    6.90
   8  14   1    4.30    5.90
   8  14   1   -4.60   10.20
  -9 -14  -1   14.90    5.50
  -9 -14  -1    1.80    5.00
   9 -14   1   13.00    4.10
   9 -14   1   13.70    5.40
   9  14   1   -3.80    6.40
   9  14   1    7.80   11.90
   9  14   1    1.20    8.00
  -8 -15   1   38.50    6.40
   8 -15  -1   26.20    4.30
  -8 -15   1   31.80    5.60
   8 -15  -1   31.50    6.00
   8  15  -1   35.60   10.90
   8  15  -1   30.50    7.40
   8  15  -1   22.30    8.70
  -7 -15   1   11.90    5.00
   7 -15  -1    8.50    4.90
   7 -15  -1    9.70    3.60
  -7 -15   1   11.90    4.40
   7  15  -1    4.60    6.00
   7  15  -1   12.80    7.10
   7  15  -1   -0.70    8.90
   6 -15  -1    4.40    3.20
   6 -15  -1   -0.70    4.60
  -6 -15   1   -1.80    3.70
  -6 -15   1   -3.60    4.10
   6  15  -1   13.10   19.20
   6  15  -1   -9.40    8.10
   6  15  -1    9.20   11.60
   6  15  -1   -0.60    6.40
   6  15  -1    1.20    5.30
   5 -15  -1  131.49   10.10
  -5 -15   1  129.89   10.10
   5 -15  -1  132.79    9.50
   5  15  -1  149.88   20.20
   5  15  -1  138.09   11.00
  -5  15   1  130.89   17.40
   5  15  -1  126.89   14.80
   5  15  -1  147.39   16.50
   5  15  -1  136.39   12.30
   4 -15  -1   15.70    4.30
  -4 -15   1   11.80    4.10
  -4 -15   1   17.10    4.20
   4 -15  -1   16.70    3.10
   4  15  -1   11.10    5.80
  -4  15   1   27.50   12.40
   4  15  -1   10.30    7.10
   4  15  -1   23.00   14.40
   4  15  -1   19.70    5.50
   4  15  -1   20.60    9.60
   3 -15  -1    3.40    2.40
  -3 -15   1    0.80    3.20
  -3 -15   1   -2.50    3.30
   3 -15  -1   -1.80    3.30
   3  15  -1   -1.30    7.90
   3  15  -1   -1.80    5.20
   3  15  -1   -2.60    4.30
   3  15  -1    4.00    6.60
   3  15  -1    5.30   12.40
  -3  15   1   15.00   11.10
   2 -15  -1  469.25   19.50
  -2 -15   1  447.46   18.10
  -2 -15   1  473.75   19.60
  -2 -15   1  485.15   19.80
   2 -15  -1  454.05   18.70
   2 -15  -1  451.65   19.70
   2  15  -1  463.45   29.00
   2  15  -1  472.75   20.70
   2  15  -1  451.55   22.60
   2  15  -1  464.75   21.50
   2  15  -1  451.05   23.30
  -2  15   1  474.05   28.20
  -1 -15   1   51.09    5.90
   1 -15  -1   55.39    6.00
  -1 -15   1   62.79    6.10
  -1 -15   1   57.79    4.20
   1 -15  -1   48.50    4.50
   1 -15  -1   58.19    6.00
   1  15  -1   71.59   15.60
   1  15  -1   47.30    6.50
  -1  15   1   86.59   16.00
   1  15  -1   57.89    7.30
   1  15  -1   64.19    9.40
   1  15  -1   55.99    7.80
   0 -15   1    1.80    3.20
   0 -15  -1    2.00    2.10
   0 -15  -1    6.20    3.20
   0 -15   1    1.80    3.20
   0 -15  -1    9.80    3.60
   0 -15   1    5.60    2.10
   0  15  -1    7.30   12.30
   0  15  -1    1.00    5.50
   0  15  -1    4.40    3.90
   0  15  -1    6.50    4.50
   0  15   1    5.20    4.10
   0  15   1   12.00   11.30
   0  15   1    6.40    4.70
   0  15   1    5.20    6.50
  -1 -15  -1  124.39    6.50
  -1 -15  -1  135.79    8.20
   1 -15   1  122.69    8.00
  -1 -15  -1  130.29    8.00
   1 -15   1  120.09    6.70
   1 -15   1  133.59    8.20
   1  15   1  134.59   10.50
   1  15   1  119.09   12.10
   1  15   1  131.19    9.50
   1  15   1  125.79   12.30
   1  15   1  162.68   18.80
  -1  15  -1  142.49   18.70
  -2 -15  -1    7.80    3.80
   2 -15   1    6.20    3.60
   2 -15   1    6.30    3.40
  -2 -15  -1    4.90    1.80
  -2 -15  -1   10.30    3.30
   2 -15   1    7.50    2.40
   2  15   1    8.00    7.60
  -2  15  -1   15.60   11.20
   2  15   1    3.20    6.40
   2  15   1   10.70    5.40
   2  15   1   19.30   14.10
   2  15   1    7.30    4.50
   3 -15   1   33.80    4.40
   3 -15   1   39.70    4.90
  -3 -15  -1   34.30    4.50
  -3 -15  -1   28.20    4.40
   3  15   1   34.00    9.00
   3  15   1   51.69   14.30
   3  15   1   33.50    5.90
   3  15   1   29.90    7.90
  -3  15  -1   38.00   12.00
   3  15   1   33.50    6.70
  -4 -15  -1   97.89    7.90
  -4 -15  -1  114.59    7.90
   4 -15   1  117.19   11.70
   4 -15   1  104.39    6.70
   4  15   1   94.99   11.70
   4  15   1  105.89   14.00
   4  15   1  110.29   18.60
   4  15   1   96.09   11.50
   4  15   1   87.19   10.60
  -4  15  -1   99.79   17.10
  -5 -15  -1    7.40    4.10
  -5 -15  -1    4.20    5.00
   5 -15   1    7.80    4.10
   5  15   1    6.40   11.90
   5  15   1   29.50   14.40
   5  15   1    3.50    5.70
   5  15   1    3.30    8.90
  -5  15  -1   21.20   11.80
   5  15   1   -9.40    4.50
   6 -15   1    3.50    4.20
  -6 -15  -1    3.60    4.10
  -6 -15  -1    3.40    4.00
   6 -15   1    0.90    3.10
   6  15   1   -4.20    5.60
   6  15   1    3.50    6.70
   6  15   1   11.90    9.60
   6  15   1   33.70   19.80
   7 -15   1   -3.30    4.80
  -7 -15  -1    3.10    4.40
  -7 -15  -1    0.20    4.80
   7 -15   1   -0.80    3.40
   7  15   1    0.20    7.30
   7  15   1   11.00    6.20
   7  15   1   -9.10    9.40
  -8 -15  -1   -2.20    4.60
   8 -15   1    5.10    3.50
  -8 -15  -1    4.80    5.40
   8 -15   1   -9.30    5.20
   8  15   1    3.70   11.80
   8  15   1   -2.50    6.60
   8  15   1   -8.40    7.70
  -6 -16   1    9.00    4.70
   6 -16  -1   10.90    4.00
  -6 -16   1   10.10    4.80
   6 -16  -1    1.60    4.70
   6  16  -1    4.20    7.40
   6  16  -1   13.50    9.60
   6  16  -1    6.40    6.30
  -5 -16   1    6.10    4.30
  -5 -16   1   10.20    5.00
   5 -16  -1    4.70    4.40
   5 -16  -1    5.90    3.40
   5  16  -1    7.00    6.90
   5  16  -1    1.40    5.90
   5  16  -1   -7.30    8.80
  -4 -16   1   11.00    4.90
   4 -16  -1   12.20    4.40
   4 -16  -1   10.70    3.10
  -4 -16   1   10.40    4.50
   4  16  -1   11.40    5.70
   4  16  -1    1.20    6.20
   4  16  -1    4.90    8.10
   4  16  -1    2.90    9.80
  -3 -16   1    8.50    4.30
   3 -16  -1   15.30    4.60
   3 -16  -1   14.50    3.30
  -3 -16   1   10.00    4.20
   3  16  -1   16.40    7.80
   3  16  -1   -2.50    9.10
   3  16  -1   17.20    6.80
   3  16  -1   27.30    6.00
   2 -16  -1   35.60    5.20
  -2 -16   1   35.60    4.90
  -2 -16   1   39.00    8.60
   2 -16  -1   30.50    5.00
   2 -16  -1   27.00    3.60
   2  16  -1   30.90    6.80
   2  16  -1   29.30    5.80
   2  16  -1   23.20    9.30
   2  16  -1   23.50    7.70
   2  16  -1   56.39   15.40
  -2  16   1   62.09   14.40
   1 -16  -1    3.60    2.60
  -1 -16   1    8.00    4.00
  -1 -16   1    1.50    2.70
  -1 -16   1    1.30    3.50
   1 -16  -1    1.50    3.60
   1 -16  -1   -0.80    3.10
  -1  16   1   21.10   11.80
   1  16  -1    0.10    7.40
   1  16  -1   -3.40    6.60
   1  16  -1   15.60   12.10
   0 -16  -1    8.10    2.60
   0 -16   1   10.10    4.20
   0 -16   1    4.30    2.70
   0 -16  -1    8.70    4.10
   0 -16  -1    6.40    4.00
   0 -16   1    8.60    3.60
   0  16   1   36.60   12.80
   0  16  -1   14.80   12.00
  -1 -16  -1   39.80    4.20
   1 -16   1   42.90    5.30
  -1 -16  -1   42.50    5.10
   1 -16   1   39.80    4.80
  -1 -16  -1   37.60    5.10
   1 -16   1   46.40    5.90
   1  16   1   41.90    9.20
  -1  16  -1   51.49   13.30
   1  16   1   29.10    7.80
   1  16   1   78.49   16.00
   1  16   1   39.90    6.40
   1  16   1   29.20    6.70
  -2 -16  -1   30.00    4.70
   2 -16   1   29.50    3.70
  -2 -16  -1   31.80    5.10
   2 -16   1   24.90    4.80
   2  16   1   40.70    5.90
   2  16   1   26.80    7.50
   2  16   1   30.10    6.60
   2  16   1   28.50   10.40
   3 -16   1   -1.00    3.80
  -3 -16  -1    4.40    7.20
   3 -16   1    1.10    3.10
  -3 -16  -1    2.50    4.10
   3  16   1   -1.10    7.90
   3  16   1   -3.50    6.50
   3  16   1    1.10    9.10
   3  16   1    8.70   19.00
   3  16   1    1.30    5.50
  -4 -16  -1   42.40    5.50
   4 -16   1   42.90    5.60
   4 -16   1   41.30    6.00
  -4 -16  -1   40.10    5.30
   4  16   1   34.40    9.30
   4  16   1   35.60    7.80
   4  16   1   48.50   11.40
   4  16   1   42.20    6.90
  -5 -16  -1   11.30    4.80
   5 -16   1    4.00    4.60
  -5 -16  -1   11.60    4.50
   5 -16   1    1.30    3.30
   5  16   1   -5.40    6.90
   5  16   1    0.80    5.80
   5  16   1    8.90    9.30
  -6 -16  -1   11.00    4.50
   6 -16   1    9.20    5.10
  -6 -16  -1    4.30    4.70
   6 -16   1    2.10    3.80
   6  16   1    1.20    7.30
   6  16   1   16.50   10.30
   6  16   1    6.00    6.30
   4 -17  -1   40.20    4.80
  -4 -17   1   39.10    6.40
   4 -17  -1   41.90    5.90
  -4 -17   1   45.10    6.50
   4  17  -1   49.10    8.80
   4  17  -1   49.60    7.50
   4  17  -1   22.20    9.90
   3 -17  -1    4.30    4.40
  -3 -17   1    7.80    4.70
  -3 -17   1    5.60    4.60
   3 -17  -1   -0.50    3.50
   3  17  -1   -4.70    5.60
   3  17  -1   -8.60    6.50
   3  17  -1   -6.30    7.60
   2 -17  -1   13.40    4.60
  -2 -17   1   21.80    5.00
   2 -17  -1   16.30    3.60
  -2 -17   1   16.90    4.70
   2  17  -1   14.80    6.80
   2  17  -1   28.90    8.40
   2  17  -1   11.70    5.80
   1 -17  -1   -1.50    3.30
  -1 -17   1   -0.90    4.20
  -1 -17   1    3.70    4.60
   1 -17  -1   -2.10    4.40
   1 -17  -1    3.20    4.30
   0 -17  -1    3.00    3.30
   0 -17   1    3.70    4.00
   0 -17  -1    1.50    4.10
   0 -17   1   -5.10    4.10
   0 -17  -1   -3.30    4.10
   1 -17   1   56.79    7.30
   1 -17   1   55.29    5.80
  -1 -17  -1   58.69    7.60
  -1 -17  -1   51.49    6.00
   1 -17   1   61.79    6.50
  -2 -17  -1    0.80    4.50
   2 -17   1   -2.30    4.50
   2 -17   1    4.10    4.20
  -2 -17  -1    3.20    4.10
   2 -17   1   -6.50    3.20
   2  17   1    1.20    6.50
   2  17   1   -5.80   12.90
   2  17   1   -9.00    8.00
   2  17   1   -8.30    5.20
  -3 -17  -1   10.10    4.50
   3 -17   1   10.20    4.60
  -3 -17  -1   11.40    5.10
   3 -17   1    1.90    3.70
   3  17   1    0.80    8.00
   3  17   1    4.90    6.90
   3  17   1   19.80    6.50
   4 -17   1  110.29    8.10
   4 -17   1  127.59    9.50
  -4 -17  -1  106.39    8.90
  -4 -17  -1  128.79    9.60
   4  17   1   90.79   11.90
   4  17   1  102.79   10.90
   4  17   1   84.79   12.10
  15   0  -2   -4.80    3.70
  15   0  -2    6.40    8.80
  15   0  -2    2.10    7.50
  14   0  -2  -14.40    5.80
 -14   0   2    3.10    3.10
  14   0  -2   -7.90    6.70
  13   0  -2   -2.70    2.20
  13   0  -2   10.80    7.50
  13   0  -2   -2.20    4.60
 -13   0   2   -2.20    2.70
  13   0  -2   -0.30    2.80
  13   0  -2    5.20    5.70
  12   0  -2    1.10    2.10
  12   0  -2   -4.30    4.20
  12   0  -2    0.20    7.10
  12   0  -2   -5.00    3.80
  12   0  -2   -1.10    6.60
  12   0  -2    2.40    2.40
 -12   0   2   -0.40    2.30
  11   0  -2   -6.10    3.30
  11   0  -2    2.60    5.60
  11   0  -2   -1.60    3.50
 -11   0   2   -1.40    2.00
  11   0  -2    3.10    1.90
  11   0  -2   -5.50    2.80
  11   0  -2   -1.10    1.70
  10   0  -2    1.20    2.50
 -10   0   2    5.50    2.00
  10   0  -2    5.60    4.50
  10   0  -2    3.40    1.20
  10   0  -2    1.00    2.90
  10   0  -2    4.30    2.60
  10   0  -2    4.30    1.80
   9   0  -2   -2.60    2.10
   9   0  -2    1.00    0.80
   9   0  -2   -2.60    3.50
   9   0  -2    0.70    2.00
   9   0  -2   -0.50    2.30
  -9   0   2    0.90    1.40
   8   0  -2   27.70    1.80
   8   0  -2   28.70    4.50
  -8   0   2   27.30    2.30
   8   0  -2   21.70    4.30
   8   0  -2   29.20    6.10
   8   0  -2   21.00    2.80
   8   0  -2   27.40    3.50
   8   0  -2   25.00    1.70
  -7   0   2    1.60    1.00
   7   0  -2    1.70    1.10
   7   0  -2    1.40    2.60
   7   0  -2    1.20    1.30
   7   0  -2   -0.40    2.50
   7   0  -2   -1.20    0.90
   6   0  -2    7.70    0.90
   6   0  -2    7.40    1.50
   6   0  -2    4.30    1.10
   6   0  -2    5.50    1.20
  -6   0   2    9.70    1.10
   6   0  -2   11.40    3.00
   6   0  -2    7.10    0.80
   6   0  -2    5.70    2.40
  -5   0   2    0.50    0.50
   5   0  -2   -0.80    0.60
   5   0  -2   -1.70    1.10
  -5   0   2    0.80    1.70
  -5   0   2    0.20    0.30
   5   0  -2   -0.50    0.80
   5   0  -2    0.70    1.60
   5   0  -2    0.50    0.40
   5   0  -2   -0.20    0.40
   5   0  -2    0.10    0.60
   4   0  -2   86.29    4.00
   4   0  -2   87.39    4.30
  -4   0   2   85.49    4.70
  -4   0   2   89.09    3.60
   4   0  -2   87.09    4.90
   4   0  -2   84.49    3.60
  -4   0   2   91.69    3.70
   4   0  -2   91.19    3.60
  -4   0   2   92.59    3.80
  -4   0   2   94.69    3.90
   4   0  -2   90.69    4.00
   4   0  -2   92.59    4.20
   3   0  -2    0.90    0.70
   3   0  -2    0.70    0.50
  -3   0   2    0.40    0.40
  -3   0   2    1.10    0.40
  -2   0   2    7.80    1.40
   2   0  -2    6.20    0.60
  -2   0   2    6.30    0.60
   2   0  -2    6.20    0.80
   2   0  -2    6.80    1.00
  -2   0   2    7.00    0.70
  -2   0   2    5.70    0.60
   2   0  -2    5.50    0.60
   2   0  -2   10.50    1.70
  -2   0   2    6.30    0.60
   2   0  -2    7.90    0.80
  -2   0   2    6.60    0.60
   1   0  -2    1.70    0.20
  -1   0   2    0.80    0.40
  -1   0   2    1.70    0.20
   1   0   2    0.10    0.10
  -1   0  -2    0.20    0.10
   1   0   2   -0.10    0.10
  -1   0  -2    0.10    0.10
   1   0   2    0.40    0.40
  -1   0  -2   -0.30    0.10
   1   0   2    0.40    0.20
   1   0   2    0.10    0.40
  -1   0  -2    0.00    0.10
  -1   0  -2   -0.10    0.20
  -1   0  -2    0.40    0.30
   1   0   2    0.00    0.20
  -1   0  -2   -0.30    0.30
   1   0   2   -0.10    0.10
  -2   0  -2  385.26   13.70
  -2   0  -2  356.16   13.70
   2   0   2  352.46   13.50
   2   0   2  368.96   13.60
   2   0   2  348.97   13.50
   2   0   2  357.16   13.90
  -2   0  -2  359.96   13.40
   2   0   2  371.26   13.60
   2   0   2  381.16   13.70
  -2   0  -2  336.97   13.80
  -2   0  -2  379.86   13.60
   2   0   2  344.77   13.80
  -2   0  -2  373.16   13.60
  -3   0  -2    2.00    0.90
   3   0   2   -0.20    1.10
  -3   0  -2    0.00    0.30
  -3   0  -2   -0.70    0.60
   3   0   2   -0.10    0.40
  -3   0  -2    0.00    0.20
   3   0   2   -0.20    0.20
  -3   0  -2    0.60    0.50
   3   0   2   -0.20    0.50
   3   0   2   -0.40    0.40
  -3   0  -2    0.10    0.30
  -3   0  -2    0.40    0.40
   3   0   2   -0.60    0.30
   4   0   2    7.90    0.70
   4   0   2    5.40    0.70
  -4   0  -2    6.90    0.60
   4   0   2    6.90    0.90
  -4   0  -2    7.60    1.10
  -4   0  -2    7.50    0.80
   4   0   2    7.70    1.40
  -4   0  -2    8.20    1.20
   4   0   2    8.10    1.00
   4   0   2    8.20    1.80
   4   0   2    6.50    1.10
  -4   0  -2    9.60    1.60
  -4   0  -2    7.70    0.90
  -4   0  -2    6.20    0.80
   4   0   2    7.60    0.40
   5   0   2    3.00    0.80
   5   0   2    2.90    0.80
   5   0   2    4.30    0.70
   5   0   2    4.40    1.50
  -5   0  -2    4.50    0.80
   5   0   2    2.90    0.50
   5   0   2    2.90    0.70
   5   0   2    4.70    2.00
   5   0   2    3.30    0.40
  -6   0  -2   82.99    4.20
  -6   0  -2   76.89    4.10
   6   0   2   87.29    4.50
   6   0   2   83.69    5.60
   6   0   2   78.39    5.10
   6   0   2   79.39    3.60
   6   0   2   82.59    4.10
   6   0   2   81.69    4.20
   6   0   2   80.49    3.90
  -7   0  -2    0.70    1.40
   7   0   2   -0.40    1.30
   7   0   2    0.70    0.60
   7   0   2   -0.20    1.10
   7   0   2   -1.50    0.90
   7   0   2   -2.00    2.50
   7   0   2    1.90    2.70
   7   0   2    1.30    1.00
   8   0   2   10.70    1.80
   8   0   2   14.50    1.50
   8   0   2   14.30    2.30
   8   0   2   15.90    3.70
  -8   0  -2   10.20    1.40
   8   0   2   13.50    2.00
   8   0   2    9.70    2.10
   9   0   2   -1.40    2.50
   9   0   2    3.10    1.10
   9   0   2   -2.30    2.20
  -9   0  -2   -1.30    2.20
   9   0   2   -4.00    2.10
   9   0   2   -0.60    3.40
  -9   0  -2    0.40    1.10
   9   0   2    0.60    1.50
  10   0   2   81.49    5.30
  10   0   2   84.19    7.20
  10   0   2   94.89    4.90
  10   0   2   87.09    6.60
  10   0   2   86.49    7.70
 -10   0  -2   85.19    4.60
  10   0   2   87.99    6.30
  11   0   2    2.50    2.00
  11   0   2    3.40    5.00
  11   0   2   -4.50    3.60
  11   0   2    4.50    3.40
  11   0   2   -1.60    3.90
  11   0   2   -0.70    2.00
 -11   0  -2    1.30    2.00
  12   0   2   -3.20    4.80
 -12   0  -2    1.50    2.30
  12   0   2    6.60    2.70
  12   0   2    5.50    4.30
  12   0   2    4.30    6.40
  12   0   2   -3.60    2.30
  13   0   2    2.10    2.90
  13   0   2    4.00    3.10
  13   0   2    0.80    6.30
  13   0   2   -5.60    5.00
  13   0   2   -1.70    3.70
  14   0   2    4.90    4.70
  14   0   2   16.40    6.90
  14   0   2    5.00    3.40
  14   0   2    2.30    7.90
  15   0   2    4.90    4.20
  15   0   2   -4.60    5.90
  15   0   2   -8.30   10.00
  15   0   2   -1.70    8.60
  15  -1  -2    3.90   10.40
  15  -1  -2    0.00    8.10
  15  -1  -2    2.30    4.00
  15   1  -2   -6.00    7.90
  15   1  -2    4.50    9.90
  15   1  -2    9.80    4.10
  14  -1  -2   41.30    7.20
 -14  -1   2   41.80    5.40
  14  -1  -2   52.39    5.00
  14  -1  -2   45.80    7.70
  14  -1  -2   24.80    7.90
  14   1  -2   30.10    8.20
  14   1  -2   46.60    7.60
  14   1  -2   38.90    7.50
 -14   1   2   42.50    4.60
  13  -1  -2   78.59   10.00
 -13  -1   2   84.09    6.40
  13  -1  -2   63.69    7.20
  13  -1  -2   85.59    6.80
  13  -1  -2   95.09    5.70
  13   1  -2   87.19    9.20
  13   1  -2   53.79    9.00
  13   1  -2   87.79    6.90
  13   1  -2   95.29   13.10
  13   1  -2   81.89   10.40
 -13   1   2   72.69    6.20
  12  -1  -2   55.79    9.20
  12  -1  -2   39.80    5.90
  12  -1  -2   49.80    5.40
  12  -1  -2   53.29    6.30
  12  -1  -2   60.89    7.10
 -12  -1   2   54.49    5.00
  12  -1  -2   60.29    4.40
  12   1  -2   51.29    6.70
  12   1  -2   46.40    8.00
  12   1  -2   54.79    7.00
  12   1  -2   59.19   10.40
  12   1  -2   60.49    4.30
  12   1  -2   57.69    5.40
 -12   1   2   50.99    5.10
  11  -1  -2   20.20    4.20
 -11  -1   2   20.80    2.70
  11  -1  -2   14.40    3.80
  11  -1  -2   16.20    2.80
  11  -1  -2   10.30    3.70
  11  -1  -2   21.90    2.50
  11  -1  -2   19.40    5.80
 -11   1   2   15.80    2.80
  11   1  -2   15.40    2.60
  11   1  -2   18.60    2.00
  11   1  -2   13.80    3.90
  11   1  -2   11.40    5.40
  11   1  -2   15.70    4.30
  11   1  -2   22.20    6.60
  10  -1  -2    3.30    1.70
  10  -1  -2    1.80    1.40
  10  -1  -2    1.30    2.60
  10  -1  -2    0.90    2.80
  10  -1  -2    3.40    2.80
 -10  -1   2    0.60    1.70
  10  -1  -2    1.20    4.10
  10   1  -2    1.30    3.00
  10   1  -2    1.20    1.60
  10   1  -2    6.20    5.00
  10   1  -2   -0.40    2.60
 -10   1   2   -1.90    1.70
  10   1  -2    0.20    2.90
  10   1  -2    5.00    1.20
   9  -1  -2   -1.00    2.00
   9  -1  -2    1.30    2.30
   9  -1  -2   -0.80    0.90
   9  -1  -2   -3.50    3.20
  -9  -1   2    1.50    1.20
   9  -1  -2    4.20    2.20
   9   1  -2   -2.30    2.10
   9   1  -2   -4.30    2.20
   9   1  -2    0.60    2.40
   9   1  -2   -3.80    3.70
   9   1  -2   -1.00    0.80
   9   1  -2   -0.90    0.80
   8  -1  -2   24.90    3.00
   8  -1  -2   23.30    3.00
   8  -1  -2   29.80    4.20
   8  -1  -2   28.00    1.90
   8  -1  -2   27.60    3.00
  -8  -1   2   29.60    2.40
   8   1  -2   31.40    3.40
   8   1  -2   36.40    5.00
   8   1  -2   30.00    6.60
  -8   1   2   25.00    4.40
   8   1  -2   23.20    3.10
   8   1  -2   26.40    1.70
   8   1  -2   22.60    1.70
   8   1  -2   29.00    3.40
   7  -1  -2    6.50    2.60
  -7  -1   2   11.10    1.90
   7  -1  -2    5.30    1.40
   7  -1  -2    8.00    1.70
   7  -1  -2    1.50    3.00
   7  -1  -2    8.20    1.40
   7  -1  -2    4.40    0.80
  -7  -1   2    6.10    1.10
   7   1  -2    3.80    1.50
   7   1  -2    6.00    2.70
   7   1  -2    1.90    2.90
   7   1  -2    6.00    0.80
  -7   1   2    6.50    2.80
   7   1  -2    8.10    1.70
   7   1  -2    6.30    1.40
   7   1  -2    7.10    0.80
   6  -1  -2    2.30    0.90
   6  -1  -2    1.70    0.60
   6  -1  -2    0.70    0.80
  -6  -1   2    3.70    1.10
   6  -1  -2    0.80    1.00
  -6  -1   2    1.50    1.20
   6  -1  -2    6.30    2.80
   6  -1  -2    2.90    1.80
   6   1  -2    2.00    0.50
   6   1  -2    1.30    1.00
   6   1  -2    2.20    1.00
   6   1  -2    1.80    1.00
  -6   1   2    2.20    0.40
  -6   1   2    2.90    2.30
   6   1  -2    2.30    0.50
  -6   1   2    1.50    1.10
   6   1  -2    2.30    2.20
   5  -1  -2    3.60    2.00
   5  -1  -2    0.00    0.40
   5  -1  -2    0.30    0.60
   5  -1  -2   -0.20    0.60
  -5  -1   2    1.60    0.60
   5  -1  -2    0.90    0.70
  -5  -1   2   -0.40    0.90
  -5   1   2   -0.10    0.30
   5   1  -2    0.00    0.60
   5   1  -2    0.60    0.80
  -5   1   2    1.30    0.60
  -5   1   2    1.40    1.80
   5   1  -2   -1.40    1.60
   5   1  -2    0.20    0.60
  -5   1   2    1.00    0.60
   5   1  -2   -0.10    0.30
   5   1  -2    0.00    0.30
   5   1  -2    0.80    1.60
   4  -1  -2  162.78    6.70
   4  -1  -2  160.98    6.90
  -4  -1   2  158.78    6.60
  -4  -1   2  168.18    6.40
  -4  -1   2  170.78    7.50
   4  -1  -2  161.28    6.50
   4  -1  -2  160.28    7.90
   4  -1  -2  174.48    6.90
  -4  -1   2  165.58    6.70
   4  -1  -2  161.48    6.40
   4  -1  -2  159.18    6.70
  -4   1   2  167.48    6.40
  -4   1   2  155.88    6.30
   4   1  -2  158.38    6.20
  -4   1   2  174.18    6.70
   4   1  -2  174.38    7.00
   4   1  -2  166.08    7.30
  -4   1   2  174.08    6.60
   4   1  -2  168.08    6.40
   4   1  -2  163.28    7.50
  -3  -1   2   15.40    1.00
  -3  -1   2   10.20    1.20
   3  -1  -2   11.30    1.10
  -3  -1   2   12.20    0.80
  -3  -1   2   11.60    0.90
   3  -1  -2   11.80    1.00
   3  -1  -2   10.30    1.10
  -3  -1   2   10.60    1.00
   3  -1  -2   12.00    1.00
   3  -1  -2   11.70    0.90
  -3  -1   2   10.90    0.80
   3  -1  -2   11.10    0.80
   3  -1  -2   13.70    2.50
   3   1  -2   10.30    1.00
   3   1  -2    9.30    1.40
  -3   1   2   11.50    2.10
  -3   1   2   11.80    0.90
   3   1  -2   12.50    0.60
  -3   1   2   10.20    0.80
   3   1  -2   10.80    1.60
   3   1  -2   12.20    0.80
   3   1  -2    9.50    1.00
  -3   1   2   12.70    1.00
  -3   1   2   12.70    0.80
   3   1  -2   11.00    1.20
  -3   1   2   12.80    0.90
  -2  -1   2    3.50    0.50
   2  -1  -2    4.40    0.60
  -2  -1   2    4.40    0.60
  -2  -1   2    3.10    0.80
  -2  -1   2    3.50    0.50
  -2  -1   2    2.00    0.40
  -2  -1   2    2.90    0.40
   2  -1  -2    2.90    0.50
   2  -1  -2    2.50    0.40
   2  -1  -2    2.70    0.60
   2  -1  -2    6.10    1.90
   2   1  -2    3.50    0.50
   2   1  -2    2.10    0.80
   2   1  -2    3.60    0.50
  -2   1   2    4.30    0.60
   2   1  -2    5.60    0.70
  -2   1   2    3.20    0.50
  -2   1   2    2.80    0.40
   2   1  -2    3.00    0.50
  -2   1   2    5.80    1.70
  -2   1   2    4.10    0.50
   2   1  -2    3.60    0.70
  -1  -1   2   55.29    2.10
   1  -1  -2   55.39    2.00
   1  -1  -2   49.70    2.10
  -1  -1   2   53.79    2.10
   1  -1  -2   51.59    2.10
  -1  -1   2   52.39    2.10
  -1  -1   2   49.40    2.10
  -1  -1   2   51.99    2.30
  -1  -1   2   50.49    2.00
   1  -1  -2   50.59    2.70
  -1  -1   2   51.39    2.10
   1  -1  -2   50.49    2.00
   1  -1  -2   49.00    2.00
   1   1  -2   54.09    2.10
   1   1  -2   49.60    2.40
  -1   1   2   50.49    2.00
   1   1  -2   51.39    2.10
   1   1  -2   52.79    2.10
  -1   1   2   50.99    2.00
   1   1  -2   55.39    2.10
  -1   1   2   51.49    2.10
  -1   1   2   52.49    2.10
  -1   1   2   51.89    2.00
   1   1  -2   56.79    2.10
  -1   1   2   47.30    2.60
   0  -1   2    0.20    0.10
   0  -1   2    0.20    0.10
   0  -1  -2    0.40    0.10
   0  -1  -2    0.10    0.20
   0  -1   2    0.70    0.20
   0  -1   2    0.00    0.10
   0  -1   2    0.10    0.10
   0  -1  -2    0.20    0.10
   0  -1  -2   -0.30    0.30
   0  -1  -2    0.40    0.20
   0  -1  -2    0.20    0.10
   0  -1  -2    0.30    0.20
   0  -1   2    0.20    0.10
   0  -1  -2    0.30    0.10
   0  -1  -2    0.30    0.10
   0  -1  -2   -0.10    0.30
   0  -1   2    0.20    0.10
   0   1  -2    0.10    0.10
   0   1   2    0.30    0.10
   0   1   2    0.30    0.40
   0   1   2    0.40    0.10
   0   1  -2    0.30    0.10
   0   1   2    0.50    0.30
   0   1   2    0.40    0.10
   0   1   2    0.40    0.10
   0   1  -2    0.30    0.10
   0   1  -2    0.10    0.10
   0   1  -2    0.20    0.10
   0   1  -2    0.30    0.10
   0   1   2    0.20    0.10
   0   1   2    0.40    0.20
   0   1   2    0.20    0.20
   0   1  -2    0.20    0.10
   0   1   2    0.30    0.10
   0   1   2   -0.30    0.40
   1  -1   2    0.30    0.10
   1  -1   2    0.50    0.20
  -1  -1  -2   -0.10    0.50
   1  -1   2    0.20    0.10
  -1  -1  -2    0.60    0.30
   1  -1   2   -1.00    0.60
   1  -1   2    0.60    0.20
  -1  -1  -2    0.40    0.10
  -1  -1  -2    0.50    0.20
  -1  -1  -2    0.30    0.20
   1  -1   2    0.50    0.20
   1  -1   2    0.50    0.30
   1  -1   2    0.20    0.10
   1  -1   2    0.60    0.20
  -1  -1  -2    0.50    0.20
  -1   1  -2    0.30    0.20
   1   1   2    0.60    0.30
  -1   1  -2    0.40    0.20
   1   1   2    0.20    0.60
  -1   1  -2    0.30    0.10
  -1   1  -2   -0.50    0.70
   1   1   2    0.10    0.20
   1   1   2    0.40    0.10
  -1   1  -2    0.70    0.30
  -1   1  -2    0.50    0.20
  -1   1  -2    0.20    0.10
  -1   1  -2    0.30    0.10
   1   1   2    0.60    0.30
  -1   1  -2    0.60    0.20
  -1   1  -2    0.40    0.20
  -1   1  -2    0.00    0.30
   2  -1   2    1.30    0.10
   2  -1   2    1.20    1.50
   2  -1   2    1.30    0.30
  -2  -1  -2    1.10    0.40
  -2  -1  -2    1.30    0.40
  -2  -1  -2    0.20    0.90
   2  -1   2    1.80    0.40
   2  -1   2    1.30    0.40
  -2  -1  -2    1.40    0.50
   2  -1   2    1.60    0.40
  -2   1  -2    1.90    1.50
   2   1   2    2.70    0.40
   2   1   2    1.20    0.30
   2   1   2    2.40    0.50
   2   1   2    3.50    1.30
  -2   1  -2    1.50    0.40
  -2   1  -2    1.80    0.40
   2   1   2    0.90    0.50
  -2   1  -2    2.50    0.30
  -2   1  -2    1.10    0.30
  -2   1  -2    1.50    0.40
  -2   1  -2   -0.20    0.50
   2   1   2    1.40    0.50
  -3  -1  -2    0.60    0.40
   3  -1   2    1.30    0.30
  -3  -1  -2   -0.10    0.80
  -3  -1  -2    2.20    0.60
   3  -1   2    2.30    0.50
  -3  -1  -2    1.80    0.30
   3  -1   2    1.00    0.40
   3  -1   2    1.20    0.50
   3  -1   2    2.00    0.60
  -3  -1  -2    1.20    0.30
   3  -1   2    1.40    1.30
   3  -1   2    1.60    0.40
  -3  -1  -2    1.00    0.40
   3   1   2    1.70    0.50
  -3   1  -2    0.20    0.50
  -3   1  -2    1.30    0.40
  -3   1  -2    1.80    0.30
   3   1   2    1.50    0.50
   3   1   2    1.50    1.00
   3   1   2    1.00    0.30
   3   1   2    0.90    0.60
  -3   1  -2    2.90    1.30
  -3   1  -2    1.30    0.50
  -3   1  -2    1.70    0.40
   3   1   2    1.30    0.90
   3   1   2    1.70    0.40
   4  -1   2    2.30    0.90
  -4  -1  -2    2.20    0.60
   4  -1   2    2.40    0.40
   4  -1   2    2.60    0.60
   4  -1   2    3.40    0.70
  -4  -1  -2    4.40    0.70
   4  -1   2    2.10    0.60
   4  -1   2    3.10    0.70
  -4  -1  -2    4.80    0.80
   4   1   2    3.70    0.90
   4   1   2    5.90    1.50
  -4   1  -2    3.60    0.80
   4   1   2    3.40    0.60
   4   1   2    6.00    0.90
   4   1   2    3.20    1.40
  -4   1  -2    2.90    0.50
  -4   1  -2    1.90    0.40
  -4   1  -2    4.40    1.60
  -4   1  -2    2.40    0.50
  -4   1  -2    3.40    0.70
   4   1   2    3.80    0.70
  -4   1  -2    1.00    0.70
   5  -1   2  249.68   11.10
  -5  -1  -2  237.38    9.90
   5  -1   2  235.18    9.50
  -5  -1  -2  249.28   10.20
   5  -1   2  256.27    9.90
   5  -1   2  241.98    9.60
  -5  -1  -2  240.78    9.40
   5  -1   2  266.47   10.10
   5  -1   2  246.28    9.80
   5  -1   2  239.38    9.90
  -5  -1  -2  227.88    9.20
  -5   1  -2  249.97    9.80
   5   1   2  243.38   10.70
   5   1   2  251.77    9.60
  -5   1  -2  236.48   10.80
  -5   1  -2  234.98    9.60
   5   1   2  235.48   10.60
   5   1   2  265.47    9.90
   5   1   2  235.68    9.40
  -5   1  -2  248.58    9.70
  -5   1  -2  232.08    9.60
   5   1   2  252.37   10.20
   5   1   2  252.37    9.20
  -6  -1  -2  138.19    6.40
   6  -1   2  138.49    5.90
   6  -1   2  130.79    6.30
   6  -1   2  141.59    6.40
   6  -1   2  145.29    6.10
   6  -1   2  136.99    6.10
   6  -1   2  139.89    7.80
  -6  -1  -2  134.69    5.60
   6  -1   2  136.89    5.70
   6   1   2  136.29    7.20
   6   1   2  136.49    5.60
   6   1   2  136.89    5.90
   6   1   2  140.99    6.60
   6   1   2  140.49    7.30
   6   1   2  139.79    6.30
   6   1   2  139.29    6.20
  -6   1  -2  117.49    6.80
   6   1   2  136.89    5.30
  -6   1  -2  133.39    7.30
  -7  -1  -2    0.00    0.80
  -7  -1  -2    0.90    1.50
   7  -1   2    0.80    2.80
   7  -1   2    1.20    1.40
   7  -1   2    1.50    1.20
   7  -1   2   -1.70    2.50
   7  -1   2   -1.70    1.50
   7  -1   2   -0.90    1.00
   7  -1   2   -0.10    0.60
   7   1   2   -0.10    1.10
  -7   1  -2    0.20    1.30
  -7   1  -2    0.80    2.60
   7   1   2    3.70    1.60
   7   1   2   -0.10    0.80
   7   1   2    0.50    1.10
   7   1   2    0.80    2.40
   7   1   2    0.90    0.60
   7   1   2   -3.70    2.70
   7   1   2    0.40    0.40
   8  -1   2  681.03   26.40
   8  -1   2  697.83   27.50
   8  -1   2  701.93   27.20
  -8  -1  -2  695.63   26.30
  -8  -1  -2  690.13   27.10
   8  -1   2  678.43   26.70
   8  -1   2  683.03   28.90
   8  -1   2  709.83   27.00
   8  -1   2  700.03   27.30
   8   1   2  685.63   25.80
   8   1   2  706.93   26.30
   8   1   2  686.53   27.60
   8   1   2  699.73   28.00
   8   1   2  703.63   26.70
   8   1   2  729.03   28.80
   8   1   2  718.23   27.70
   8   1   2  674.93   27.40
   9  -1   2   10.60    2.80
  -9  -1  -2   11.60    1.50
   9  -1   2   19.70    4.20
   9  -1   2   15.10    2.70
   9  -1   2   11.10    3.50
   9  -1   2   11.60    1.90
   9  -1   2   13.30    1.90
   9   1   2   14.60    2.30
   9   1   2    9.50    2.90
   9   1   2   14.30    1.80
   9   1   2   18.60    4.60
   9   1   2   14.00    2.40
   9   1   2   11.20    3.20
  10  -1   2   14.40    2.30
  10  -1   2   18.50    2.30
  10  -1   2   18.70    4.60
  10  -1   2   11.10    3.60
 -10  -1  -2   16.80    1.80
  10  -1   2   10.70    3.20
  10  -1   2   15.60    3.10
  10   1   2   15.30    3.40
  10   1   2   18.30    5.40
  10   1   2   16.30    3.90
  10   1   2   11.60    2.30
  10   1   2   13.70    3.40
  11  -1   2   25.80    5.50
  11  -1   2   32.30    3.60
  11  -1   2   23.70    3.20
  11  -1   2   18.10    4.40
  11  -1   2   24.00    4.30
  11  -1   2   18.60    4.30
  11   1   2   25.00    3.00
  11   1   2   23.70    4.40
  11   1   2   24.70    5.00
 -11   1  -2   27.50    3.10
  11   1   2   30.00    4.70
  11   1   2   25.50    3.30
  11   1   2   31.60    6.90
  12  -1   2   18.80    3.30
  12  -1   2   19.60    5.70
  12  -1   2   25.30    5.60
  12  -1   2   19.80    3.60
 -12  -1  -2   22.30    3.00
  12  -1   2   13.60    4.60
  12  -1   2   29.10    3.30
 -12   1  -2   24.10    3.30
  12   1   2   20.10    5.10
  12   1   2   26.50    3.30
  12   1   2   20.70    3.20
  12   1   2   20.40    5.60
  12   1   2   35.30    8.20
  12   1   2   14.00    6.80
  13  -1   2   -0.90    2.80
  13  -1   2   -2.00    3.50
  13  -1   2    5.40    3.10
  13  -1   2    3.10    5.40
  13  -1   2    0.30    6.10
  13   1   2   -2.30    6.10
 -13   1  -2    4.00    2.70
  13   1   2   -0.60    2.70
  13   1   2   11.10    8.60
  13   1   2   -4.70    5.40
  13   1   2    3.10    3.00
  14  -1   2  267.37   18.10
  14  -1   2  270.77   16.70
  14  -1   2  302.27   13.10
  14  -1   2  285.57   14.80
  14  -1   2  287.47   13.90
  14   1   2  270.27   13.70
  14   1   2  281.47   15.20
  14   1   2  254.07   18.70
  14   1   2  262.37   17.10
  15  -1   2   29.00    4.90
  15  -1   2    5.10    6.80
  15   1   2   21.30   11.60
  15   1   2   24.80    6.50
  15   1   2   28.10    5.40
  15   1   2   30.10   10.10
  15  -2  -2   -7.40   12.60
  15  -2  -2    4.70    4.30
  15   2  -2    8.50    9.70
  15   2  -2    4.70    4.30
  15   2  -2    6.80    8.20
  14  -2  -2    4.50    3.60
  14  -2  -2   10.50    3.30
  14  -2  -2    1.60    3.80
  14  -2  -2   11.70    6.20
  14  -2  -2   -3.00    6.80
  14   2  -2    8.10    7.90
  14   2  -2   21.80   13.20
  14   2  -2   12.80    6.80
  14   2  -2   11.40    4.60
 -14   2   2    7.00    3.80
  13  -2  -2  173.28   12.10
  13  -2  -2  172.38    9.50
 -13  -2   2  172.88    8.80
  13  -2  -2  175.78    8.50
  13  -2  -2  174.28   11.30
  13   2  -2  113.49   14.70
 -13   2   2  179.38    9.10
  13   2  -2  153.68   15.40
  13   2  -2  160.18   13.30
  13   2  -2  149.99   11.50
  13   2  -2  171.28    9.50
  12  -2  -2   84.59    6.20
  12  -2  -2   72.99    7.60
  12  -2  -2   77.09    5.10
 -12  -2   2   69.59    5.60
  12  -2  -2   69.19    8.10
  12   2  -2   77.19    6.00
  12   2  -2   71.29    7.80
  12   2  -2   77.79   11.70
  12   2  -2   72.79    9.00
  12   2  -2   85.29    4.30
 -12   2   2   81.09    6.20
  12   2  -2   77.69    8.00
  11  -2  -2   47.00    6.00
  11  -2  -2   50.39    6.60
  11  -2  -2   63.09    7.50
  11  -2  -2   46.10    5.90
  11  -2  -2   61.79    5.00
 -11  -2   2   56.59    4.70
  11  -2  -2   61.49    4.10
  11   2  -2   51.29    6.20
  11   2  -2   54.89    6.20
  11   2  -2   54.99    7.60
  11   2  -2   56.99    3.20
  11   2  -2   63.69    4.90
 -11   2   2   63.89    5.00
  11   2  -2   65.19    9.80
  10  -2  -2  111.69    7.40
  10  -2  -2  116.89    6.60
  10  -2  -2  128.29    8.30
 -10  -2   2  124.69    6.30
  10  -2  -2  120.89    7.20
  10  -2  -2  116.89    7.70
  10  -2  -2  132.09    6.00
  10   2  -2  131.99    5.40
  10   2  -2  128.59    9.80
  10   2  -2  122.49    6.50
  10   2  -2  116.69    7.80
  10   2  -2  128.69    9.90
  10   2  -2  119.99    8.20
   9  -2  -2   43.00    4.40
   9  -2  -2   39.30    4.40
   9  -2  -2   34.80    2.90
   9  -2  -2   37.10    3.80
  -9  -2   2   41.10    2.90
   9  -2  -2   35.70    5.10
   9  -2  -2   38.40    3.60
   9   2  -2   36.30    4.70
   9   2  -2   38.20    5.80
  -9   2   2   42.30    5.60
   9   2  -2   33.00    4.20
   9   2  -2   38.90    4.40
   9   2  -2   41.40    2.20
   8  -2  -2   -1.90    1.40
  -8  -2   2   -0.10    0.90
   8  -2  -2   -1.50    1.20
   8  -2  -2   -1.00    1.20
   8  -2  -2   -4.20    2.60
   8  -2  -2   -0.20    0.70
  -8   2   2    1.10    2.80
   8   2  -2   -0.50    2.10
   8   2  -2   -2.50    3.20
   8   2  -2    0.50    1.70
   8   2  -2   -0.20    1.80
   8   2  -2   -0.50    0.60
   7  -2  -2  236.88   10.10
  -7  -2   2  242.58   10.40
   7  -2  -2  228.28   12.00
   7  -2  -2  241.28    9.60
  -7  -2   2  230.18    9.60
   7  -2  -2  251.77   10.50
   7  -2  -2  239.28   10.10
   7   2  -2  251.17   11.50
  -7   2   2  235.98   11.70
   7   2  -2  236.28    9.40
   7   2  -2  231.18   10.40
   7   2  -2  239.28   10.30
   7   2  -2  255.17    9.30
   7   2  -2  255.27   10.90
   7   2  -2  232.68   11.60
   6  -2  -2   79.39    4.00
   6  -2  -2   76.19    4.20
  -6  -2   2   73.79    4.30
   6  -2  -2   72.39    3.90
  -6  -2   2   78.69    3.70
   6  -2  -2   79.49    3.60
   6  -2  -2   75.79    4.20
   6  -2  -2   80.49    5.80
  -6   2   2   79.99    3.10
  -6   2   2   81.59    5.80
   6   2  -2   77.69    4.50
  -6   2   2   80.69    4.50
   6   2  -2   78.09    5.50
   6   2  -2   78.89    4.20
   6   2  -2   84.69    3.30
   6   2  -2   78.69    3.50
   6   2  -2   86.09    5.00
   6   2  -2   82.69    4.10
   5  -2  -2   49.30    2.60
   5  -2  -2   50.69    2.80
   5  -2  -2   50.39    2.40
   5  -2  -2   50.19    2.90
   5  -2  -2   50.39    4.50
   5  -2  -2   48.60    2.80
  -5  -2   2   52.19    3.20
  -5  -2   2   48.40    2.50
   5  -2  -2   50.09    2.70
   5   2  -2   51.09    2.10
   5   2  -2   49.60    2.90
  -5   2   2   51.59    2.70
   5   2  -2   52.49    3.60
  -5   2   2   55.39    2.40
  -5   2   2   50.19    2.20
   5   2  -2   50.19    2.80
   5   2  -2   53.89    3.20
  -5   2   2   52.09    4.50
   5   2  -2   47.30    4.00
   5   2  -2   52.39    2.30
   4  -2  -2  765.22   27.60
  -4  -2   2  691.63   27.20
  -4  -2   2  747.13   27.90
   4  -2  -2  698.13   27.10
   4  -2  -2  736.73   27.40
   4  -2  -2  709.23   27.20
   4  -2  -2  717.73   28.70
   4  -2  -2  728.63   27.40
   4  -2  -2  732.53   27.40
  -4  -2   2  739.13   27.40
  -4   2   2  676.53   26.90
   4   2  -2  760.22   27.80
  -4   2   2  732.23   27.10
  -4   2   2  690.63   28.50
  -4   2   2  769.82   27.40
  -4   2   2  734.83   27.30
  -4   2   2  763.32   27.30
   4   2  -2  724.93   28.20
   4   2  -2  741.43   27.40
   4   2  -2  730.53   27.10
   4   2  -2  747.03   27.50
   3  -2  -2   61.19    2.90
  -3  -2   2   62.79    2.70
   3  -2  -2   60.69    2.60
   3  -2  -2   66.99    2.80
   3  -2  -2   61.29    2.70
  -3  -2   2   59.89    2.70
   3  -2  -2   64.09    2.80
  -3  -2   2   63.39    2.80
  -3  -2   2   62.19    2.70
  -3  -2   2   61.19    2.70
  -3   2   2   60.59    2.70
  -3   2   2   59.99    4.00
   3   2  -2   64.19    2.60
   3   2  -2   58.59    3.50
   3   2  -2   60.79    2.80
  -3   2   2   63.99    2.80
   3   2  -2   60.59    2.70
   3   2  -2   63.69    3.00
  -3   2   2   63.09    2.80
   3   2  -2   58.89    2.80
  -3   2   2   61.69    2.60
   2  -2  -2   12.70    2.20
  -2  -2   2   16.70    1.00
   2  -2  -2   14.70    0.90
  -2  -2   2   18.60    1.10
   2  -2  -2   17.80    1.00
  -2  -2   2   17.90    1.00
  -2  -2   2   13.60    1.40
   2  -2  -2   17.40    1.00
   2  -2  -2   15.10    1.00
  -2  -2   2   17.20    1.00
  -2  -2   2   16.90    0.90
  -2  -2   2   17.10    1.10
   2  -2  -2   15.60    0.70
  -2   2   2   16.00    0.90
   2   2  -2   18.10    1.00
  -2   2   2   17.80    0.90
   2   2  -2   17.00    1.10
   2   2  -2   11.90    1.60
  -2   2   2   18.20    1.00
   2   2  -2   16.40    1.10
  -2   2   2   18.40    1.00
  -2   2   2   13.40    2.60
   2   2  -2   17.50    1.20
   2   2  -2   15.30    0.90
  -1  -2   2  789.02   26.60
   1  -2  -2  679.63   26.70
   1  -2  -2  714.03   26.60
   1  -2  -2  803.92   26.90
  -1  -2   2  724.43   26.70
   1  -2  -2  706.63   26.60
  -1  -2   2  749.62   26.60
  -1  -2   2  686.83   26.70
   1  -2  -2  719.53   26.60
   1  -2  -2  679.03   27.40
   1  -2  -2  697.63   26.60
   1  -2  -2  692.83   26.80
  -1  -2   2  757.22   27.00
   1  -2  -2  752.22   26.60
   1  -2  -2  703.23   26.80
  -1  -2   2  714.23   26.60
  -1  -2   2  695.13   26.60
  -1  -2   2  721.53   26.60
  -1   2   2  725.03   27.40
  -1   2   2  680.43   26.50
  -1   2   2  701.63   26.80
  -1   2   2  734.33   26.60
  -1   2   2  727.13   26.60
   1   2  -2  698.23   26.60
   1   2  -2  716.43   26.70
   1   2  -2  753.12   26.50
  -1   2   2  786.12   26.70
   1   2  -2  733.23   26.60
  -1   2   2  720.43   26.60
   1   2  -2  727.53   27.10
  -1   2   2  726.03   26.60
   1   2  -2  698.03   26.60
   1   2  -2  752.42   26.70
   1   2  -2  730.13   26.70
  -1   2   2  676.63   26.70
   0  -2  -2   -0.40    0.20
   0  -2   2    0.30    0.20
   0  -2   2    0.40    0.20
   0  -2  -2    0.20    0.40
   0  -2   2   -0.10    0.40
   0  -2  -2    0.10    0.20
   0  -2   2    0.00    0.20
   0  -2  -2    0.10    0.30
   0  -2   2    0.10    0.20
   0  -2  -2    0.10    0.20
   0  -2   2    0.20    0.10
   0  -2   2   -0.30    0.30
   0  -2   2    0.00    0.30
   0  -2  -2   -1.20    0.70
   0  -2  -2   -0.20    0.70
   0  -2  -2    0.20    0.10
   0  -2  -2    0.10    0.40
   0  -2   2    0.00    0.10
   0  -2  -2    0.20    0.20
   0  -2   2   -0.20    0.30
   0   2   2   -0.30    0.80
   0   2  -2    0.10    0.20
   0   2   2    0.10    0.20
   0   2   2    0.20    0.20
   0   2   2    0.40    0.50
   0   2   2    0.00    0.20
   0   2  -2    0.50    0.10
   0   2  -2    0.30    0.10
   0   2  -2    0.50    0.20
   0   2   2    0.40    0.40
   0   2  -2   -0.10    0.10
   0   2   2    0.40    0.20
   0   2  -2    0.30    0.20
   0   2   2    0.20    0.40
   0   2  -2    0.20    0.20
   0   2  -2    0.00    0.50
   0   2  -2    0.00    0.20
   0   2  -2    0.30    0.30
   0   2  -2    0.20    0.10
   0   2  -2    0.20    0.20
   0   2  -2    0.00    0.20
   0   2  -2    0.30    0.20
   1  -2   2    1.20    0.30
  -1  -2  -2    0.90    0.40
   1  -2   2   -1.00    1.10
   1  -2   2    1.20    0.30
   1  -2   2    0.90    0.40
  -1  -2  -2    0.80    0.30
  -1  -2  -2    1.50    0.20
   1  -2   2    1.10    0.40
   1  -2   2    1.00    0.20
  -1  -2  -2    0.60    0.30
  -1  -2  -2    1.90    0.40
   1  -2   2    1.20    0.30
  -1  -2  -2    1.50    0.30
   1  -2   2    0.30    0.40
  -1  -2  -2    1.60    0.40
   1  -2   2    1.10    0.30
   1  -2   2    1.30    0.30
  -1  -2  -2    0.90    0.50
  -1  -2  -2   -0.60    0.90
  -1   2  -2    1.10    0.40
  -1   2  -2   -1.00    1.30
  -1   2  -2    0.50    0.20
  -1   2  -2    1.30    0.30
   1   2   2    0.50    0.40
   1   2   2    1.10    0.20
  -1   2  -2    0.90    0.30
  -1   2  -2    0.30    0.30
   1   2   2    0.30    0.60
  -1   2  -2    1.00    0.30
   1   2   2    0.60    0.50
  -1   2  -2    0.10    0.30
  -1   2  -2    0.90    0.20
  -1   2  -2    1.20    0.20
   1   2   2    0.40    1.00
   1   2   2    0.60    0.20
  -1   2  -2    1.00    0.30
   2  -2   2    7.30    0.70
  -2  -2  -2    3.40    0.50
   2  -2   2    5.30    0.60
   2  -2   2    2.70    1.40
  -2  -2  -2    4.30    1.10
  -2  -2  -2    5.60    0.80
  -2  -2  -2    4.00    0.60
  -2  -2  -2    4.50    0.40
   2  -2   2    5.60    0.60
   2  -2   2    6.10    0.60
   2  -2   2    4.70    0.60
   2  -2   2    4.50    0.50
   2   2   2    5.70    0.80
  -2   2  -2    6.20    0.70
  -2   2  -2    5.50    0.60
  -2   2  -2    5.90    0.60
   2   2   2    4.50    1.40
  -2   2  -2    4.40    0.60
   2   2   2    4.80    0.40
  -2   2  -2    5.90    0.50
   2   2   2    3.30    0.60
  -2   2  -2    2.60    1.60
   2   2   2    5.10    0.70
  -3  -2  -2    1.00    0.50
   3  -2   2    1.20    0.40
   3  -2   2    1.20    0.70
   3  -2   2    0.30    1.40
   3  -2   2    0.30    0.30
   3  -2   2    0.50    0.40
  -3  -2  -2    0.50    0.40
   3  -2   2    0.90    0.30
  -3  -2  -2    1.30    0.30
   3  -2   2    0.60    0.40
  -3  -2  -2    0.60    0.20
  -3  -2  -2   -0.40    0.60
   3   2   2    0.90    0.30
   3   2   2    0.50    0.30
   3   2   2    0.70    0.50
  -3   2  -2    0.90    0.50
  -3   2  -2    0.90    0.20
   3   2   2   -0.50    1.00
   3   2   2    0.20    0.70
  -3   2  -2    0.70    0.50
  -3   2  -2    0.90    1.60
  -3   2  -2    1.10    0.40
   3   2   2    0.60    0.50
  -3   2  -2    0.50    0.40
  -4  -2  -2   23.20    1.20
   4  -2   2   21.70    1.60
   4  -2   2   24.60    1.80
  -4  -2  -2   24.90    1.70
  -4  -2  -2   24.60    1.10
   4  -2   2   24.40    1.40
   4  -2   2   24.10    2.90
   4  -2   2   22.10    1.50
   4  -2   2   26.80    1.70
  -4  -2  -2   22.20    2.10
   4  -2   2   23.20    1.60
   4  -2   2   24.90    1.60
  -4   2  -2   21.40    1.50
  -4   2  -2   28.80    2.00
  -4   2  -2   26.00    1.60
   4   2   2   24.50    1.80
   4   2   2   27.50    1.70
   4   2   2   25.50    1.30
  -4   2  -2   23.90    1.50
   4   2   2   18.40    2.80
   4   2   2   24.20    1.50
   4   2   2   25.10    2.00
  -4   2  -2   29.70    3.30
   5  -2   2 4604.74  169.98
  -5  -2  -2 4334.57  167.88
   5  -2   2 4379.06  168.38
   5  -2   2 4862.51  168.78
   5  -2   2 4717.63  168.58
   5  -2   2 4738.43  168.48
  -5  -2  -2 4660.43  169.08
   5  -2   2 4363.66  168.58
   5   2   2 4592.64  169.28
  -5   2  -2 4583.64  168.38
   5   2   2 4586.94  168.58
   5   2   2 4693.83  168.78
   5   2   2 4827.42  168.08
   5   2   2 4549.34  169.38
   5   2   2 4783.82  169.08
  -5   2  -2 4532.85  168.48
  -5   2  -2 4431.56  168.28
  -5   2  -2 4365.96  169.48
   6  -2   2    0.50    2.40
  -6  -2  -2   -0.20    1.30
   6  -2   2    0.60    0.70
  -6  -2  -2    0.40    0.40
  -6  -2  -2    1.30    0.60
   6  -2   2    1.10    1.00
   6  -2   2    1.90    0.80
   6  -2   2    1.00    0.80
   6  -2   2   -1.00    0.50
   6   2   2    0.20    1.00
   6   2   2   -1.90    2.40
  -6   2  -2    2.30    1.00
   6   2   2    0.80    0.60
   6   2   2    1.10    1.90
  -6   2  -2    1.10    2.60
   6   2   2    0.60    0.80
   6   2   2    1.50    0.70
   6   2   2    0.40    0.40
   6   2   2    0.40    0.90
  -7  -2  -2    3.00    1.80
   7  -2   2    3.70    1.50
   7  -2   2    3.40    1.20
  -7  -2  -2    4.20    0.80
   7  -2   2    3.70    2.90
   7  -2   2    2.50    1.10
   7  -2   2    2.90    1.10
   7  -2   2    4.20    0.90
  -7   2  -2    3.90    1.50
   7   2   2    5.20    1.40
   7   2   2    3.10    1.10
   7   2   2    3.50    1.50
   7   2   2    3.50    2.40
   7   2   2    4.30    0.60
  -7   2  -2    8.60    3.40
   7   2   2    4.80    3.50
   7   2   2    4.00    1.30
   7   2   2    2.80    0.80
  -8  -2  -2   42.70    2.50
   8  -2   2   44.60    3.40
   8  -2   2   45.00    3.20
   8  -2   2   37.00    3.30
   8  -2   2   38.90    3.70
   8  -2   2   46.40    3.40
   8  -2   2   39.70    6.20
   8   2   2   43.70    5.70
   8   2   2   49.00    4.70
   8   2   2   42.20    3.30
   8   2   2   53.49    4.10
   8   2   2   45.50    2.20
   8   2   2   44.50    2.50
  -8   2  -2   44.70    5.20
   8   2   2   39.50    4.00
   8   2   2   35.50    5.00
  -9  -2  -2   22.50    2.10
   9  -2   2   25.70    3.20
   9  -2   2   18.00    2.70
   9  -2   2   29.90    2.70
   9  -2   2   21.90    3.00
   9  -2   2   17.60    3.00
   9   2   2   25.80    3.10
   9   2   2   23.90    3.20
  -9   2  -2   27.00    5.10
   9   2   2   26.60    5.30
   9   2   2   26.60    3.40
   9   2   2   22.30    3.60
   9   2   2   26.00    2.20
  10  -2   2   12.00    3.50
  10  -2   2   15.60    2.40
  10  -2   2   11.00    2.30
  10  -2   2   12.60    3.20
  10  -2   2    9.60    3.40
  10  -2   2   12.90    2.40
 -10  -2  -2   15.30    1.60
  10   2   2   17.60    3.60
  10   2   2    7.10    3.30
  10   2   2   14.30    5.70
  10   2   2   14.00    2.30
  10   2   2   13.80    3.90
  10   2   2   12.40    1.80
  11  -2   2   56.79    5.00
  11  -2   2   55.29    6.60
  11  -2   2   56.79    5.40
 -11  -2  -2   55.99    4.00
  11  -2   2   52.09    6.00
  11  -2   2   64.29    4.60
  11   2   2   60.59    5.00
  11   2   2   54.59    6.40
  11   2   2   70.69    7.70
  11   2   2   58.49    6.90
  11   2   2   78.09    9.50
 -11   2  -2   58.79    4.90
  12  -2   2   10.20    5.10
 -12  -2  -2   10.60    2.60
  12  -2   2    3.60    4.40
  12  -2   2   12.50    2.70
  12  -2   2    7.00    2.80
  12  -2   2   13.40    3.10
  12   2   2   14.20    2.80
  12   2   2    5.00    7.60
 -12   2  -2   11.60    2.90
  12   2   2    7.80    4.50
  12   2   2    8.30    2.80
  12   2   2   10.50    5.10
  12   2   2   17.60    7.90
  13  -2   2   22.60    6.00
  13  -2   2   27.00    3.90
  13  -2   2   14.10    4.00
  13  -2   2   13.40    6.40
  13  -2   2   26.30    4.20
  13   2   2   19.30    7.20
  13   2   2   27.00    6.40
  13   2   2   26.20    9.30
 -13   2  -2   14.90    3.20
  13   2   2   19.40    3.80
  14  -2   2   87.09   10.40
  14  -2   2   76.49    9.30
  14  -2   2  101.49    7.80
  14  -2   2   89.79    9.00
  14  -2   2   97.69    8.10
  14   2   2   94.59    7.80
  14   2   2   97.29   11.40
  14   2   2   95.49   10.30
  15  -2   2   21.10    5.10
  15   2   2   14.90    5.10
  15   2   2   30.10   10.30
  15   2   2    7.80    6.30
  15   2   2   12.50   11.40
  15  -3  -2    6.30    4.40
  15  -3  -2    4.90    4.20
  15   3  -2    0.10    4.40
  15   3  -2   -9.50    9.40
  15   3  -2    4.10    8.10
  14  -3  -2   16.40    4.10
  14  -3  -2   23.40    4.00
  14  -3  -2   28.00    7.70
  14  -3  -2    8.50    6.30
  14   3  -2   18.20    8.20
  14   3  -2    6.60    6.90
  14   3  -2   39.10   12.00
 -14   3   2   16.60    4.20
  14   3  -2   17.40    6.40
 -13  -3   2   16.10    3.30
  13  -3  -2   10.40    3.20
  13  -3  -2   17.10    3.20
  13  -3  -2   18.30    3.80
  13  -3  -2   13.80    5.80
  13  -3  -2    9.60    5.20
  13   3  -2   10.50    6.50
 -13   3   2   12.30    3.50
  13   3  -2   20.30   11.30
  13   3  -2   17.70    5.70
  13   3  -2    8.80    8.50
  13   3  -2   12.00    3.30
  12  -3  -2   -3.20    4.00
  12  -3  -2    5.20    2.80
  12  -3  -2    2.10    2.60
  12  -3  -2    5.50    2.20
  12  -3  -2    1.80    3.70
 -12  -3   2    4.30    2.60
  12   3  -2   10.40    9.90
 -12   3   2    7.10    2.90
  12   3  -2    9.40    7.00
  12   3  -2    6.40    2.70
  12   3  -2   -1.60    4.90
  12   3  -2    8.80    4.40
  11  -3  -2   -0.70    3.10
  11  -3  -2   -0.80    3.50
  11  -3  -2    1.30    2.10
 -11  -3   2    1.60    2.10
  11  -3  -2   -0.60    1.80
  11  -3  -2    0.30    3.10
  11   3  -2    4.70    4.10
  11   3  -2    0.40    3.40
  11   3  -2   10.90    7.00
  11   3  -2   -1.80    5.30
  11   3  -2   -0.40    2.00
  10  -3  -2  635.74   26.00
  10  -3  -2  629.64   26.10
 -10  -3   2  647.74   24.90
  10  -3  -2  636.34   25.40
  10  -3  -2  660.33   24.90
  10  -3  -2  647.14   25.90
  10   3  -2  663.93   28.30
  10   3  -2  640.74   25.30
  10   3  -2  625.74   26.30
 -10   3   2  646.94   27.60
  10   3  -2  660.23   27.70
  10   3  -2  640.84   26.80
   9  -3  -2    4.10    1.60
   9  -3  -2    5.80    2.30
  -9  -3   2    1.40    1.20
   9  -3  -2    2.00    2.30
   9  -3  -2    2.20    1.40
   9  -3  -2    4.30    2.10
  -9   3   2    0.60    3.50
   9   3  -2   -3.80    3.40
   9   3  -2    3.80    2.30
   9   3  -2   -0.70    4.60
   9   3  -2    3.20    2.70
   8  -3  -2   71.59    4.30
   8  -3  -2   72.59    4.50
   8  -3  -2   74.49    3.90
   8  -3  -2   77.39    4.40
  -8  -3   2   71.59    3.80
   8   3  -2   71.99    5.10
   8   3  -2   75.99    5.50
   8   3  -2   76.59    6.90
   8   3  -2   75.49    5.40
  -8   3   2   74.99    6.60
   7  -3  -2  335.67   13.70
   7  -3  -2  336.87   13.40
   7  -3  -2  331.27   12.90
   7  -3  -2  337.77   13.10
  -7  -3   2  318.87   12.90
  -7  -3   2  332.57   13.80
   7  -3  -2  340.87   13.40
   7  -3  -2  279.37   15.40
  -7   3   2  322.77   15.20
   7   3  -2  328.17   15.20
   7   3  -2  348.57   14.60
  -6  -3   2   19.10    1.50
   6  -3  -2   22.30    1.90
   6  -3  -2   18.60    2.10
   6  -3  -2   22.10    1.80
   6  -3  -2   19.90    1.50
   6  -3  -2   20.40    3.80
  -6  -3   2   19.80    2.50
   6  -3  -2   19.90    1.90
   6   3  -2   16.70    2.20
   6   3  -2   23.20    2.60
  -6   3   2   20.40    1.10
   6   3  -2   18.70    2.00
  -6   3   2   26.70    2.30
  -6   3   2   26.70    4.50
   6   3  -2   17.70    2.40
   6   3  -2   20.10    3.70
   5  -3  -2   23.00    1.60
  -5  -3   2   25.10    2.30
   5  -3  -2   22.80    3.60
   5  -3  -2   24.90    1.80
  -5  -3   2   21.80    1.50
   5  -3  -2   24.50    1.70
   5  -3  -2   22.30    1.70
   5  -3  -2   24.40    1.90
   5   3  -2   28.60    2.20
  -5   3   2   24.20    1.30
   5   3  -2   20.20    3.50
  -5   3   2   26.50    1.80
   5   3  -2   26.30    1.90
   5   3  -2   24.60    2.00
  -5   3   2   23.50    4.30
   4  -3  -2 7100.69  267.07
   4   3  -2 7219.48  265.27
  -4   3   2 7092.09  266.77
  -4   3   2 7292.97  265.37
  -4   3   2 7529.55  265.47
  -3  -3   2    3.10    0.60
   3  -3  -2    2.20    1.70
  -3  -3   2    2.90    0.70
   3  -3  -2    2.20    0.50
   3  -3  -2    4.20    0.60
   3  -3  -2    2.60    0.50
  -3  -3   2    1.60    0.50
   3  -3  -2    1.80    0.50
  -3  -3   2    1.70    0.90
  -3  -3   2    2.00    0.50
  -3  -3   2    3.10    0.50
   3  -3  -2    2.60    0.30
   3  -3  -2    2.90    0.50
   3   3  -2    2.40    0.60
  -3   3   2    2.90    0.40
   3   3  -2    0.50    1.40
   3   3  -2    2.60    0.50
   3   3  -2    1.90    0.30
  -3   3   2    1.60    0.50
  -3   3   2    1.90    0.50
   3   3  -2    2.00    0.60
  -3   3   2    3.70    0.50
   3   3  -2    2.70    0.50
   2  -3  -2   39.70    1.90
  -2  -3   2   41.10    1.80
   2  -3  -2   35.50    3.40
   2  -3  -2   42.80    2.20
   2  -3  -2   37.50    2.00
   2  -3  -2   39.80    2.10
  -2  -3   2   40.20    1.90
   2  -3  -2   43.60    1.90
   2  -3  -2   39.10    2.00
  -2  -3   2   43.30    1.90
  -2  -3   2   41.50    2.40
  -2  -3   2   40.40    1.90
  -2  -3   2   38.20    2.00
   2  -3  -2   43.50    1.80
   2  -3  -2   40.30    1.90
   2   3  -2   42.10    2.20
   2   3  -2   42.60    1.90
   2   3  -2   41.20    2.10
   2   3  -2   39.10    2.60
  -2   3   2   41.90    1.80
   2   3  -2   38.00    2.00
  -2   3   2   39.90    1.90
  -2   3   2   41.80    1.90
  -2   3   2   38.30    3.30
   2   3  -2   39.50    1.90
   2   3  -2   41.10    1.80
  -2   3   2   41.90    1.80
  -2   3   2   43.10    1.90
  -1  -3   2    2.70    0.30
  -1  -3   2    2.80    0.50
   1  -3  -2    1.70    0.80
  -1  -3   2    2.20    0.40
  -1  -3   2    2.60    0.30
   1  -3  -2    0.80    0.40
  -1  -3   2    1.40    0.40
   1  -3  -2    1.90    0.30
   1  -3  -2    3.60    0.50
   1  -3  -2    2.90    0.70
   1  -3  -2    1.70    0.40
   1  -3  -2    1.70    0.30
  -1  -3   2    2.30    0.40
  -1  -3   2    1.50    0.40
  -1  -3   2    1.40    0.30
   1  -3  -2    2.60    0.60
   1  -3  -2    3.30    1.60
  -1  -3   2    1.80    0.20
  -1  -3   2    0.50    0.60
  -1  -3   2    1.60    0.50
  -1   3   2    2.40    0.70
   1   3  -2    2.30    0.30
  -1   3   2    2.00    0.60
  -1   3   2    3.20    0.40
  -1   3   2    3.10    0.40
  -1   3   2    1.10    1.60
   1   3  -2    1.40    0.40
   1   3  -2    0.30    0.90
  -1   3   2    2.50    0.40
   1   3  -2    1.10    0.50
   1   3  -2    1.60    0.30
  -1   3   2    1.80    0.90
   1   3  -2    2.40    0.40
  -1   3   2    2.00    0.30
   1   3  -2    1.40    0.20
  -1   3   2    1.60    0.40
   0  -3  -2    2.10    1.00
   0  -3  -2    2.50    0.40
   0  -3   2    3.40    0.50
   0  -3  -2    2.90    0.50
   0  -3   2    4.10    0.40
   0  -3  -2    3.00    0.60
   0  -3  -2    3.00    0.40
   0  -3   2    3.20    0.50
   0  -3   2    2.80    0.40
   0  -3  -2    2.30    0.30
   0  -3  -2    4.50    0.50
   0  -3   2    4.30    0.80
   0  -3   2    3.30    0.40
   0  -3   2    3.90    0.30
   0  -3  -2    2.90    0.60
   0  -3   2    2.00    0.40
   0  -3   2    3.20    0.30
   0  -3   2    2.60    0.30
   0  -3   2    4.10    0.30
   0   3   2    3.70    0.50
   0   3  -2    2.50    0.40
   0   3   2    2.80    0.60
   0   3   2    2.90    1.10
   0   3  -2    3.80    0.40
   0   3  -2    4.10    0.50
   0   3   2    3.20    0.40
   0   3  -2    3.50    0.60
   0   3   2    2.80    0.80
   0   3  -2    2.70    0.40
   0   3  -2    2.90    0.60
   0   3  -2    3.80    0.50
   0   3   2    2.90    0.40
   0   3  -2    4.90    0.60
   0   3  -2    3.40    0.40
   0   3   2    3.30    0.40
   0   3   2    2.50    0.70
   0   3  -2    2.60    0.90
   0   3  -2    2.60    0.40
   0   3  -2    3.30    0.40
   0   3   2    3.50    0.50
   0   3   2    1.20    1.30
   0   3  -2    2.90    0.40
  -1  -3  -2    2.00    0.40
   1  -3   2    1.40    0.50
   1  -3   2    4.00    0.60
  -1  -3  -2    2.50    0.40
   1  -3   2    1.90    0.40
  -1  -3  -2    2.00    0.40
   1  -3   2    1.60    0.30
  -1  -3  -2    1.60    0.40
   1  -3   2    1.50    0.30
  -1  -3  -2    1.90    0.30
   1  -3   2    1.70    0.30
  -1  -3  -2    1.70    0.60
  -1  -3  -2    2.00    1.10
   1  -3   2    1.30    0.40
   1  -3   2    1.00    1.10
  -1  -3  -2    1.70    0.40
   1  -3   2    1.90    0.30
   1  -3   2    1.90    0.30
   1   3   2    2.30    0.40
  -1   3  -2    1.80    0.40
  -1   3  -2    1.80    0.30
   1   3   2    1.80    0.60
   1   3   2    1.70    0.30
  -1   3  -2    2.30    0.40
   1   3   2    1.20    0.50
   1   3   2    2.00    0.30
   1   3   2    2.70    0.70
  -1   3  -2    1.50    0.30
  -1   3  -2    2.00    0.40
  -1   3  -2    2.00    0.30
  -1   3  -2    1.50    0.20
  -1   3  -2   -1.00    1.30
  -1   3  -2    1.20    0.30
  -1   3  -2    2.20    0.30
  -1   3  -2    1.50    0.40
  -1   3  -2    1.70    0.30
   1   3   2    2.10    0.30
   1   3   2    1.30    1.30
  -1   3  -2    2.30    0.50
   2  -3   2 5030.00  192.58
  -2  -3  -2 5409.76  191.88
  -2  -3  -2 5152.98  191.78
   2  -3   2 5170.28  191.48
   2   3   2 5396.66  191.98
  -3  -3  -2    1.10    0.70
  -3  -3  -2    0.10    0.90
   3  -3   2    0.30    0.30
   3  -3   2    1.00    0.60
  -3  -3  -2    0.00    0.70
   3  -3   2    0.80    0.40
   3  -3   2   -0.10    0.40
  -3  -3  -2   -0.40    0.30
   3  -3   2    0.40    0.30
  -3  -3  -2    0.10    0.30
  -3  -3  -2    2.90    0.80
   3  -3   2    0.90    0.40
   3  -3   2    0.20    0.50
   3  -3   2   -2.30    1.40
   3   3   2    1.30    0.70
   3   3   2    0.00    0.30
  -3   3  -2    0.40    1.00
  -3   3  -2    0.20    1.70
   3   3   2    0.30    0.50
  -3   3  -2    1.90    0.60
   3   3   2    0.30    0.70
  -3   3  -2    0.40    0.20
  -3   3  -2    1.00    0.40
   3   3   2    0.50    0.30
   3   3   2   -0.30    1.50
  -3   3  -2    0.80    0.40
  -3   3  -2   -0.30    0.40
   4  -3   2   60.69    2.80
   4  -3   2   52.29    4.00
  -4  -3  -2   59.39    2.40
  -4  -3  -2   54.89    3.40
   4  -3   2   60.39    2.80
   4  -3   2   56.59    2.70
   4  -3   2   61.29    3.00
   4  -3   2   65.09    2.90
  -4  -3  -2   56.89    2.50
   4  -3   2   58.09    2.60
   4   3   2   56.89    3.30
  -4   3  -2   59.69    2.40
  -4   3  -2   58.89    4.90
   4   3   2   57.19    2.70
   4   3   2   57.19    2.50
   4   3   2   58.79    3.00
   4   3   2   54.99    4.20
  -4   3  -2   64.59    2.80
  -4   3  -2   62.79    2.80
  -4   3  -2   62.69    2.90
   4   3   2   61.99    3.10
   5  -3   2  118.59    5.20
   5  -3   2  125.59    5.40
   5  -3   2  133.39    5.50
   5  -3   2  119.89    5.30
  -5  -3  -2  125.89    6.20
   5  -3   2  132.09    5.50
   5  -3   2  133.39    5.60
   5  -3   2  123.69    7.10
   5  -3   2  134.39    5.70
  -5  -3  -2  126.79    4.90
  -5  -3  -2  127.19    5.10
  -5   3  -2  130.19    5.50
   5   3   2  134.39    6.20
   5   3   2  126.79    5.80
  -5   3  -2  120.29    7.40
   5   3   2  128.79    5.30
  -5   3  -2  125.89    5.30
  -5   3  -2  115.39    5.40
   5   3   2  127.19    5.70
   5   3   2  130.89    5.20
   5   3   2  122.19    6.90
   6  -3   2   -0.40    1.00
   6  -3   2    1.00    0.80
  -6  -3  -2    1.00    0.60
   6  -3   2    0.50    0.60
  -6  -3  -2    0.50    1.50
   6  -3   2    0.60    0.70
   6  -3   2   -1.90    2.70
  -6  -3  -2   -0.20    0.40
   6  -3   2    1.50    1.10
   6  -3   2   -1.20    0.70
   6  -3   2    0.70    0.50
  -6   3  -2    2.20    2.90
   6   3   2    0.40    1.60
  -6   3  -2    1.30    0.90
   6   3   2    0.40    0.60
   6   3   2    0.50    0.90
   6   3   2   -1.40    2.70
   6   3   2   -0.50    1.00
   6   3   2    0.20    1.30
   7  -3   2   21.10    2.10
   7  -3   2   24.40    4.50
   7  -3   2   22.90    2.30
   7  -3   2   20.40    2.60
  -7  -3  -2   24.70    1.70
   7  -3   2   23.90    2.00
   7  -3   2   24.80    2.60
   7  -3   2   22.10    2.20
  -7  -3  -2   27.80    3.20
   7   3   2   26.00    3.10
   7   3   2   28.20    3.20
   7   3   2   24.50    2.20
   7   3   2   20.60    2.80
  -7   3  -2   30.10    5.00
   7   3   2   23.70    1.70
   7   3   2   25.80    4.70
   7   3   2   26.40    3.10
   8  -3   2  290.47   12.10
   8  -3   2  313.47   12.30
   8  -3   2  294.87   12.70
  -8  -3  -2  309.27   11.90
   8  -3   2  294.87   12.60
   8  -3   2  293.47   12.50
   8  -3   2  307.57   13.00
  -8   3  -2  293.67   14.40
   8   3   2  320.47   13.80
   8   3   2  306.67   12.40
   8   3   2  318.77   13.60
   8   3   2  320.87   11.90
   8   3   2  305.67   13.30
   8   3   2  315.47   14.70
   8   3   2  287.67   14.30
   9  -3   2   41.20    3.70
   9  -3   2   43.20    3.20
   9  -3   2   42.00    4.00
  -9  -3  -2   43.90    2.60
   9  -3   2   42.40    3.40
   9  -3   2   45.30    3.90
   9  -3   2   33.50    4.50
   9   3   2   43.50    2.60
   9   3   2   36.20    5.00
   9   3   2   41.70    6.50
  -9   3  -2   45.80    5.80
   9   3   2   44.40    3.70
   9   3   2   38.40    4.90
   9   3   2   37.40    4.50
  10  -3   2    0.40    2.60
  10  -3   2    1.60    1.60
 -10  -3  -2    0.10    1.20
  10  -3   2   -3.00    3.20
  10  -3   2    0.50    1.80
  10  -3   2   -2.20    2.90
  10  -3   2   -0.60    1.90
  10   3   2   -1.00    2.90
  10   3   2   -5.70    5.10
  10   3   2    0.80    1.80
  10   3   2    3.10    3.60
 -10   3  -2    4.50    4.10
  10   3   2   -0.40    3.30
  11  -3   2   93.89    5.60
  11  -3   2   83.09    7.90
  11  -3   2   87.49    6.00
 -11  -3  -2   88.79    4.80
  11  -3   2   90.19    7.50
  11  -3   2   84.59    6.00
  11   3   2   87.49    7.80
  11   3   2   86.59   10.50
  11   3   2   93.69   11.10
  11   3   2   87.09    8.60
  11   3   2   97.89    6.00
 -12  -3  -2    5.80    2.60
  12  -3   2   -2.60    2.70
  12  -3   2   -3.90    4.70
  12  -3   2    1.30    2.40
  12  -3   2    8.90    4.50
  12  -3   2    0.80    2.70
  12   3   2   10.20   12.40
  12   3   2    2.40    2.70
 -12   3  -2    4.80    2.70
  12   3   2    6.60    5.20
  12   3   2    4.40    4.70
  12   3   2    7.10    7.10
  13  -3   2   24.30    4.20
  13  -3   2   26.40    5.90
  13  -3   2   24.10    3.70
  13  -3   2   27.10    6.80
  13   3   2   27.20   11.10
  13   3   2   25.00    7.40
  13   3   2   20.10    4.20
  13   3   2   19.00    6.30
  14  -3   2  358.26   16.90
  14  -3   2  369.46   18.90
  14  -3   2  352.86   21.50
  14  -3   2  404.76   16.50
  14   3   2  363.66   16.80
  14   3   2  327.37   22.40
  14   3   2  333.17   21.70
  15  -3   2    5.90    4.70
  15  -3   2    0.20    4.60
  15   3   2    9.30    9.80
  15   3   2    3.60    4.30
  15   3   2    3.50    6.10
  15   3   2   30.30   11.90
  15  -4  -2   33.70    5.60
 -15  -4   2   34.30    6.90
  15  -4  -2   29.70    4.70
  15   4  -2   39.70    9.70
  15   4  -2   20.90    5.20
 -15   4   2   23.60    5.00
  15   4  -2   36.50   11.10
  14  -4  -2   22.60    4.10
  14  -4  -2   10.90    7.50
  14  -4  -2    6.20    4.10
 -14  -4   2   23.50    5.90
  14  -4  -2   25.20    6.70
  14   4  -2   17.60    7.60
 -14   4   2   14.70    4.50
  14   4  -2   14.90    9.80
  14   4  -2   48.00   14.80
 -13  -4   2  267.47   12.00
  13  -4  -2  270.47   14.50
  13  -4  -2  292.87   12.30
  13  -4  -2  285.07   13.30
  13  -4  -2  276.97   15.40
  13   4  -2  260.77   20.50
  13   4  -2  246.78   15.50
  13   4  -2  233.98   16.70
  13   4  -2  261.77   13.00
 -13   4   2  283.17   13.00
  13   4  -2  275.37   19.80
 -12  -4   2   63.09    5.40
  12  -4  -2   60.89    5.70
  12  -4  -2   46.90    5.20
  12  -4  -2   64.59    7.50
  12  -4  -2   61.99    4.80
  12  -4  -2   62.59    7.90
  12   4  -2   62.09    5.70
  12   4  -2   54.99    6.80
  12   4  -2   65.49   11.80
  12   4  -2   44.50    8.70
  12   4  -2   52.99    7.30
  11  -4  -2   50.19    4.80
  11  -4  -2   45.80    4.00
 -11  -4   2   57.09    4.60
  11  -4  -2   39.30    4.90
  11  -4  -2   44.20    5.10
  11   4  -2   37.30    5.40
  11   4  -2   36.50    7.30
  11   4  -2   51.59    4.70
  11   4  -2   62.89    9.90
  11   4  -2   40.60    5.90
  10  -4  -2  268.17   12.70
  10  -4  -2  273.97   11.30
  10  -4  -2  310.67   11.90
  10  -4  -2  282.37   12.80
  10  -4  -2  275.97   12.90
 -10  -4   2  285.27   11.80
  10  -4  -2  281.17   12.20
  10   4  -2  262.47   15.10
 -10   4   2  268.37   14.60
  10   4  -2  281.57   13.40
  10   4  -2  282.37   16.00
  10   4  -2  289.07   12.10
  10   4  -2  262.87   13.80
   9  -4  -2   17.90    3.00
   9  -4  -2    8.80    2.40
   9  -4  -2   11.60    2.70
   9  -4  -2   23.60    2.60
   9  -4  -2   16.60    2.30
   9   4  -2   15.30    3.00
   9   4  -2   17.10    2.40
   9   4  -2   21.30    5.80
   9   4  -2   17.70    3.50
  -9   4   2   23.80    5.10
   9   4  -2   13.80    4.00
   8  -4  -2   24.10    2.90
   8  -4  -2   23.20    2.60
   8  -4  -2   17.70    2.30
   8  -4  -2   19.40    2.30
   8  -4  -2   23.20    2.40
  -8  -4   2   24.50    2.20
   8  -4  -2   22.20    2.70
   8   4  -2   23.40    4.90
   8   4  -2   21.10    3.00
   8   4  -2   21.50    3.30
   8   4  -2   25.60    5.50
  -8   4   2   24.50    5.00
   7  -4  -2  139.69    6.30
  -7  -4   2  136.19    5.90
   7  -4  -2  125.59    6.50
  -7  -4   2  143.09    8.10
   7  -4  -2  135.09    6.10
   7  -4  -2  140.99    6.30
   7   4  -2  162.28    8.00
   7   4  -2  128.59    7.20
  -7   4   2  136.39    8.90
   7   4  -2  129.69    7.30
   7   4  -2  135.89    6.90
   7   4  -2  128.89    8.60
   6  -4  -2  109.59    5.20
   6  -4  -2  106.09    5.00
  -6  -4   2  107.09    5.70
  -6  -4   2  106.39    4.70
   6  -4  -2  102.39    4.90
   6  -4  -2  107.89    4.80
   6  -4  -2  108.19    5.10
   6  -4  -2  108.69    7.10
   6   4  -2  113.09    5.50
   6   4  -2  109.99    5.30
   6   4  -2  114.09    5.80
  -6   4   2  108.39    4.40
   6   4  -2  100.99    7.20
  -6   4   2  112.69    5.10
  -6   4   2  108.49    7.70
  -5  -4   2    2.20    1.40
  -5  -4   2    1.90    0.70
   5  -4  -2    0.80    0.80
   5  -4  -2    1.40    0.60
   5  -4  -2    1.80    0.80
   5  -4  -2    3.00    0.80
   5  -4  -2    0.40    2.40
  -5  -4   2    1.20    0.50
   5  -4  -2    0.50    0.50
  -5   4   2    1.00    0.80
   5   4  -2    1.70    1.10
   5   4  -2   -0.50    2.40
  -5   4   2    3.20    3.20
   5   4  -2    0.40    0.80
   5   4  -2    0.40    0.80
   4  -4  -2  998.30   37.90
   4  -4  -2  958.70   39.80
  -4  -4   2  990.50   38.10
   4  -4  -2 1028.70   37.90
  -4  -4   2  982.50   37.80
   4  -4  -2 1035.40   38.00
   4  -4  -2 1073.19   38.20
   4  -4  -2  976.50   37.90
  -4  -4   2 1050.49   38.90
  -4   4   2 1088.69   38.10
   4   4  -2  965.80   38.10
  -4   4   2 1050.99   38.00
   4   4  -2 1071.79   38.60
   4   4  -2 1026.70   38.30
  -4   4   2 1020.00   37.90
   4   4  -2 1003.10   39.20
   3  -4  -2   13.30    1.10
  -3  -4   2   17.30    1.70
   3  -4  -2   12.40    1.10
  -3  -4   2   14.10    1.10
   3  -4  -2   13.10    1.10
   3  -4  -2   13.10    1.10
  -3  -4   2   12.90    1.20
   3  -4  -2   18.50    3.20
   3  -4  -2   13.80    1.10
  -3   4   2   14.10    1.00
   3   4  -2   11.30    2.30
  -3   4   2   14.30    1.20
   3   4  -2   15.00    1.40
  -3   4   2   14.50    1.00
  -3   4   2   15.40    1.50
  -3   4   2   12.40    1.30
   3   4  -2   12.80    1.20
   3   4  -2   11.90    1.10
   3   4  -2   16.10    1.50
  -3   4   2   14.60    3.30
   2  -4  -2   30.50    1.50
  -2  -4   2   29.30    1.60
   2  -4  -2   23.70    1.80
   2  -4  -2   28.90    1.60
  -2  -4   2   30.30    1.40
  -2  -4   2   28.40    1.40
   2  -4  -2   28.90    1.50
   2  -4  -2   23.30    1.70
   2  -4  -2   28.50    1.60
  -2  -4   2   31.40    1.60
  -2  -4   2   28.60    1.60
   2  -4  -2   29.80    1.50
  -2  -4   2   28.40    1.40
  -2  -4   2   30.20    1.20
   2  -4  -2   29.30    2.90
   2  -4  -2   29.70    1.60
   2  -4  -2   27.20    2.10
  -2  -4   2   28.50    2.10
  -2  -4   2   29.80    1.70
   2  -4  -2   27.20    1.80
   2   4  -2   27.70    1.70
  -2   4   2   30.70    1.50
  -2   4   2   29.30    1.40
   2   4  -2   28.80    1.60
  -2   4   2   25.40    3.40
  -2   4   2   34.70    1.70
  -2   4   2   32.40    1.60
   2   4  -2   30.00    1.90
   2   4  -2   27.80    1.60
  -2   4   2   28.90    1.50
   2   4  -2   27.50    1.70
   1  -4  -2  699.83   27.30
   1  -4  -2  780.52   27.80
  -1  -4   2  727.63   27.20
   1  -4  -2  733.93   27.60
   1  -4  -2  746.63   27.60
  -1  -4   2  729.83   27.40
  -1  -4   2  703.43   27.40
   1  -4  -2  778.62   28.80
   1  -4  -2  736.33   27.40
   1  -4  -2  758.32   27.80
  -1  -4   2  713.13   27.20
  -1  -4   2  728.93   27.40
   1  -4  -2  747.63   27.50
  -1  -4   2  716.53   27.30
  -1  -4   2  699.83   27.20
   1  -4  -2  721.23   27.40
  -1  -4   2  790.82   28.00
   1  -4  -2  727.43   27.30
  -1  -4   2  713.53   27.20
  -1  -4   2  773.32   27.40
  -1  -4   2  729.43   27.40
  -1   4   2  721.33   27.60
  -1   4   2  744.83   27.30
   1   4  -2  753.92   27.40
   1   4  -2  696.63   27.50
  -1   4   2  714.73   28.70
  -1   4   2  788.52   27.40
   1   4  -2  765.82   27.30
   1   4  -2  745.23   27.10
   1   4  -2  727.53   28.00
  -1   4   2  686.03   27.60
  -1   4   2  769.72   27.80
  -1   4   2  727.83   27.30
   1   4  -2  793.52   27.50
   1   4  -2  702.93   27.40
   1   4  -2  788.82   27.60
   1   4  -2  752.12   27.20
  -1   4   2  748.43   27.40
  -1   4   2  776.32   27.50
   1   4  -2  732.53   27.60
  -1   4   2  683.33   27.70
   0  -4  -2    0.40    0.60
   0  -4  -2    0.70    0.90
   0  -4   2    1.60    0.30
   0  -4   2    0.70    0.60
   0  -4   2    1.80    0.40
   0  -4   2    1.50    0.50
   0  -4   2    1.20    0.30
   0  -4  -2    1.80    0.40
   0  -4  -2    2.30    0.50
   0  -4   2    1.70    0.40
   0  -4   2    2.30    0.50
   0  -4  -2    1.90    0.60
   0  -4   2    1.30    0.20
   0  -4  -2    1.90    0.50
   0  -4   2    0.80    0.30
   0  -4   2    1.90    0.30
   0  -4   2    1.10    0.20
   0  -4  -2    1.60    0.30
   0  -4   2    1.40    0.50
   0  -4  -2    2.00    0.40
   0  -4  -2    1.20    0.50
   0   4   2    1.90    0.70
   0   4  -2    1.40    0.30
   0   4  -2    1.60    0.30
   0   4  -2    1.60    0.60
   0   4  -2    0.00    0.80
   0   4  -2    1.50    0.20
   0   4   2    1.90    0.40
   0   4   2    1.10    0.30
   0   4  -2   -0.50    1.40
   0   4  -2    0.70    0.30
   0   4  -2    1.50    0.40
   0   4   2    2.40    0.70
   0   4  -2    2.20    0.60
   0   4  -2    0.70    0.40
   0   4  -2    1.70    0.40
   0   4   2    0.50    0.40
   0   4   2    1.70    0.40
   0   4   2    1.30    0.60
   0   4   2    1.50    0.40
   0   4   2    0.20    1.40
   0   4  -2    1.00    0.30
   0   4   2    0.80    1.00
   0   4  -2    1.30    0.30
   0   4  -2    1.90    0.50
   1  -4   2   21.50    1.10
   1  -4   2   19.00    1.20
   1  -4   2   18.70    1.10
  -1  -4  -2   20.90    1.20
   1  -4   2   20.80    1.40
   1  -4   2   20.80    1.20
  -1  -4  -2   21.50    1.90
   1  -4   2   21.90    1.20
   1  -4   2   24.70    1.10
  -1  -4  -2   22.60    1.20
  -1  -4  -2   23.70    1.20
   1  -4   2   22.50    1.00
  -1  -4  -2   27.30    1.80
   1  -4   2   21.30    1.40
   1  -4   2   22.10    1.10
  -1  -4  -2   22.90    1.20
   1   4   2   21.40    1.50
   1   4   2   22.50    1.80
  -1   4  -2   22.20    1.20
  -1   4  -2   20.40    1.40
  -1   4  -2   23.20    1.10
  -1   4  -2   16.90    1.30
  -1   4  -2   20.70    1.50
  -1   4  -2   22.30    1.30
   1   4   2   23.90    1.20
   1   4   2   24.80    1.20
   1   4   2   22.00    2.20
  -1   4  -2   17.30    2.50
  -1   4  -2   19.20    1.30
  -1   4  -2   22.50    1.20
   1   4   2   22.20    1.60
   1   4   2   22.60    1.10
  -1   4  -2   23.60    1.10
  -1   4  -2   21.30    1.10
   1   4   2   22.10    1.20
  -1   4  -2   22.60    1.30
  -1   4  -2   21.20    1.10
  -1   4  -2   23.10    1.10
   2  -4   2   13.20    0.90
  -2  -4  -2   13.40    1.50
   2  -4   2   17.00    2.70
   2  -4   2   13.90    1.20
  -2  -4  -2   13.50    0.90
  -2  -4  -2   18.90    2.00
   2  -4   2   12.70    0.90
   2  -4   2   13.10    0.70
  -2  -4  -2   12.20    1.00
   2  -4   2   12.90    0.80
   2  -4   2   13.50    0.90
   2  -4   2   12.20    1.10
  -2  -4  -2   11.50    1.70
  -2  -4  -2   12.60    0.90
   2  -4   2   12.00    0.90
  -2  -4  -2   13.20    1.00
   2  -4   2   11.30    1.10
   2  -4   2   13.00    0.90
  -2  -4  -2   13.20    1.00
  -2   4  -2   13.10    0.90
   2   4   2   13.30    1.60
  -2   4  -2   11.70    1.00
   2   4   2   11.60    0.80
  -2   4  -2   12.10    0.70
  -2   4  -2    9.80    1.20
  -2   4  -2   13.30    1.50
  -2   4  -2   15.00    0.80
  -2   4  -2   12.50    1.40
   2   4   2   15.30    1.30
  -2   4  -2   11.20    1.10
   2   4   2   16.70    2.70
   2   4   2   12.80    0.70
   2   4   2   12.60    1.30
  -2   4  -2   14.10    0.90
   3  -4   2    7.10    0.90
   3  -4   2    7.60    0.80
   3  -4   2    8.70    1.30
  -3  -4  -2    8.80    1.50
  -3  -4  -2    9.10    0.80
   3  -4   2    6.10    0.70
   3  -4   2    9.10    2.40
   3  -4   2    5.30    0.90
  -3  -4  -2    9.20    0.80
   3  -4   2    8.30    0.90
   3  -4   2    6.90    0.90
  -3  -4  -2    7.40    0.80
   3  -4   2    7.50    0.60
   3   4   2    8.20    2.20
   3   4   2    7.70    0.80
  -3   4  -2    7.20    1.00
  -3   4  -2    6.80    2.80
  -3   4  -2    6.80    0.90
  -3   4  -2    8.90    0.80
  -3   4  -2    5.80    0.70
   4  -4   2    0.00    0.60
   4  -4   2   -0.10    0.30
   4  -4   2   -2.40    1.90
  -4  -4  -2    1.00    0.60
  -4  -4  -2   -0.60    1.10
  -4  -4  -2   -0.10    0.30
   4  -4   2    0.40    0.70
  -4  -4  -2    0.10    0.40
   4  -4   2    0.10    0.70
   4  -4   2   -0.50    0.60
   4  -4   2    0.30    0.40
   4  -4   2    0.00    0.40
  -4   4  -2   -0.50    0.30
   4   4   2    0.20    0.40
   4   4   2   -0.60    0.80
   4   4   2    0.70    0.70
   4   4   2   -1.50    0.90
   4   4   2    0.30    0.50
  -4   4  -2    0.90    0.50
  -4   4  -2    0.00    0.60
   4   4   2   -2.20    2.00
  -4   4  -2    1.80    2.80
  -4   4  -2   -0.80    0.60
   5  -4   2 2067.39   78.69
   5  -4   2 2041.30   78.29
  -5  -4  -2 2020.50   78.39
   5  -4   2 2192.58   78.79
   5  -4   2 2214.68   78.79
  -5  -4  -2 2108.79   78.19
  -5  -4  -2 2144.49   79.79
   5  -4   2 2043.30   78.89
   5  -4   2 2089.69   78.69
   5  -4   2 2067.99   80.69
  -5   4  -2 2197.68   78.89
  -5   4  -2 2082.49   78.09
   5   4   2 2247.58   79.69
  -5   4  -2 2192.68   78.69
   5   4   2 2237.58   79.29
  -5   4  -2 2025.40   80.39
   5   4   2 2150.78   80.19
   5   4   2 2142.49   78.49
  -5   4  -2 2164.98   78.59
   5   4   2 2184.68   78.49
   5   4   2 2174.88   79.09
   6  -4   2   29.60    4.30
  -6  -4  -2   23.90    3.00
   6  -4   2   27.70    2.10
  -6  -4  -2   28.80    1.40
  -6  -4  -2   27.80    1.70
   6  -4   2   27.80    2.50
   6  -4   2   29.20    2.40
   6  -4   2   28.90    1.80
   6  -4   2   29.10    2.00
   6  -4   2   31.30    2.20
   6  -4   2   27.70    2.20
  -6   4  -2   27.90    2.30
   6   4   2   33.00    2.60
   6   4   2   27.80    3.10
   6   4   2   26.80    4.30
  -6   4  -2   28.10    5.40
   6   4   2   32.40    2.00
   6   4   2   25.80    2.70
   7  -4   2  110.29    5.30
   7  -4   2  110.09    4.90
   7  -4   2  114.29    5.40
   7  -4   2  112.29    5.70
  -7  -4  -2  117.59    4.80
   7  -4   2  114.19    5.50
  -7  -4  -2  103.49    4.40
   7  -4   2  111.09    5.30
   7   4   2  105.89    7.80
   7   4   2  108.19    6.30
   7   4   2  109.99    6.50
  -7   4  -2  118.69    8.10
   7   4   2  116.89    6.30
   7   4   2  114.19    6.30
  -7   4  -2  114.29    5.30
   7   4   2  117.59    5.20
   8  -4   2  387.06   16.10
   8  -4   2  392.26   15.80
  -8  -4  -2  408.36   15.10
   8  -4   2  379.46   15.20
   8  -4   2  382.76   15.60
   8  -4   2  397.26   15.80
   8  -4   2  391.66   15.90
   8   4   2  391.86   16.50
   8   4   2  402.06   15.60
   8   4   2  424.46   17.30
   8   4   2  393.16   16.90
   8   4   2  381.16   18.10
  -8   4  -2  379.36   17.90
   9  -4   2    0.10    1.90
   9  -4   2    1.10    1.60
   9  -4   2    2.90    1.80
  -9  -4  -2   -0.10    1.00
   9  -4   2   -1.90    2.50
   9  -4   2    1.60    1.50
   9  -4   2   -0.30    0.90
   9   4   2   -1.60    4.60
   9   4   2    3.20    1.70
   9   4   2   -6.70    5.00
  -9   4  -2    3.00    3.90
   9   4   2    1.70    2.90
   9   4   2    2.00    2.50
 -10  -4  -2   34.80    2.70
  10  -4   2   25.30    3.10
  10  -4   2   26.00    3.20
  10  -4   2   22.50    3.80
  10  -4   2   27.90    3.80
  10  -4   2   26.90    3.30
  10   4   2   23.30    5.90
  10   4   2   24.60    4.20
  10   4   2   37.10    7.70
  10   4   2   33.40    5.00
  10   4   2   22.50    2.90
 -10   4  -2   39.50    6.70
  11  -4   2  141.59    7.60
  11  -4   2  122.69    8.50
  11  -4   2  129.59    7.00
  11  -4   2  127.39    9.00
 -11  -4  -2  139.79    6.30
  11  -4   2  125.69    7.10
  11   4   2  136.39   12.50
  11   4   2  126.89    9.10
 -11   4  -2  135.39   10.40
  11   4   2  142.79   12.30
  11   4   2  128.79    7.30
  11   4   2  126.39   10.40
  12  -4   2    7.40    4.50
  12  -4   2   12.70    3.20
  12  -4   2   11.50    5.20
  12  -4   2    8.80    2.60
  12  -4   2   17.30    3.10
  12   4   2   20.00    9.70
  12   4   2   15.40    5.20
  12   4   2   14.90    3.10
  12   4   2   -0.40    7.00
  12   4   2   -2.60    5.50
  13  -4   2  142.09   11.10
  13  -4   2  127.49    7.90
  13  -4   2  111.89    9.80
  13  -4   2  128.39    8.40
  13   4   2  113.09   13.50
  13   4   2  131.69   16.10
 -13   4  -2  120.39    8.20
  13   4   2  104.59   11.60
  13   4   2  119.19    8.20
  14  -4   2   57.59    7.30
  14  -4   2   72.09    7.70
  14   4   2   66.99   14.40
  14   4   2   46.70    9.30
  14   4   2   51.09    5.50
  14   4   2   52.89   11.30
  15  -5  -2   65.79    8.40
 -15  -5   2   84.09    9.10
  15   5  -2   69.89   12.10
  15   5  -2   74.99    8.90
  15   5  -2   60.99   10.70
  14  -5  -2   10.20    4.40
  14  -5  -2   16.20    6.10
 -14  -5   2   21.40    5.00
  14  -5  -2   19.50    7.00
  14  -5  -2   18.60    5.10
  14   5  -2   10.10    9.30
 -14   5   2   23.50    5.00
  14   5  -2   30.00   12.80
  14   5  -2   30.20   14.10
  14   5  -2   21.00    8.30
  13  -5  -2   22.00    6.00
  13  -5  -2   25.60    3.60
  13  -5  -2   24.10    5.80
  13  -5  -2   17.30    4.00
 -13  -5   2   23.90    3.70
 -13  -5   2   28.40    5.00
  13   5  -2   15.00    7.40
  13   5  -2   25.60    6.60
  13   5  -2   12.20   10.30
  13   5  -2   22.00    4.30
  13   5  -2   31.60   12.80
  12  -5  -2   -4.10    2.50
  12  -5  -2   -6.30    4.20
 -12  -5   2    3.40    3.30
  12  -5  -2    0.70    2.20
 -12  -5   2    2.90    2.90
  12  -5  -2    6.40    4.10
  12   5  -2   -0.30    2.70
  12   5  -2    6.70    4.70
  12   5  -2    1.60    9.60
 -12   5   2    4.30    6.30
  12   5  -2   -4.30    7.10
  12   5  -2    1.30    5.40
  11  -5  -2  105.29    7.60
  11  -5  -2  113.99    6.20
 -11  -5   2  121.29    6.70
  11  -5  -2   95.29    8.00
  11  -5  -2  105.09    6.80
 -11  -5   2  118.99    7.40
  11   5  -2  103.29    8.80
 -11   5   2  120.99   10.40
  11   5  -2  108.09   12.10
  11   5  -2  108.69    6.70
  11   5  -2   97.89    9.50
  11   5  -2  127.09   11.90
  10  -5  -2   -0.60    3.00
 -10  -5   2    4.50    2.80
  10  -5  -2    2.80    1.60
  10  -5  -2    4.30    2.80
  10  -5  -2    2.00    1.00
 -10  -5   2    3.80    2.10
  10  -5  -2    6.40    2.20
  10  -5  -2    5.70    2.90
  10   5  -2    8.10    6.80
  10   5  -2    7.90    5.30
  10   5  -2    4.80    2.20
  10   5  -2    7.00    3.30
 -10   5   2    6.40    5.20
  10   5  -2    7.90    3.80
  -9  -5   2   11.80    2.10
   9  -5  -2   10.40    2.50
   9  -5  -2    7.20    1.10
  -9  -5   2    9.00    2.50
   9  -5  -2   10.60    1.80
   9  -5  -2    9.60    2.00
   9  -5  -2   12.90    2.70
   9  -5  -2    6.80    2.40
  -9   5   2   12.30    5.00
   9   5  -2    9.40    2.00
   9   5  -2   12.50    5.90
   9   5  -2    7.30    3.20
   9   5  -2   11.00    3.00
   9   5  -2    9.10    4.10
  -8  -5   2    5.30    1.20
   8  -5  -2    4.20    2.00
   8  -5  -2    7.80    1.60
  -8  -5   2    6.90    2.00
   8  -5  -2    1.40    1.30
   8  -5  -2    1.40    1.40
   8  -5  -2    4.20    1.70
   8  -5  -2    5.10    1.90
   8   5  -2    6.00    2.60
  -8   5   2    4.10    4.10
   8   5  -2    3.60    2.60
   8   5  -2    6.30    4.60
   8   5  -2    2.50    3.00
   7  -5  -2  401.66   15.60
  -7  -5   2  401.66   15.40
   7  -5  -2  394.46   15.70
   7  -5  -2  399.76   14.90
   7  -5  -2  388.86   15.50
   7  -5  -2  398.96   14.80
   7  -5  -2  399.36   16.00
  -7  -5   2  383.56   15.90
   7  -5  -2  400.46   15.70
   7  -5  -2  409.26   15.80
  -7   5   2  395.06   14.80
   7   5  -2  403.96   16.30
   7   5  -2  384.96   18.10
   7   5  -2  400.26   16.60
  -7   5   2  384.96   18.40
   7   5  -2  374.96   18.00
   6  -5  -2   33.20    2.50
   6  -5  -2   41.20    2.60
  -6  -5   2   43.50    3.40
   6  -5  -2   36.90    2.50
   6  -5  -2   44.70    5.70
   6  -5  -2   37.40    1.70
  -6  -5   2   40.00    2.40
   6  -5  -2   37.00    2.70
   6  -5  -2   34.40    1.70
  -6  -5   2   37.20    3.90
   6   5  -2   33.20    5.30
  -6   5   2   46.60    6.30
  -6   5   2   39.20    2.20
   6   5  -2   40.60    3.50
   6   5  -2   46.60    3.80
  -6   5   2   38.40    3.00
   6   5  -2   41.90    3.90
  -5  -5   2   20.30    2.70
   5  -5  -2   13.30    1.70
   5  -5  -2   12.30    1.50
   5  -5  -2   21.60    3.90
   5  -5  -2   15.40    1.50
  -5  -5   2   22.40    2.00
  -5  -5   2   16.10    1.40
   5  -5  -2   15.70    1.50
   5  -5  -2   12.30    1.50
   5   5  -2   15.70    2.00
  -5   5   2   16.50    4.70
   5   5  -2   15.70    1.90
   5   5  -2   16.20    3.60
   5   5  -2   16.40    2.30
  -5   5   2   18.10    1.70
   4  -5  -2  123.09    5.20
  -4  -5   2  119.29    5.00
  -4  -5   2  128.39    5.30
   4  -5  -2  117.89    5.10
   4  -5  -2  119.29    7.00
   4  -5  -2  127.99    5.10
  -4  -5   2  117.29    5.90
   4  -5  -2  132.39    5.20
   4  -5  -2  119.19    5.10
   4   5  -2  110.79    5.40
   4   5  -2  112.09    5.70
  -4   5   2  114.39    7.80
   4   5  -2  107.29    6.80
   4   5  -2  117.79    5.30
  -4   5   2  123.49    5.20
  -3  -5   2   36.50    1.90
   3  -5  -2   35.30    1.90
   3  -5  -2   31.70    3.50
  -3  -5   2   34.40    1.80
   3  -5  -2   36.70    2.00
  -3  -5   2   36.20    1.80
  -3  -5   2   35.50    1.90
   3  -5  -2   35.00    1.90
   3  -5  -2   33.60    1.90
  -3  -5   2   34.80    2.00
   3  -5  -2   38.10    1.90
  -3  -5   2   36.80    2.70
  -3  -5   2   33.50    2.00
  -3   5   2   39.80    2.00
  -3   5   2   41.70    1.90
  -3   5   2   28.70    4.40
   3   5  -2   30.50    3.60
   3   5  -2   36.10    2.30
  -3   5   2   39.20    1.90
   3   5  -2   35.60    2.10
   3   5  -2   34.70    2.40
   2  -5  -2    6.40    0.90
   2  -5  -2    4.00    0.60
  -2  -5   2    4.50    0.50
  -2  -5   2    3.80    0.70
  -2  -5   2    5.10    0.70
   2  -5  -2    4.60    0.70
   2  -5  -2    4.10    1.00
   2  -5  -2    2.40    0.70
   2  -5  -2    3.80    0.60
  -2  -5   2    4.00    1.40
   2  -5  -2    4.50    2.10
   2  -5  -2    3.60    0.50
   2   5  -2    5.40    0.80
   2   5  -2    3.20    2.00
  -2   5   2    4.10    0.60
  -2   5   2    4.40    0.70
  -2   5   2    4.20    0.50
   2   5  -2    5.40    0.90
  -2   5   2    2.80    2.40
   2   5  -2    3.50    0.80
  -1  -5   2 2979.40  111.39
  -1  -5   2 2966.50  111.39
  -1  -5   2 3289.87  112.19
   1  -5  -2 3243.18  113.19
  -1  -5   2 3055.59  111.39
   1  -5  -2 3165.68  111.89
   1  -5  -2 2987.60  111.39
  -1  -5   2 2935.01  111.29
  -1   5   2 2847.71  111.69
   1   5  -2 3051.99  111.69
   1   5  -2 3126.09  111.19
  -1   5   2 3119.59  111.89
  -1   5   2 2861.41  111.79
   1   5  -2 3103.49  111.19
  -1   5   2 3146.49  111.39
  -1   5   2 2969.20  111.59
  -1   5   2 3124.79  111.29
   1   5  -2 2885.51  111.39
  -1   5   2 3131.29  111.29
  -1   5   2 2837.72  112.89
   1   5  -2 2859.41  111.49
  -1   5   2 3063.49  111.29
   0  -5   2   51.49    2.70
   0  -5   2   63.09    2.60
   0  -5  -2   59.89    2.70
   0  -5   2   58.79    2.80
   0  -5   2   60.09    2.50
   0  -5  -2   61.39    3.50
   0  -5   2   69.09    3.30
   0  -5  -2   64.49    2.60
   0  -5  -2   61.59    2.60
   0  -5  -2   62.69    2.80
   0  -5   2   62.19    2.40
   0  -5   2   61.39    2.50
   0  -5   2   62.19    2.90
   0  -5   2   59.09    2.80
   0  -5   2   60.69    2.50
   0   5  -2   59.89    2.60
   0   5  -2   57.59    2.80
   0   5   2   57.79    2.70
   0   5  -2   61.69    3.50
   0   5  -2   56.09    4.70
   0   5  -2   64.79    2.60
   0   5  -2   56.39    2.80
   0   5  -2   65.29    2.40
   0   5   2   62.29    2.60
   0   5   2   63.29    3.30
   0   5   2   63.99    2.70
   0   5   2   56.19    3.50
   0   5  -2   59.19    3.00
   0   5   2   59.09    3.00
   0   5  -2   59.19    2.90
   0   5  -2   65.09    2.60
   0   5   2   58.39    3.10
   0   5   2   67.99    2.70
   0   5   2   63.59    2.90
   0   5   2   54.19    4.70
   1  -5   2   -0.20    0.20
   1  -5   2    0.60    0.30
  -1  -5  -2   -0.30    1.10
   1  -5   2   -0.70    1.00
   1  -5   2    2.10    0.60
   1  -5   2    0.40    0.30
  -1  -5  -2    0.40    0.40
   1  -5   2    0.00    0.40
  -1  -5  -2    0.40    0.50
   1  -5   2    0.30    0.30
  -1  -5  -2    0.60    0.40
   1  -5   2    0.60    0.70
  -1  -5  -2    0.00    0.30
   1  -5   2    0.60    0.30
   1   5   2    0.60    0.40
  -1   5  -2    0.70    0.30
   1   5   2   -0.50    0.60
  -1   5  -2    0.50    0.70
   1   5   2   -2.00    2.10
   1   5   2    0.40    0.60
   1   5   2   -0.60    1.60
   1   5   2   -0.20    0.50
   1   5   2    0.40    0.40
  -1   5  -2    0.00    0.60
  -1   5  -2   -0.10    0.30
  -1   5  -2    0.40    0.40
  -1   5  -2    0.40    0.40
  -1   5  -2    0.70    0.30
  -1   5  -2    0.80    0.60
  -1   5  -2   -1.10    0.90
  -1   5  -2   -2.20    2.10
   1   5   2   -0.50    0.50
   1   5   2    1.20    0.80
   2  -5   2  425.56   15.70
  -2  -5  -2  435.96   15.80
   2  -5   2  414.56   16.00
   2  -5   2  421.86   16.00
  -2  -5  -2  416.56   15.80
   2  -5   2  455.25   15.70
  -2  -5  -2  414.16   15.70
  -2  -5  -2  412.06   15.80
   2  -5   2  431.26   15.70
   2  -5   2  428.46   17.60
  -2  -5  -2  436.86   16.80
   2  -5   2  418.46   16.00
   2  -5   2  419.16   15.70
  -2  -5  -2  411.66   15.80
   2  -5   2  380.86   15.90
   2  -5   2  418.06   15.80
   2   5   2  397.96   16.10
   2   5   2  428.26   16.50
  -2   5  -2  416.76   15.50
  -2   5  -2  366.16   17.50
   2   5   2  404.36   16.30
  -2   5  -2  431.36   15.60
   2   5   2  407.46   17.00
   2   5   2  403.76   15.70
  -2   5  -2  434.06   15.80
  -2   5  -2  434.56   15.70
   3  -5   2   54.09    2.40
  -3  -5  -2   53.19    3.40
  -3  -5  -2   50.59    2.40
  -3  -5  -2   49.70    2.50
   3  -5   2   51.19    2.40
   3  -5   2   38.90    4.00
   3  -5   2   47.20    2.60
  -3  -5  -2   48.50    2.40
   3  -5   2   54.09    2.40
  -3  -5  -2   53.69    2.50
   3  -5   2   48.80    2.10
   3  -5   2   48.10    2.40
   3  -5   2   55.89    2.40
  -3   5  -2   53.69    2.30
  -3   5  -2   52.29    2.40
  -3   5  -2   51.79    2.50
  -3   5  -2   53.59    2.40
   3   5   2   51.29    3.10
   3   5   2   50.59    2.10
   3   5   2   47.90    3.00
   3   5   2   51.49    2.80
  -3   5  -2   38.60    4.80
   3   5   2   46.70    4.20
   4  -5   2   16.30    1.50
   4  -5   2   16.50    0.90
   4  -5   2   15.80    1.30
  -4  -5  -2   18.40    1.40
  -4  -5  -2   17.60    2.30
   4  -5   2   20.80    3.70
  -4  -5  -2   20.60    1.70
   4  -5   2   16.20    1.40
   4  -5   2   14.40    1.50
  -4  -5  -2   18.40    1.00
   4  -5   2   16.30    1.40
  -4  -5  -2   17.50    1.30
  -4  -5  -2   16.60    1.20
   4  -5   2   16.10    1.50
  -4   5  -2   14.00    1.10
   4   5   2   17.00    1.20
   4   5   2   11.30    3.10
   4   5   2   17.90    1.90
  -4   5  -2   20.60    4.30
   4   5   2   15.20    1.30
   4   5   2   18.20    2.30
  -4   5  -2   16.20    1.30
  -4   5  -2   18.80    1.30
  -4   5  -2   17.10    1.60
   4   5   2   15.30    1.70
   5  -5   2 1885.01   73.79
  -5  -5  -2 2029.50   75.19
   5  -5   2 2013.00   73.89
  -5  -5  -2 1984.00   73.29
   5  -5   2 2113.69   73.99
   5  -5   2 1978.10   73.79
  -5  -5  -2 1935.21   73.59
   5  -5   2 1963.90   74.09
   5  -5   2 1984.70   73.89
  -5  -5  -2 1984.50   74.09
   5  -5   2 2091.89   76.29
   5  -5   2 1876.61   73.29
   5   5   2 1925.91   75.49
  -5   5  -2 1983.40   73.69
  -5   5  -2 1983.10   73.39
   5   5   2 2054.69   74.89
   5   5   2 2057.29   74.59
  -5   5  -2 1947.21   75.99
   5   5   2 1951.00   73.59
   5   5   2 2081.29   74.39
  -5   5  -2 2052.89   73.79
  -5   5  -2 2097.59   74.09
  -6  -5  -2   -0.40    0.40
   6  -5   2    0.30    0.90
  -6  -5  -2    0.00    3.20
   6  -5   2    1.90    1.30
  -6  -5  -2    0.70    0.70
   6  -5   2   -0.30    1.30
   6  -5   2    0.60    1.00
   6  -5   2    2.10    1.00
   6  -5   2    2.10    0.90
   6  -5   2    8.30    3.70
   6  -5   2    0.80    0.50
  -6   5  -2    1.20    3.80
   6   5   2    2.50    1.50
   6   5   2    2.00    3.60
  -6   5  -2    0.80    0.40
   6   5   2   -1.20    1.60
  -6   5  -2    1.40    1.10
   6   5   2   -0.10    1.80
   6   5   2    1.10    0.60
  -7  -5  -2    1.20    1.70
  -7  -5  -2   -0.40    0.70
   7  -5   2    0.50    1.20
   7  -5   2   -1.40    1.20
   7  -5   2    0.60    1.70
   7  -5   2    1.20    1.00
   7  -5   2    1.10    1.10
   7  -5   2   -0.60    0.50
   7   5   2    0.50    0.90
   7   5   2   -2.60    1.90
   7   5   2    0.20    3.40
  -7   5  -2    2.90    1.30
   7   5   2    1.10    1.70
  -7   5  -2    2.20    3.90
   7   5   2   -1.60    2.00
   8  -5   2   40.30    3.40
   8  -5   2   32.60    3.00
   8  -5   2   36.90    3.00
   8  -5   2   36.20    2.10
  -8  -5  -2   34.20    2.30
   8  -5   2   33.80    3.90
   8  -5   2   36.10    3.00
   8   5   2   38.90    4.30
  -8   5  -2   36.00    5.90
   8   5   2   25.10    5.10
   8   5   2   41.00    5.10
   8   5   2   37.20    3.10
   8   5   2   36.70    6.30
   9  -5   2    0.00    1.60
   9  -5   2    3.30    1.60
   9  -5   2    4.00    1.90
   9  -5   2    2.00    0.90
   9  -5   2   -1.40    1.70
  -9  -5  -2    1.60    1.00
   9   5   2    2.40    1.70
   9   5   2   -4.30    4.00
  -9   5  -2    3.00    4.40
   9   5   2    0.80    3.20
   9   5   2   -2.50    2.60
   9   5   2    3.10    5.30
  10  -5   2   11.90    3.60
  10  -5   2   10.00    1.30
  10  -5   2   14.90    3.30
  10  -5   2    9.80    2.40
  10  -5   2   11.50    2.30
 -10  -5  -2   13.80    1.70
  10   5   2   14.30    4.50
  10   5   2   12.80    2.30
  10   5   2   14.60    3.90
  10   5   2   16.00    7.30
 -10   5  -2   15.60    5.90
  10   5   2    5.50    5.40
  11  -5   2   73.19    7.10
 -11  -5  -2   85.49    5.00
  11  -5   2   80.59    5.50
  11  -5   2   79.99    6.00
  11  -5   2   91.59    7.80
  11   5   2   94.89   11.80
  11   5   2   76.39    5.70
 -11   5  -2   73.79    9.50
  11   5   2   85.29    9.40
  11   5   2   91.09    8.40
  11   5   2   79.39    9.60
  12  -5   2    4.80    2.90
  12  -5   2    4.60    2.90
  12  -5   2    4.10    4.70
 -12  -5  -2    3.10    3.30
  12  -5   2    1.00    4.10
 -12   5  -2    3.30    5.90
  12   5   2    3.70    6.10
  12   5   2   -2.30    5.20
  12   5   2   -5.60    7.80
  12   5   2   13.70    9.70
  12   5   2    0.10    2.70
  13  -5   2   21.90    4.10
  13  -5   2    9.70    5.20
  13   5   2   11.60    4.00
  13   5   2   18.70    8.20
  13   5   2    8.90    6.90
  13   5   2   18.80   11.70
  14  -5   2    9.70    4.10
  14  -5   2   -3.30    3.70
 -14  -5  -2    4.20    5.40
  14   5   2   16.90   12.70
  14   5   2    2.90    4.00
  14   5   2    7.40    8.50
  14   5   2    1.00    9.80
 -14  -6   2   -5.10    4.90
  14  -6  -2    5.30    3.80
  14  -6  -2   -4.10    4.00
  14   6  -2   -2.20    7.40
  14   6  -2    6.80   11.50
  14   6  -2   -0.60    8.80
  14   6  -2    1.20    4.20
  13  -6  -2  277.27   12.20
  13  -6  -2  229.78   14.40
  13  -6  -2  272.77   14.00
 -13  -6   2  270.37   15.20
 -13   6   2  262.77   16.70
  13   6  -2  256.87   20.00
  13   6  -2  233.38   21.60
  13   6  -2  248.38   12.60
  13   6  -2  225.88   21.10
  13   6  -2  258.07   18.00
 -12  -6   2   14.20    3.10
  12  -6  -2   15.50    4.70
  12  -6  -2    8.60    2.90
  12  -6  -2    9.00    3.40
  12  -6  -2   10.00    4.80
 -12  -6   2   17.70    4.20
  12   6  -2    5.70    5.20
  12   6  -2    9.80    6.10
  12   6  -2   18.10    8.70
  12   6  -2    8.80    3.10
 -12   6   2   20.30    8.00
  12   6  -2   10.30    9.70
 -11  -6   2   38.50    4.70
  11  -6  -2   27.40    3.60
  11  -6  -2   34.20    4.10
  11  -6  -2   32.20    4.60
 -11  -6   2   37.50    4.90
  11  -6  -2   24.50    4.50
  11   6  -2   35.30    4.60
  11   6  -2   26.60    5.80
  11   6  -2   33.60    5.40
 -11   6   2   36.90    8.00
  11   6  -2   36.70    9.60
  11   6  -2   31.30    7.20
 -10  -6   2   46.70    5.10
  10  -6  -2   49.70    4.00
 -10  -6   2   49.30    4.50
  10  -6  -2   50.19    5.40
  10  -6  -2   48.30    5.60
  10  -6  -2   48.00    4.70
  10   6  -2   53.09    6.10
  10   6  -2   51.59    6.00
  10   6  -2   45.40    4.40
  10   6  -2   51.99    7.10
 -10   6   2   61.69   10.40
  -9  -6   2  199.68    8.90
   9  -6  -2  204.08    9.60
   9  -6  -2  197.08    9.20
   9  -6  -2  183.78    9.40
   9  -6  -2  204.78    9.40
  -9  -6   2  206.98    9.60
   9  -6  -2  203.48    8.90
   9  -6  -2  190.48    9.50
   9   6  -2  191.98   13.40
   9   6  -2  191.98   10.80
   9   6  -2  204.18   10.30
   9   6  -2  207.88    9.00
  -9   6   2  201.88   12.60
   9   6  -2  196.68   12.20
   8  -6  -2   10.40    2.30
   8  -6  -2    4.80    1.70
   8  -6  -2    9.20    1.80
  -8  -6   2    8.70    2.20
   8  -6  -2   13.00    2.40
   8  -6  -2    6.60    1.70
   8  -6  -2    8.90    1.80
  -8  -6   2   11.30    2.20
  -8   6   2    7.30    5.10
   8   6  -2    6.80    2.50
   8   6  -2   11.70    3.00
   8   6  -2    2.90    3.30
   8   6  -2    5.90    5.50
  -7  -6   2  502.65   19.10
   7  -6  -2  503.85   19.40
   7  -6  -2  492.75   19.30
   7  -6  -2  494.95   19.40
   7  -6  -2  527.95   19.50
   7  -6  -2  501.35   19.70
  -7  -6   2  493.95   19.70
   7  -6  -2  490.65   19.30
   7   6  -2  494.85   20.10
   7   6  -2  495.55   21.00
  -7   6   2  491.75   22.40
  -7   6   2  491.45   18.70
   7   6  -2  464.25   22.10
   7   6  -2  489.65   20.40
   6  -6  -2   46.00    3.00
  -6  -6   2   48.00    3.60
  -6  -6   2   45.60    2.70
   6  -6  -2   48.10    3.00
   6  -6  -2   47.70    2.90
   6  -6  -2   48.60    2.90
   6  -6  -2   50.39    3.10
   6  -6  -2   42.00    2.80
   6   6  -2   45.40    4.30
   6   6  -2   36.70    5.90
  -6   6   2   49.99    7.00
   6   6  -2   41.90    4.80
   6   6  -2   47.20    3.80
  -6   6   2   45.50    3.40
   5  -6  -2    3.40    1.00
   5  -6  -2    1.10    3.30
  -5  -6   2    5.40    0.80
   5  -6  -2    5.40    1.00
  -5  -6   2    4.80    1.00
   5  -6  -2    5.30    1.10
  -5  -6   2    5.20    0.90
   5  -6  -2    5.60    0.90
   5  -6  -2    6.90    1.30
  -5  -6   2    4.90    1.90
   5   6  -2    6.10    1.60
   5   6  -2    1.10    2.50
  -5   6   2    4.60    4.30
  -5   6   2    5.80    1.10
   5   6  -2    3.10    3.10
   5   6  -2    5.20    2.40
   4  -6  -2   10.40    1.30
  -4  -6   2   11.30    1.40
  -4  -6   2   10.30    1.10
   4  -6  -2   10.70    1.40
  -4  -6   2   11.60    1.80
  -4  -6   2   16.10    1.20
  -4  -6   2   12.70    1.10
  -4  -6   2   10.80    1.20
   4  -6  -2   12.80    3.20
   4  -6  -2   12.90    1.20
   4  -6  -2   12.70    1.30
   4  -6  -2   11.10    1.30
  -4   6   2   11.30    4.40
   4   6  -2   11.50    1.70
   4   6  -2    9.50    1.70
   4   6  -2   10.50    3.10
  -4   6   2   14.50    1.60
   4   6  -2   11.20    1.50
   3  -6  -2   36.40    1.80
   3  -6  -2   33.10    1.90
  -3  -6   2   31.50    1.80
  -3  -6   2   30.20    1.40
   3  -6  -2   35.00    2.00
  -3  -6   2   33.80    2.10
  -3  -6   2   35.50    1.80
  -3  -6   2   34.10    2.10
  -3  -6   2   32.00    1.70
   3  -6  -2   36.50    4.00
   3  -6  -2   30.40    2.30
   3  -6  -2   35.30    1.80
  -3  -6   2   32.20    2.00
   3  -6  -2   35.80    2.00
  -3  -6   2   31.20    2.60
   3  -6  -2   33.80    1.90
   3   6  -2   36.00    2.60
   3   6  -2   30.00    4.00
  -3   6   2   35.10    2.10
   3   6  -2   32.70    2.20
  -3   6   2   33.00    5.20
  -3   6   2   33.30    2.20
  -3   6   2   35.60    2.00
   3   6  -2   32.10    2.40
  -2  -6   2    5.90    0.70
  -2  -6   2    4.70    0.50
   2  -6  -2    4.60    0.80
  -2  -6   2    6.10    0.90
   2  -6  -2    4.30    2.10
  -2  -6   2    5.00    0.90
   2  -6  -2    3.70    0.70
   2  -6  -2    6.50    1.50
   2  -6  -2    5.40    0.70
   2  -6  -2    6.40    0.70
  -2  -6   2    5.00    0.80
   2  -6  -2    4.80    0.70
   2  -6  -2    4.80    0.90
  -2  -6   2    5.30    0.70
   2  -6  -2    5.10    0.70
  -2  -6   2    9.30    1.80
  -2   6   2    6.20    0.80
   2   6  -2    4.30    0.80
   2   6  -2    6.40    1.30
   2   6  -2    3.80    0.90
  -2   6   2    2.60    2.80
   2   6  -2    2.20    2.00
   1  -6  -2  424.56   15.50
   1  -6  -2  406.96   15.50
  -1  -6   2  435.76   16.40
  -1  -6   2  413.06   15.20
  -1  -6   2  406.06   15.60
   1  -6  -2  418.96   15.60
   1  -6  -2  409.86   15.30
  -1  -6   2  410.56   15.30
  -1  -6   2  413.16   15.60
  -1  -6   2  400.06   15.30
   1  -6  -2  423.16   16.20
   1  -6  -2  434.86   15.40
  -1  -6   2  408.26   15.30
   1  -6  -2  403.16   15.40
  -1  -6   2  388.56   15.60
  -1   6   2  376.16   15.80
  -1   6   2  353.46   17.40
   1   6  -2  383.96   15.80
   1   6  -2  426.76   15.30
  -1   6   2  416.26   15.50
  -1   6   2  406.56   16.10
   1   6  -2  394.36   16.50
  -1   6   2  423.66   15.40
  -1   6   2  381.96   15.90
  -1   6   2  435.76   15.50
   1   6  -2  406.46   15.90
   1   6  -2  377.06   15.60
   1   6  -2  432.26   15.40
   0  -6   2    3.20    0.70
   0  -6   2    5.80    0.60
   0  -6  -2    6.10    1.00
   0  -6  -2    4.00    0.60
   0  -6  -2    5.00    0.60
   0  -6  -2    4.10    0.50
   0  -6   2    5.70    0.70
   0  -6   2    4.40    0.50
   0  -6   2    4.10    1.20
   0  -6  -2    5.10    1.40
   0  -6  -2    5.20    0.80
   0  -6   2    4.90    0.90
   0  -6   2    4.20    0.50
   0  -6   2    3.80    0.70
   0   6   2    4.40    0.60
   0   6  -2    4.80    0.90
   0   6  -2    4.70    0.60
   0   6   2    5.50    1.20
   0   6   2    2.30    0.60
   0   6   2    5.30    2.10
   0   6   2    4.50    1.10
   0   6  -2    4.80    0.60
   0   6  -2    3.50    0.90
   0   6   2    3.80    0.70
   0   6   2    2.90    2.80
   0   6  -2    3.90    1.00
   0   6  -2    5.60    0.70
   0   6  -2    2.70    2.90
   0   6   2    5.00    1.00
   0   6  -2    5.00    0.60
   1  -6   2   14.20    1.00
   1  -6   2   14.40    1.00
   1  -6   2   15.10    1.40
   1  -6   2   13.90    0.90
  -1  -6  -2   15.40    1.20
   1  -6   2   14.30    0.90
  -1  -6  -2   12.80    1.00
  -1  -6  -2   15.10    1.10
  -1  -6  -2   15.30    1.40
  -1  -6  -2   15.80    1.00
   1  -6   2   13.90    0.90
   1  -6   2   12.90    1.50
   1  -6   2   13.80    1.30
  -1  -6  -2   13.70    2.10
   1   6   2   14.80    1.60
  -1   6  -2   17.40    1.80
   1   6   2   16.40    1.90
   1   6   2   15.00    3.60
   1   6   2   12.60    1.30
  -1   6  -2   13.80    0.90
  -1   6  -2   11.10    1.40
  -1   6  -2   11.90    2.00
  -1   6  -2   16.60    1.00
  -1   6  -2   13.80    0.90
  -1   6  -2   15.50    1.10
   1   6   2   15.30    2.70
   1   6   2   14.60    1.30
   1   6   2   15.70    1.50
  -1   6  -2   17.00    4.00
  -1   6  -2   12.50    1.30
   2  -6   2   55.29    2.60
   2  -6   2   47.00    2.10
  -2  -6  -2   46.60    2.20
   2  -6   2   48.40    2.20
  -2  -6  -2   43.60    2.20
  -2  -6  -2   42.60    2.20
   2  -6   2   43.50    2.40
   2  -6   2   44.80    2.30
  -2  -6  -2   42.50    2.30
  -2  -6  -2   46.10    3.20
  -2  -6  -2   48.90    2.40
   2  -6   2   43.80    2.10
   2  -6   2   45.70    2.10
   2   6   2   40.50    4.10
   2   6   2   45.30    2.90
  -2   6  -2   43.40    1.90
  -2   6  -2   47.40    2.20
   2   6   2   41.20    2.60
  -2   6  -2   37.80    5.20
   2   6   2   45.90    3.10
  -2   6  -2   46.90    2.10
  -2   6  -2   44.40    2.10
   3  -6   2   12.80    1.30
   3  -6   2    9.00    1.10
  -3  -6  -2   15.70    1.20
  -3  -6  -2   13.10    1.10
   3  -6   2   11.90    1.10
   3  -6   2   14.10    1.20
  -3  -6  -2   13.60    1.20
   3  -6   2   13.60    1.20
  -3  -6  -2   10.70    1.30
  -3  -6  -2   12.40    2.00
  -3  -6  -2   13.50    1.40
   3  -6   2   10.60    1.40
   3  -6   2   17.70    3.30
   3   6   2   11.90    1.60
   3   6   2   11.20    3.50
  -3   6  -2   12.70    4.00
   3   6   2   12.90    1.80
   3   6   2   12.40    1.80
  -3   6  -2   14.20    1.20
  -3   6  -2   11.90    1.00
  -3   6  -2   14.60    1.30
   4  -6   2    3.30    0.80
  -4  -6  -2    1.00    1.60
   4  -6   2    1.00    0.70
  -4  -6  -2    0.60    0.60
   4  -6   2    0.60    0.80
   4  -6   2    1.60    0.60
   4  -6   2    0.40    0.80
   4  -6   2    1.70    0.70
  -4  -6  -2    1.20    0.60
  -4  -6  -2    1.80    0.90
  -4  -6  -2    1.40    0.60
  -4  -6  -2    2.80    0.60
   4  -6   2    6.40    2.80
   4   6   2    1.40    1.20
   4   6   2    1.90    1.00
  -4   6  -2    3.10    0.70
  -4   6  -2    0.90    0.60
   4   6   2   -1.10    2.90
  -4   6  -2    0.40    0.60
   4   6   2    3.30    1.30
   4   6   2    1.90    0.50
  -4   6  -2    0.70    0.80
  -4   6  -2    1.30    3.90
  -5  -6  -2 1134.79   43.00
   5  -6   2 1140.39   45.30
   5  -6   2 1132.99   43.10
   5  -6   2 1149.98   42.80
  -5  -6  -2 1187.08   45.10
  -5  -6  -2 1124.39   42.80
   5  -6   2 1110.29   42.80
  -5  -6  -2 1150.18   42.10
  -5  -6  -2 1107.49   42.50
   5  -6   2 1177.48   42.80
   5  -6   2 1127.29   42.70
   5  -6   2 1125.09   42.70
  -5  -6  -2 1110.39   42.70
  -5   6  -2 1217.68   42.90
  -5   6  -2 1251.77   43.00
   5   6   2 1193.58   43.90
   5   6   2 1101.89   44.70
  -5   6  -2 1134.49   42.40
   5   6   2 1132.39   42.30
  -5   6  -2 1092.19   45.30
  -5   6  -2 1153.68   42.60
   5   6   2 1148.89   43.60
  -6  -6  -2   46.30    3.30
   6  -6   2   48.70    2.10
  -6  -6  -2   46.30    3.20
   6  -6   2   50.19    2.80
  -6  -6  -2   49.20    2.60
   6  -6   2   51.99    2.80
   6  -6   2   47.20    3.40
   6  -6   2   52.69    3.40
  -6  -6  -2   46.30    3.70
   6  -6   2   46.70    3.60
   6  -6   2   51.29    3.10
  -6   6  -2   44.80    3.10
   6   6   2   47.10    4.50
   6   6   2   51.49    2.50
  -6   6  -2   48.80    2.30
   6   6   2   52.69    4.70
  -6   6  -2   45.10    6.80
   6   6   2   50.79    4.10
   6   6   2   41.60    6.00
  -7  -6  -2  144.99    6.10
   7  -6   2  145.69    6.90
   7  -6   2  144.39    6.40
  -7  -6  -2  148.39    7.10
   7  -6   2  135.79    5.70
   7  -6   2  140.99    7.10
   7  -6   2  141.39    6.70
   7  -6   2  143.19    6.50
   7  -6   2  145.09    6.70
  -7  -6  -2  145.99    6.80
  -7   6  -2  150.28    6.60
   7   6   2  156.08    8.20
  -7   6  -2  134.89    9.80
   7   6   2  152.98    6.20
   7   6   2  145.39    9.00
   7   6   2  143.99    9.80
   7   6   2  144.79    7.50
   8  -6   2    3.40    1.50
   8  -6   2    3.00    0.70
   8  -6   2    2.70    2.50
   8  -6   2    7.20    1.70
  -8  -6  -2    5.20    1.10
   8  -6   2    0.10    1.50
   8  -6   2    2.60    1.40
   8  -6   2    6.90    2.40
  -8  -6  -2   12.60    2.80
   8   6   2    5.80    3.00
   8   6   2    3.40    5.10
   8   6   2    2.70    3.70
  -8   6  -2    3.90    4.80
   8   6   2    3.60    2.50
   8   6   2    2.90    1.50
   9  -6   2    4.10    0.90
   9  -6   2    0.90    2.70
   9  -6   2    7.80    1.90
   9  -6   2    5.50    1.90
   9  -6   2    4.20    1.70
   9  -6   2    2.70    1.90
  -9  -6  -2    6.70    2.70
   9   6   2    4.80    3.60
   9   6   2    6.60    3.10
   9   6   2    7.50    5.70
   9   6   2    8.10    4.80
  -9   6  -2    9.40    5.30
   9   6   2    5.20    1.80
  10  -6   2   -1.40    2.10
  10  -6   2    1.40    3.60
 -10  -6  -2    4.30    1.60
  10  -6   2    1.40    1.90
 -10  -6  -2    3.10    2.60
  10   6   2    0.50    4.00
  10   6   2   -2.30    5.40
  10   6   2    1.90    2.00
  10   6   2   -1.50    3.40
 -10   6  -2    3.30    5.80
  11  -6   2  420.16   17.80
  11  -6   2  440.26   17.50
  11  -6   2  412.96   18.50
 -11  -6  -2  438.16   18.30
  11  -6   2  407.66   18.10
  11   6   2  427.56   17.40
  11   6   2  413.16   22.70
  11   6   2  409.76   20.40
  11   6   2  423.36   19.60
 -11   6  -2  400.26   20.90
  11   6   2  409.56   22.10
  12  -6   2   16.60    3.30
 -12  -6  -2   15.00    4.70
  12  -6   2   14.10    3.50
  12   6   2   15.90    6.00
  12   6   2   25.30   10.80
  12   6   2   11.30    9.20
  12   6   2   10.30    6.70
 -12   6  -2   22.40    8.20
  12   6   2   14.10    3.50
  13  -6   2   59.99    6.70
  13  -6   2   59.39    7.20
 -13  -6  -2   42.30    5.70
  13   6   2   46.80    5.40
  13   6   2   49.90   13.40
 -14  -6  -2   49.00    6.00
 -14  -6  -2   60.29    7.00
 -14  -6  -2   51.49    6.50
  14  -6   2   59.69    7.40
  14  -6   2   43.40    5.70
  14   6   2   42.80   11.70
  14   6   2   43.00   10.10
  14   6   2   57.09    6.60
  14  -7  -2   53.69    6.80
 -14  -7   2   38.80    6.00
  14  -7  -2   47.70    6.00
 -14  -7   2   39.10    6.10
 -14  -7   2   40.40    6.40
  14   7  -2   57.09    9.60
  14   7  -2   42.50    5.80
  14   7  -2   16.10    9.80
 -13  -7   2   15.50    4.80
  13  -7  -2   12.10    3.80
 -13  -7   2   17.00    5.50
 -13   7   2   15.80    8.70
  13   7  -2   12.50    7.90
  13   7  -2   31.40   11.60
  13   7  -2    9.30    7.00
  13   7  -2   39.30   13.10
  13   7  -2   12.90    4.10
  12  -7  -2    4.60    4.20
  12  -7  -2    0.00    4.40
  12  -7  -2    6.20    2.80
  12  -7  -2    7.10    3.30
[truncated: 3,685,112 more chars]
