# Supplementary material for: Crystal structure reinvestigation and spectroscopic analysis of tricadmium orthophosphate
Source: Acta Crystallogr E Crystallogr Commun. 2023 Nov 14;79(Pt 12):1155–60. doi: 10.1107/S2056989023009775 (PMC10833404; doi:10.1107/S2056989023009775)
Supplement: Supplementary file 2 [file e-79-01155-Isup2.hkl]

data_I                                                                          
_shelx_title ' mo_D19_194_Boukhari_CHSrCd51_0_a.res in P2(1)/n'                 
_shelx_refln_list_code          4                                               
_shelx_F_calc_maximum     1135.88                                               
_exptl_crystal_F_000      2856.00                                               
_reflns_d_resolution_high  0.6000                                               
                                                                                
loop_                                                                           
 _space_group_symop_operation_xyz                                               
 'x, y, z'                                                                      
 '-x+1/2, y+1/2, -z+1/2'                                                        
 '-x, -y, -z'                                                                   
 'x-1/2, -y-1/2, z-1/2'                                                         
                                                                                
_cell_length_a     9.1895                                                       
_cell_length_b    10.3507                                                       
_cell_length_c    21.6887                                                       
_cell_angle_alpha  90.000                                                       
_cell_angle_beta   99.644                                                       
_cell_angle_gamma  90.000                                                       
                                                                                
_shelx_F_squared_multiplier     1.000                                           
                                                                                
loop_                                                                           
 _refln_index_h                                                                 
 _refln_index_k                                                                 
 _refln_index_l                                                                 
 _refln_F_squared_calc                                                          
 _refln_F_squared_meas                                                          
 _refln_F_squared_sigma                                                         
 _refln_observed_status                                                         
   2   0   0       2643.91       2653.56        41.95 o                         
   4   0   0       1102.15       1124.80        31.13 o                         
   6   0   0     339231.47     341522.28      4656.77 o                         
   8   0   0      10137.30      10229.81       217.26 o                         
  10   0   0        103.97        179.60       106.29 o                         
  12   0   0      17719.28      18033.95       418.19 o                         
  14   0   0       3105.73       2777.77       341.51 o                         
   1   1   0        196.10        163.14         5.06 o                         
   2   1   0       1891.52       1782.34        30.35 o                         
   3   1   0     355910.59     352970.78      3740.02 o                         
   4   1   0        739.29        817.01        24.51 o                         
   5   1   0          3.36         64.81        22.87 o                         
   6   1   0      29207.41      30206.27       294.18 o                         
   7   1   0        371.15        351.49        37.21 o                         
   8   1   0      16087.27      16151.10       206.25 o                         
   9   1   0     221919.25     222285.70      2228.29 o                         
  10   1   0       1100.39       1258.15        82.34 o                         
  11   1   0      11193.59      11672.68       217.54 o                         
  12   1   0      11273.88      11183.27       241.17 o                         
  13   1   0        152.64        123.30       118.76 o                         
  14   1   0       3560.49       3183.48       240.14 o                         
  15   1   0       4055.86       3755.88       351.66 o                         
   0   2   0        304.74        402.91        24.01 o                         
   1   2   0        832.83        751.22        13.59 o                         
   2   2   0        946.82       1039.73        21.83 o                         
   3   2   0      86427.84      91035.16       678.68 o                         
   4   2   0       2524.80       2477.40        37.99 o                         
   5   2   0         40.96         54.30        23.50 o                         
   6   2   0      31666.55      33035.93       318.82 o                         
   7   2   0       4245.24       4109.49        77.31 o                         
   8   2   0       3449.45       3880.59        88.31 o                         
   9   2   0      12218.54      12699.12       194.02 o                         
  10   2   0       6199.19       6187.11       155.87 o                         
  11   2   0       4035.28       4240.26       171.81 o                         
  12   2   0       9865.85       9548.66       240.06 o                         
  13   2   0       1268.91       1028.23       153.70 o                         
  14   2   0       4453.28       4075.58       235.82 o                         
   1   3   0       1377.96       1415.19        30.79 o                         
   2   3   0          0.66         -5.21        10.18 o                         
   3   3   0      53255.11      54237.45       451.50 o                         
   4   3   0        435.85        478.87        21.13 o                         
   5   3   0      13258.55      13126.08       138.04 o                         
   6   3   0      32841.80      32153.92       313.52 o                         
   7   3   0         44.37        120.99        42.60 o                         
   8   3   0         84.95        136.64        48.23 o                         
   9   3   0      71922.57      71462.69       862.57 o                         
  10   3   0        800.36        745.58        88.01 o                         
  11   3   0       9942.19       9895.31       236.12 o                         
  12   3   0         21.16        215.09       171.35 o                         
  13   3   0         21.67       -136.29       136.29 o                         
  14   3   0       3378.02       3390.29       241.20 o                         
   0   4   0     295082.72     273071.69      2563.55 o                         
   1   4   0        447.06        565.05        15.29 o                         
   2   4   0       1712.96       1775.30        29.67 o                         
   3   4   0     181688.42     179268.55      1523.17 o                         
   4   4   0       7159.33       6986.12        95.87 o                         
   5   4   0       1722.55       1901.69        71.37 o                         
   6   4   0      28004.51      28686.92       314.78 o                         
   7   4   0        500.29        521.19        44.36 o                         
   8   4   0       4978.17       4573.46       109.99 o                         
   9   4   0        173.63        316.76        68.95 o                         
  10   4   0      10597.73      10536.42       219.16 o                         
  11   4   0        111.01        154.78        96.00 o                         
  12   4   0      25388.38      24683.79       412.39 o                         
  13   4   0        526.38        541.62       169.84 o                         
  14   4   0        342.74        348.58       256.87 o                         
   1   5   0        516.34        562.35        16.77 o                         
   2   5   0          2.85        139.02        21.01 o                         
   3   5   0     122688.57     122466.85      1051.32 o                         
   4   5   0        474.97        453.31        24.92 o                         
   5   5   0       6344.91       6196.65        90.61 o                         
   6   5   0      50646.97      49342.03       452.20 o                         
   7   5   0       4438.23       4442.71        92.60 o                         
   8   5   0        329.73        570.90        61.32 o                         
   9   5   0      62478.25      63181.38       714.75 o                         
  10   5   0        274.92        334.08        95.25 o                         
  11   5   0        161.38        120.30        90.48 o                         
  12   5   0        458.66        899.77       143.87 o                         
  13   5   0        379.92        318.65       175.23 o                         
  14   5   0       1437.30       1197.52       230.97 o                         
   0   6   0     386337.28     365022.38      3779.45 o                         
   1   6   0        122.33        106.33        15.77 o                         
   2   6   0         68.54         41.69        14.05 o                         
   3   6   0       3695.31       3581.83        55.71 o                         
   4   6   0       3748.13       3697.83        58.24 o                         
   5   6   0         96.17         84.12        26.61 o                         
   6   6   0      53178.14      53571.75       567.87 o                         
   7   6   0        396.03        391.28        35.82 o                         
   8   6   0       6008.10       5775.66       123.49 o                         
   9   6   0      29280.83      28847.59       374.82 o                         
  10   6   0        385.98        342.04        98.58 o                         
  11   6   0       3218.47       3417.03       164.23 o                         
  12   6   0       7022.22       7285.54       257.67 o                         
  13   6   0       1054.49        924.30       206.34 o                         
  14   6   0        238.58        106.70       238.43 o                         
   1   7   0       2277.90       2235.13        33.96 o                         
   2   7   0       2243.04       2239.45        40.88 o                         
   3   7   0      25065.63      25147.35       212.97 o                         
   4   7   0        149.07         90.87        27.23 o                         
   5   7   0        518.90        517.92        31.95 o                         
   6   7   0       3000.70       3125.42        74.66 o                         
   7   7   0        204.02        259.19        51.03 o                         
   8   7   0        686.01        735.36        66.36 o                         
   9   7   0      35972.91      35286.60       412.39 o                         
  10   7   0       1660.51       1728.03       114.39 o                         
  11   7   0       3536.87       3876.92       174.47 o                         
  12   7   0        102.98         62.06       178.52 o                         
  13   7   0       1562.52       1460.76       198.50 o                         
   0   8   0        761.13       1221.28        49.33 o                         
   1   8   0       1911.41       1841.43        38.14 o                         
   2   8   0       1973.61       2521.47        49.60 o                         
   3   8   0      30115.03      29849.18       284.05 o                         
   4   8   0       1516.17       1510.98        44.45 o                         
   5   8   0         38.90         34.65        32.37 o                         
   6   8   0       2727.04       2635.57        84.17 o                         
   7   8   0      10724.64      10571.35       164.30 o                         
   8   8   0          7.65          9.80        56.55 o                         
   9   8   0      22425.32      21786.88       293.87 o                         
  10   8   0        481.39        475.09        93.88 o                         
  11   8   0       6100.05       5941.97       209.73 o                         
  12   8   0       1280.09       1413.49       184.87 o                         
  13   8   0       1266.78       1147.00       196.80 o                         
   1   9   0        244.49        252.23        23.45 o                         
   2   9   0       4128.35       3974.05        65.51 o                         
   3   9   0      25421.51      25773.40       245.76 o                         
   4   9   0        206.90        158.92        28.07 o                         
   5   9   0       8081.07       7898.69       122.15 o                         
   6   9   0       8815.82       8753.68       141.92 o                         
   7   9   0        424.69        388.07        53.82 o                         
   8   9   0       7665.04       7398.20       181.05 o                         
   9   9   0      71905.29      70140.91       748.46 o                         
  10   9   0        773.88        835.53       108.97 o                         
  11   9   0      13557.44      14077.47       391.73 o                         
  12   9   0        999.35       1248.63       207.12 o                         
   0  10   0     292428.12     283542.53      2925.49 o                         
   1  10   0       1511.00       1553.42        55.26 o                         
   2  10   0       2514.53       2456.39        62.38 o                         
   3  10   0      82165.20      80292.99       720.32 o                         
   4  10   0         48.07        -39.00        39.00 o                         
   5  10   0        601.59        603.83        51.02 o                         
   6  10   0      86222.77      81546.09       808.99 o                         
   7  10   0       4166.54       3958.38       148.37 o                         
   8  10   0       1370.25       1357.51        92.71 o                         
   9  10   0       1031.18       1043.39       114.18 o                         
  10  10   0        240.00        162.18       126.72 o                         
  11  10   0       2246.86       1884.68       177.41 o                         
  12  10   0         58.77       -285.13       336.20 o                         
   1  11   0         44.08         10.42        52.30 o                         
   2  11   0          1.89        108.91        36.03 o                         
   3  11   0      12168.06      11949.97       168.55 o                         
   4  11   0        216.89        208.98        42.44 o                         
   5  11   0        105.83        164.94        59.46 o                         
   6  11   0      31534.53      30523.65       380.38 o                         
   7  11   0       1507.95       1574.01       112.18 o                         
   8  11   0       2692.00       2564.11       128.07 o                         
   9  11   0      18132.86      17917.61       320.32 o                         
  10  11   0       3016.98       3359.79       196.92 o                         
  11  11   0        340.81        542.82       204.13 o                         
   0  12   0       3778.25       3845.31       125.76 o                         
   1  12   0        110.30        208.43        43.76 o                         
   2  12   0        702.01        703.91        67.96 o                         
   3  12   0         26.08         76.97        64.92 o                         
   4  12   0         10.29        -51.44        51.44 o                         
   5  12   0        336.92        332.90        78.60 o                         
   6  12   0       4974.18       4988.38       170.76 o                         
   7  12   0        236.06        -84.50       101.57 o                         
   8  12   0       3173.14       3407.84       159.20 o                         
   9  12   0         45.98         69.68       159.93 o                         
  10  12   0        766.90        836.45       172.22 o                         
   1  13   0       3353.82       3338.33       110.70 o                         
   2  13   0        242.82        238.76        65.74 o                         
   3  13   0       1216.74       1276.30       102.98 o                         
   4  13   0        797.09        991.78       113.96 o                         
   5  13   0      13939.61      13211.69       278.00 o                         
   6  13   0      14444.42      14295.33       298.99 o                         
   7  13   0        162.01        459.01       121.54 o                         
   8  13   0       1740.04       1718.52       158.85 o                         
   9  13   0       7759.38       8768.29       346.23 o                         
   0  14   0       1197.80       1352.47       147.80 o                         
   1  14   0         95.92         57.92        96.03 o                         
   2  14   0       1890.69       1999.47       132.29 o                         
   3  14   0      16234.69      16317.73       311.61 o                         
   4  14   0       3023.52       3276.15       213.81 o                         
   5  14   0       1160.87       1246.74       184.34 o                         
   6  14   0       2595.73       2980.25       270.48 o                         
   7  14   0          6.81        314.19       242.15 o                         
   8  14   0          0.83        223.68       215.02 o                         
   1  15   0        233.54        472.47       184.07 o                         
   2  15   0       1059.39       1668.83       143.05 o                         
   3  15   0       1896.83       2114.64       246.42 o                         
   4  15   0        116.56        278.43       168.38 o                         
   5  15   0         32.14        362.58       203.17 o                         
   6  15   0        128.71         76.03       241.72 o                         
   7  15   0        384.60        937.22       226.72 o                         
   0  16   0      41997.44      42148.25      1007.69 o                         
   1  16   0        387.43        575.75       200.86 o                         
   2  16   0        236.46        525.42       178.94 o                         
   3  16   0       1002.84       1317.37       225.57 o                         
   4  16   0       1516.61       1425.97       212.79 o                         
   5  16   0        396.42        472.52       216.40 o                         
   1  17   0       1530.21       1615.87       291.98 o                         
   2  17   0        857.82       1007.32       213.34 o                         
 -15   0   1         70.31        147.33       384.85 o                         
 -13   0   1       7608.52       7868.93       357.59 o                         
 -11   0   1      42870.77      43864.25       728.66 o                         
  -9   0   1      35958.31      36683.72       645.00 o                         
  -7   0   1        868.05        891.05        53.94 o                         
  -5   0   1      58592.36      62949.47       728.47 o                         
  -3   0   1      25888.96      25234.89       273.16 o                         
  -1   0   1         62.66          5.95         5.61 o                         
   1   0   1       5642.09       6342.64        68.06 o                         
   3   0   1       1206.40       1135.69        34.43 o                         
   5   0   1       3107.80       3094.14        76.91 o                         
   7   0   1       8923.32       8489.99       174.41 o                         
   9   0   1       7461.56       7668.06       203.32 o                         
  11   0   1       4885.06       4953.06       299.19 o                         
  13   0   1       1442.68       1682.11       194.97 o                         
  15   0   1       1808.15       1276.06       360.99 o                         
 -15   1   1       2118.91       1343.46       279.13 o                         
 -14   1   1       3030.09       2999.65       226.69 o                         
 -13   1   1       2366.73       2409.88       163.71 o                         
 -12   1   1       7443.41       7816.54       239.54 o                         
 -11   1   1      79011.55      77828.56       909.30 o                         
 -10   1   1        315.86        328.24        66.51 o                         
  -9   1   1       3970.18       4351.57       141.06 o                         
  -8   1   1      21651.06      21655.83       255.86 o                         
  -7   1   1       8566.09       8356.39       119.82 o                         
  -6   1   1         93.04        122.93        26.09 o                         
  -5   1   1     142776.42     146028.62      1217.42 o                         
  -4   1   1        338.47        356.96        13.61 o                         
  -3   1   1        195.65        189.94        17.20 o                         
  -2   1   1      27315.73      28042.04       217.76 o                         
  -1   1   1       1149.89        988.62        12.63 o                         
   0   1   1          0.63          1.32         6.15 o                         
   1   1   1       5348.08       5620.58        45.09 o                         
   2   1   1         13.42         26.22        12.43 o                         
   3   1   1       1495.37       1627.35        28.39 o                         
   4   1   1      17130.15      19564.57       183.36 o                         
   5   1   1         91.34         92.41        20.16 o                         
   6   1   1      10172.54       9925.32       115.17 o                         
   7   1   1       9778.58      10277.35       133.55 o                         
   8   1   1        175.94        108.23        42.84 o                         
   9   1   1      20655.25      21333.88       274.41 o                         
  10   1   1       2865.58       2992.10       108.62 o                         
  11   1   1        868.81        674.42        91.82 o                         
  12   1   1         20.57        -26.16       132.03 o                         
  13   1   1      12747.08      12528.59       274.96 o                         
  14   1   1        654.47        733.71       196.63 o                         
 -15   2   1          8.78       -149.54       308.36 o                         
 -14   2   1       1507.42       1138.37       192.11 o                         
 -13   2   1       3074.93       2932.40       242.78 o                         
 -12   2   1          8.29        -26.01       115.16 o                         
 -11   2   1       7097.75       7081.29       204.76 o                         
 -10   2   1       1038.37       1066.09        77.83 o                         
  -9   2   1        645.53        603.73        60.67 o                         
  -8   2   1     100281.95     101810.70       984.90 o                         
  -7   2   1       6810.26       6363.13       121.53 o                         
  -6   2   1        373.86        378.66        34.08 o                         
  -5   2   1      15470.00      16036.06       151.85 o                         
  -4   2   1       3780.47       3938.02        47.08 o                         
  -3   2   1       1744.17       1566.10        26.65 o                         
  -2   2   1     502085.06     493602.16      9514.92 o                         
  -1   2   1          2.28         19.10         5.17 o                         
   0   2   1        676.68        649.36         8.02 o                         
   1   2   1     161064.84     153282.92      1276.03 o                         
   2   2   1        287.76        318.19        15.08 o                         
   3   2   1       2195.80       2251.20        28.41 o                         
   4   2   1     143005.83     147704.91      1193.79 o                         
   5   2   1       1139.76       1116.42        40.25 o                         
   6   2   1       9100.04       8879.53       108.80 o                         
   7   2   1     101292.42     102654.24       925.35 o                         
   8   2   1       6774.70       6808.99       123.78 o                         
   9   2   1       6886.60       6788.69       153.08 o                         
  10   2   1         78.91        333.35        99.60 o                         
  11   2   1        951.77        953.07       114.38 o                         
  12   2   1        186.22         67.01       101.61 o                         
  13   2   1      14107.03      13571.43       338.20 o                         
  14   2   1       6526.05       6329.90       371.29 o                         
 -14   3   1       6459.75       6186.96       302.35 o                         
 -13   3   1       3930.30       3731.81       200.67 o                         
 -12   3   1       6379.35       6440.68       206.76 o                         
 -11   3   1      24091.04      22912.52       351.64 o                         
 -10   3   1        541.14        865.52        92.10 o                         
  -9   3   1       2422.40       2369.15       100.73 o                         
  -8   3   1        923.75       1092.73        63.12 o                         
  -7   3   1       2173.60       2167.15        76.15 o                         
  -6   3   1         20.53         16.44        39.53 o                         
  -5   3   1       4676.96       5149.98        77.68 o                         
  -4   3   1       2331.92       2835.36        83.38 o                         
  -3   3   1          8.51          6.16         9.67 o                         
  -2   3   1      35575.32      39341.18       294.27 o                         
  -1   3   1        170.21        149.56        11.08 o                         
   0   3   1       2105.41       1992.99        24.47 o                         
   1   3   1     494580.47     463895.31     11638.21 o                         
   2   3   1        463.90        484.56        16.57 o                         
   3   3   1        123.48        137.65        11.27 o                         
   4   3   1       9377.56       9854.91        93.37 o                         
   5   3   1      26573.98      26530.69       243.14 o                         
   6   3   1       2948.72       3043.21        62.71 o                         
   7   3   1     118062.42     118541.68      1067.39 o                         
   8   3   1          0.72         34.94        37.63 o                         
   9   3   1        440.78        600.73        54.89 o                         
  10   3   1        231.80        351.92        97.93 o                         
  11   3   1        152.64        208.24        96.90 o                         
  12   3   1       3945.56       3866.42       169.01 o                         
  13   3   1       6191.53       6322.06       274.16 o                         
  14   3   1         52.49        -13.14       219.63 o                         
 -14   4   1       4294.24       4562.07       345.65 o                         
 -13   4   1       3829.96       4300.83       224.32 o                         
 -12   4   1        150.59        145.24       135.46 o                         
 -11   4   1      38109.59      36860.42       519.27 o                         
 -10   4   1      24969.48      24231.55       338.19 o                         
  -9   4   1       4211.71       3927.69       123.28 o                         
  -8   4   1      17925.75      17461.82       240.39 o                         
  -7   4   1         71.54        162.33        38.36 o                         
  -6   4   1       4685.47       4403.45        76.49 o                         
  -5   4   1        167.27        462.45        38.57 o                         
  -4   4   1       7418.21       7430.96        86.38 o                         
  -3   4   1       1020.01       1034.38        32.26 o                         
  -2   4   1      32816.17      31378.01       218.26 o                         
  -1   4   1          5.57         16.04         8.72 o                         
   0   4   1       1363.89       1500.39        19.75 o                         
   1   4   1     123356.32     119034.89       696.04 o                         
   2   4   1        252.37        309.79        14.64 o                         
   3   4   1       1116.45       1187.79        29.39 o                         
   4   4   1      22258.33      21712.02       190.14 o                         
   5   4   1          0.14          2.95        27.38 o                         
   6   4   1          0.31          8.00        28.94 o                         
   7   4   1      82651.27      82010.05       732.42 o                         
   8   4   1       9733.98       9655.80       161.30 o                         
   9   4   1       5124.68       5013.53       130.13 o                         
  10   4   1      31498.43      31395.53       412.12 o                         
  11   4   1       1092.64       1256.88       118.45 o                         
  12   4   1        426.45        467.41       121.79 o                         
  13   4   1       6626.92       6275.43       274.61 o                         
  14   4   1       4794.31       4768.78       520.98 o                         
 -14   5   1        148.25        244.09       254.78 o                         
 -13   5   1        104.60        276.99       180.55 o                         
 -12   5   1       2419.14       2551.34       162.91 o                         
 -11   5   1       5455.81       5465.21       190.34 o                         
 -10   5   1       2715.63       2567.06       109.48 o                         
  -9   5   1        344.36        370.18        84.51 o                         
  -8   5   1     142050.72     141605.88      1392.71 o                         
  -7   5   1        699.24        856.77        51.89 o                         
  -6   5   1       1015.89       1091.04        49.71 o                         
  -5   5   1      57662.05      58311.92       574.26 o                         
  -4   5   1        726.20        712.23        30.00 o                         
  -3   5   1       1071.90       1108.30        34.66 o                         
  -2   5   1     557137.50     526806.25      6994.49 o                         
  -1   5   1       1404.32       1467.58        34.14 o                         
   0   5   1        773.91        810.56        19.35 o                         
   1   5   1       4700.97       5247.76        50.18 o                         
   2   5   1        459.35        499.08        17.34 o                         
   3   5   1       4998.50       5348.26        61.53 o                         
   4   5   1      49545.29      49532.25       392.49 o                         
   5   5   1       1399.40       1489.56        45.20 o                         
   6   5   1        461.18        470.53        29.79 o                         
   7   5   1       2924.86       2998.43        76.49 o                         
   8   5   1       1082.27       1042.35        56.51 o                         
   9   5   1        174.90        270.96        68.53 o                         
  10   5   1       8098.81       7651.58       182.12 o                         
  11   5   1       1120.98       1102.58       105.25 o                         
  12   5   1       7232.46       7065.75       302.34 o                         
  13   5   1          1.46        132.33       187.31 o                         
  14   5   1        780.91        298.44       296.33 o                         
 -14   6   1       1870.76       2080.06       271.98 o                         
 -13   6   1          0.22        517.01       265.08 o                         
 -12   6   1        580.43        409.43       135.86 o                         
 -11   6   1      19258.70      19269.88       339.33 o                         
 -10   6   1      13360.54      13276.56       263.36 o                         
  -9   6   1       4663.43       4927.11       152.12 o                         
  -8   6   1      14683.21      14552.48       217.92 o                         
  -7   6   1         36.86         54.96        35.16 o                         
  -6   6   1       4198.54       4147.89        91.28 o                         
  -5   6   1        613.09        776.34        42.53 o                         
  -4   6   1       5197.95       5053.62        74.41 o                         
  -3   6   1       1848.69       1757.49        40.82 o                         
  -2   6   1      21360.78      21557.99       173.49 o                         
  -1   6   1       2681.03       2671.86        33.54 o                         
   0   6   1       2460.08       2678.42        33.97 o                         
   1   6   1      18857.16      18762.66       147.01 o                         
   2   6   1        255.79        279.71        17.25 o                         
   3   6   1       3827.25       3718.01        51.33 o                         
   4   6   1      23963.96      24791.34       218.19 o                         
   5   6   1        499.63        564.98        43.79 o                         
   6   6   1       6630.37       6683.61       100.72 o                         
   7   6   1      62960.01      60901.11       606.99 o                         
   8   6   1      11766.42      11605.38       179.66 o                         
   9   6   1       5586.56       5328.55       140.93 o                         
  10   6   1      35549.22      34256.68       455.34 o                         
  11   6   1       2483.40       2814.45       150.38 o                         
  12   6   1       1091.30        969.56       196.59 o                         
  13   6   1       6092.24       7106.87       346.01 o                         
  14   6   1       6886.79       6740.28       364.14 o                         
 -13   7   1       5060.10       4802.13       293.57 o                         
 -12   7   1       2267.58       2130.26       157.22 o                         
 -11   7   1      37999.12      36993.64       523.40 o                         
 -10   7   1       1852.74       1944.45       116.59 o                         
  -9   7   1          4.76         47.45        76.81 o                         
  -8   7   1       6421.50       6260.56       121.56 o                         
  -7   7   1        101.65         49.54        51.79 o                         
  -6   7   1        687.56        616.85        48.92 o                         
  -5   7   1      11190.34      11298.88       140.22 o                         
  -4   7   1      10932.33      11122.41       131.60 o                         
  -3   7   1       1265.65       1309.47        35.62 o                         
  -2   7   1      74579.80      72299.80       551.64 o                         
  -1   7   1       1305.38       1413.62        47.75 o                         
   0   7   1       2661.55       2473.99        35.30 o                         
   1   7   1      78210.17      76858.34       542.30 o                         
   2   7   1          8.92         12.92        16.07 o                         
   3   7   1        904.62        956.41        30.08 o                         
   4   7   1        589.27        720.00        37.68 o                         
   5   7   1       1337.90       1289.64        44.48 o                         
   6   7   1       7429.92       7012.85       113.15 o                         
   7   7   1     125789.91     122404.64      1172.08 o                         
   8   7   1       6229.96       6092.31       131.48 o                         
   9   7   1        109.88          6.93        67.91 o                         
  10   7   1       1042.94       1117.28        99.51 o                         
  11   7   1        314.68        406.95       105.93 o                         
  12   7   1       5266.94       5052.34       224.54 o                         
  13   7   1       3321.01       3269.89       226.55 o                         
 -13   8   1       6455.39       7157.50       330.37 o                         
 -12   8   1        130.33        227.54       164.64 o                         
 -11   8   1       7396.17       7645.24       215.01 o                         
 -10   8   1       2227.43       2279.35       116.02 o                         
  -9   8   1        788.88        730.03        87.98 o                         
  -8   8   1      26421.57      26316.38       307.31 o                         
  -7   8   1       4271.16       4185.13       104.63 o                         
  -6   8   1        377.37        390.98        39.67 o                         
  -5   8   1       9467.26       8859.36       117.41 o                         
  -4   8   1       1865.43       1913.33        55.82 o                         
  -3   8   1       6165.03       6021.79        80.18 o                         
  -2   8   1     486077.44     451405.91      3545.27 o                         
  -1   8   1          8.32        108.99        22.90 o                         
   0   8   1       1624.40       1538.71        42.61 o                         
   1   8   1      21309.52      20677.14       176.97 o                         
   2   8   1         20.23         23.59        33.21 o                         
   3   8   1        996.09       1034.68        34.19 o                         
   4   8   1     112848.08     111647.15       970.53 o                         
   5   8   1       1375.91       1399.20        51.28 o                         
   6   8   1       1655.29       1637.06        67.55 o                         
   7   8   1      26078.14      24712.65       310.04 o                         
   8   8   1        928.85        974.20        67.30 o                         
   9   8   1        524.81        502.91        79.30 o                         
  10   8   1       1317.90       1714.11       112.33 o                         
  11   8   1        793.42        865.54       136.72 o                         
  12   8   1        424.33        -10.47       177.96 o                         
  13   8   1       2608.95       2170.33       219.81 o                         
 -12   9   1       8660.25       9245.38       333.55 o                         
 -11   9   1      57337.38      56182.29       721.38 o                         
 -10   9   1          0.21        -40.67       103.00 o                         
  -9   9   1        106.92        211.48        83.58 o                         
  -8   9   1       2778.18       2568.44        98.89 o                         
  -7   9   1          1.20        -14.17        52.55 o                         
  -6   9   1       1120.59       1208.51        66.66 o                         
  -5   9   1      68489.40      66889.89       641.06 o                         
  -4   9   1        129.28        151.24        33.59 o                         
  -3   9   1        954.88        907.70        34.96 o                         
  -2   9   1      22555.48      22049.31       202.21 o                         
  -1   9   1        961.66        981.33        42.73 o                         
   0   9   1       2726.77       2549.05        50.93 o                         
   1   9   1      12513.76      12732.04       124.14 o                         
   2   9   1       1494.53       1598.46        42.87 o                         
   3   9   1        162.67        181.42        25.77 o                         
   4   9   1       6480.99       6243.67        91.65 o                         
   5   9   1        917.37        922.05        52.98 o                         
   6   9   1       1240.25       1214.29        63.12 o                         
   7   9   1      22656.92      22284.97       267.97 o                         
   8   9   1       1274.15       1427.49        74.75 o                         
   9   9   1       4147.08       4609.76       180.39 o                         
  10   9   1       1000.86       1079.77       138.18 o                         
  11   9   1          0.22       -138.68       142.67 o                         
  12   9   1       2134.51       1892.63       212.17 o                         
 -12  10   1         49.79         55.43       197.51 o                         
 -11  10   1       6471.95       6275.25       291.98 o                         
 -10  10   1       5250.70       5201.69       192.33 o                         
  -9  10   1       5443.39       5267.92       183.96 o                         
  -8  10   1       1653.11       1701.17       104.39 o                         
  -7  10   1       4934.41       4680.16       135.12 o                         
  -6  10   1       2276.54       2380.74        84.67 o                         
  -5  10   1      36501.10      36411.73       389.80 o                         
  -4  10   1         19.16         30.42        37.65 o                         
  -3  10   1       4690.19       4545.41       108.67 o                         
  -2  10   1          7.33        153.80        31.91 o                         
  -1  10   1         40.83        -30.92        30.92 o                         
   0  10   1         56.61        265.07        45.73 o                         
   1  10   1        360.20        525.29        41.40 o                         
   2  10   1       3269.28       3159.01        68.05 o                         
   3  10   1       1802.64       1849.13        53.04 o                         
   4  10   1      19565.60      19130.23       223.34 o                         
   5  10   1         54.54         50.81        48.17 o                         
   6  10   1       1748.91       1859.33        72.64 o                         
   7  10   1       4153.15       4354.69       122.24 o                         
   8  10   1         61.42        133.94        92.40 o                         
   9  10   1        389.74        442.68       107.86 o                         
  10  10   1        911.81        754.13       132.80 o                         
  11  10   1       1608.13       1465.11       176.22 o                         
  12  10   1       1809.40       1433.06       247.79 o                         
 -11  11   1      19977.46      19480.32       473.96 o                         
 -10  11   1        124.61        295.42       192.49 o                         
  -9  11   1        514.79        575.02       120.29 o                         
  -8  11   1      14223.29      13366.37       256.96 o                         
  -7  11   1       7249.94       6599.88       161.17 o                         
  -6  11   1        395.44        487.56        70.76 o                         
  -5  11   1      23706.74      22838.90       299.76 o                         
  -4  11   1       1217.49       1094.28        69.71 o                         
  -3  11   1       1570.67       1574.53        76.46 o                         
  -2  11   1      35486.57      35157.29       368.15 o                         
  -1  11   1       5270.46       5162.45        97.47 o                         
   0  11   1        124.62        102.48        35.78 o                         
   1  11   1       2621.69       2650.11        68.16 o                         
   2  11   1       2768.73       2629.25        74.29 o                         
   3  11   1       8077.55       8095.50       134.23 o                         
   4  11   1       3925.71       3780.82       115.80 o                         
   5  11   1          3.12        -25.33        65.43 o                         
   6  11   1       5598.76       5573.06       159.45 o                         
   7  11   1      28872.37      28589.71       414.55 o                         
   8  11   1          8.67         11.63       104.57 o                         
   9  11   1       8025.65       8739.77       253.20 o                         
  10  11   1       6696.22       6970.73       260.26 o                         
  11  11   1       1273.06       1545.33       227.27 o                         
 -10  12   1        703.58        681.49       173.71 o                         
  -9  12   1        487.61        497.02       206.35 o                         
  -8  12   1      19862.11      19857.63       352.37 o                         
  -7  12   1          0.44        -57.44        99.51 o                         
  -6  12   1       5048.45       5093.14       170.65 o                         
  -5  12   1      20844.43      20244.08       279.80 o                         
  -4  12   1        376.26        484.71        72.58 o                         
  -3  12   1       1367.84       1418.56        63.73 o                         
  -2  12   1      83716.85      81556.86       843.26 o                         
  -1  12   1        310.97        449.66        44.08 o                         
   0  12   1       2740.63       2476.66       104.32 o                         
   1  12   1      52322.68      51101.51       479.17 o                         
   2  12   1        182.83         87.61        47.58 o                         
   3  12   1        446.09        472.47        70.31 o                         
   4  12   1      13554.77      13261.86       216.65 o                         
   5  12   1       2036.35       2087.67       112.41 o                         
   6  12   1          4.34        171.66       102.24 o                         
   7  12   1      29628.18      29018.80       429.43 o                         
   8  12   1       6358.00       6617.70       225.41 o                         
   9  12   1       4043.33       4274.38       259.90 o                         
  10  12   1      22007.38      21560.53       449.86 o                         
  -9  13   1       1411.26       1300.05       266.06 o                         
  -8  13   1       8484.71       8817.02       411.27 o                         
  -7  13   1       1622.31       1800.35       140.57 o                         
  -6  13   1         81.21        283.02       115.32 o                         
  -5  13   1          7.01        205.10       106.24 o                         
  -4  13   1       1150.19       1743.33       138.75 o                         
  -3  13   1        408.76        346.45        81.84 o                         
  -2  13   1       3054.40       3110.62       100.03 o                         
  -1  13   1        566.16        608.43        81.83 o                         
   0  13   1         50.63         33.01        52.45 o                         
   1  13   1      53643.55      52618.80       585.21 o                         
   2  13   1         23.05         72.76        80.08 o                         
   3  13   1         26.43        -74.79        78.67 o                         
   4  13   1      22719.75      22860.71       368.34 o                         
   5  13   1       3843.52       3858.51       166.94 o                         
   6  13   1        486.94        682.38       149.15 o                         
   7  13   1      51134.75      50867.84       654.87 o                         
   8  13   1        672.13        947.14       182.55 o                         
   9  13   1        493.61        503.39       188.03 o                         
  -8  14   1        118.69        201.04       209.83 o                         
  -7  14   1       3776.21       4007.80       311.53 o                         
  -6  14   1         57.07         59.59       167.92 o                         
  -5  14   1      15777.33      16518.95       389.16 o                         
  -4  14   1       3218.91       3695.39       203.13 o                         
  -3  14   1          8.07        235.84       122.50 o                         
  -2  14   1      10022.42       9624.89       233.89 o                         
  -1  14   1        141.34         42.37        95.08 o                         
   0  14   1       1261.64       1340.30       102.82 o                         
   1  14   1       8570.30       8715.62       223.62 o                         
   2  14   1       2107.41       1960.76       124.38 o                         
   3  14   1        653.98        689.12       102.05 o                         
   4  14   1       1081.69       1224.23       148.20 o                         
   5  14   1        273.81          5.29       154.68 o                         
   6  14   1         15.90         17.14       186.06 o                         
   7  14   1      46762.40      47061.13       880.73 o                         
   8  14   1        126.19        287.54       222.28 o                         
  -7  15   1       1152.67       1075.30       228.81 o                         
  -6  15   1         28.51         22.06       206.63 o                         
  -5  15   1      15848.78      16014.50       487.82 o                         
  -4  15   1       1734.10       1942.36       193.34 o                         
  -3  15   1          5.73         88.01       153.74 o                         
  -2  15   1      54760.06      55133.54       724.27 o                         
  -1  15   1       6445.87       6723.96       262.61 o                         
   0  15   1        650.63        568.89       112.75 o                         
   1  15   1      14463.96      15332.95       311.32 o                         
   2  15   1        897.55        904.98       122.43 o                         
   3  15   1       4121.17       4094.85       222.78 o                         
   4  15   1      12143.07      12364.10       382.61 o                         
   5  15   1        369.81        648.78       305.15 o                         
   6  15   1        221.81        431.06       277.75 o                         
   7  15   1          7.36         58.24       224.55 o                         
  -5  16   1        468.43        575.79       219.22 o                         
  -4  16   1        638.93       1079.80       207.49 o                         
  -3  16   1       1725.76       1708.51       258.70 o                         
  -2  16   1       3072.58       3898.33       332.06 o                         
  -1  16   1        142.77        357.68       214.71 o                         
   0  16   1        797.64       1069.39       243.91 o                         
   1  16   1       4587.23       4911.81       264.06 o                         
   2  16   1       3716.85       3659.28       225.43 o                         
   3  16   1        170.74        108.34       204.26 o                         
   4  16   1       4294.83       4907.52       276.76 o                         
   5  16   1        610.57        563.09       248.76 o                         
  -2  17   1       1802.29       2073.25       226.92 o                         
  -1  17   1          1.73         39.32       216.80 o                         
   0  17   1          0.72         14.01       206.36 o                         
   1  17   1       6155.68       6746.15       347.66 o                         
   2  17   1        106.10       -189.44       189.44 o                         
 -14   0   2        127.09       -491.86       596.77 o                         
 -12   0   2         28.79        -63.31       136.72 o                         
 -10   0   2        369.59        429.64        90.53 o                         
  -8   0   2       3131.66       3109.25       114.53 o                         
  -6   0   2       1042.90        888.43        77.20 o                         
  -4   0   2      10884.06      10680.06       136.36 o                         
  -2   0   2        727.87        777.69        31.11 o                         
   2   0   2      42334.19      43260.41       450.49 o                         
   4   0   2       1100.10        875.42        24.68 o                         
   6   0   2       9498.95       9688.35       169.21 o                         
   8   0   2       1363.86       1492.98       104.55 o                         
  10   0   2      10393.01      10389.55       260.51 o                         
  12   0   2        154.47        182.46       192.55 o                         
  14   0   2        611.05        792.38       300.91 o                         
 -15   1   2        926.58        383.95       286.46 o                         
 -14   1   2       4788.11       5179.72       261.52 o                         
 -13   1   2      10355.88       9846.14       347.98 o                         
 -12   1   2       6336.77       6555.30       186.85 o                         
 -11   1   2       1933.13       2125.61       108.04 o                         
 -10   1   2         89.27        223.91        63.51 o                         
  -9   1   2          4.00        -67.73        67.73 o                         
  -8   1   2       3321.42       3198.77       100.61 o                         
  -7   1   2        609.57        765.26        51.98 o                         
  -6   1   2         80.70        246.25        24.04 o                         
  -5   1   2         57.98         39.84        21.77 o                         
  -4   1   2      18056.84      19684.54       179.40 o                         
  -3   1   2       1376.41       1400.28        24.31 o                         
  -2   1   2        387.90        411.42        21.59 o                         
  -1   1   2       5612.53       6193.72        50.43 o                         
   0   1   2         16.22         29.74         2.83 o                         
   1   1   2         35.09         41.65         4.94 o                         
   2   1   2         85.30        180.67        13.60 o                         
   3   1   2        164.49        171.41        10.97 o                         
   4   1   2        329.50        379.53        24.47 o                         
   5   1   2      26443.08      29161.72       244.86 o                         
   6   1   2      16474.80      16328.09       171.04 o                         
   7   1   2         82.51         31.47        28.55 o                         
   8   1   2      79753.57      82933.17       784.80 o                         
   9   1   2       1571.66       1578.48        81.26 o                         
  10   1   2       2027.17       1845.79        98.02 o                         
  11   1   2       2922.21       3084.89       130.46 o                         
  12   1   2       2842.41       2743.88       149.04 o                         
  13   1   2        126.40        158.85       130.85 o                         
  14   1   2      34422.48      33236.96       609.55 o                         
 -15   2   2        843.99        511.18       318.20 o                         
 -14   2   2       1195.12        914.65       201.72 o                         
 -13   2   2      20220.73      20133.70       460.44 o                         
 -12   2   2       9260.42       9300.89       221.64 o                         
 -11   2   2       6945.96       6898.23       181.11 o                         
 -10   2   2      14531.03      14751.42       235.86 o                         
  -9   2   2       4372.36       4640.82       122.28 o                         
  -8   2   2         56.86        -39.23        39.23 o                         
  -7   2   2      28840.75      28687.57       319.50 o                         
  -6   2   2       9339.47       9442.16       115.04 o                         
  -5   2   2       6085.15       6063.40        73.74 o                         
  -4   2   2      79424.45      87044.15       714.48 o                         
  -3   2   2       7588.78       7385.52        72.84 o                         
  -2   2   2       2036.22       1995.14        36.18 o                         
  -1   2   2      89752.50      86122.59       537.51 o                         
   0   2   2          4.01         17.76         3.67 o                         
   1   2   2        119.95        118.76         9.16 o                         
   2   2   2        466.47        609.42        23.90 o                         
   3   2   2        104.09         85.86         9.08 o                         
   4   2   2       3071.83       2912.01        43.74 o                         
   5   2   2     551326.00     547004.75      4735.00 o                         
   6   2   2         13.36         76.71        19.73 o                         
   7   2   2        390.61        461.51        32.38 o                         
   8   2   2       5018.96       5226.50       103.72 o                         
   9   2   2       2913.04       2899.13        98.29 o                         
  10   2   2       1771.91       1613.65        85.12 o                         
  11   2   2       7027.84       7069.29       190.67 o                         
  12   2   2       1131.46       1282.05       113.40 o                         
  13   2   2       2681.96       2548.03       190.47 o                         
  14   2   2      11768.80      11151.20       379.53 o                         
 -14   3   2       2209.06       2260.12       298.16 o                         
 -13   3   2       1974.09       1710.27       145.15 o                         
 -12   3   2        536.66        524.74       121.39 o                         
 -11   3   2         58.60         92.89        97.07 o                         
 -10   3   2      78509.03      76729.91       900.45 o                         
  -9   3   2        311.27        290.10        75.07 o                         
  -8   3   2       8908.93       8804.90       179.49 o                         
  -7   3   2      40417.11      39301.91       498.07 o                         
  -6   3   2       2333.33       2451.05        63.85 o                         
  -5   3   2       2770.72       2901.58        58.45 o                         
  -4   3   2     934297.44     863215.69     14160.80 o                         
  -3   3   2        266.01        308.15        15.55 o                         
  -2   3   2       4981.23       4873.08        45.13 o                         
  -1   3   2        230.61        249.67        12.96 o                         
   0   3   2        387.35        392.84        10.76 o                         
   1   3   2        159.40        222.25         7.97 o                         
   2   3   2     636367.75     623358.56     10218.59 o                         
   3   3   2          3.33         52.26        13.81 o                         
   4   3   2       6786.52       7085.99        75.25 o                         
   5   3   2      13947.29      15135.00       146.21 o                         
   6   3   2         13.18         39.15        21.26 o                         
   7   3   2       2612.79       2866.39        72.02 o                         
   8   3   2      35847.00      36347.28       397.85 o                         
   9   3   2       5226.59       5033.96       119.76 o                         
  10   3   2         79.33          6.98        72.05 o                         
  11   3   2      10904.22      10679.79       243.22 o                         
  12   3   2        301.58        354.13       131.16 o                         
  13   3   2       2492.15       2834.60       221.69 o                         
  14   3   2      43595.91      43405.30       921.55 o                         
 -14   4   2       1898.42       2265.83       346.22 o                         
 -13   4   2      33424.90      32358.28       518.61 o                         
 -12   4   2       7309.39       7017.31       228.76 o                         
 -11   4   2       5297.06       5645.21       289.29 o                         
 -10   4   2      34400.11      33385.28       426.96 o                         
  -9   4   2       2277.23       2065.25       131.58 o                         
  -8   4   2       2576.84       2648.52        97.86 o                         
  -7   4   2      16155.11      16309.23       240.15 o                         
  -6   4   2      13329.90      12904.68       164.93 o                         
  -5   4   2        181.83        152.94        26.06 o                         
  -4   4   2     119952.62     121627.44      1139.34 o                         
  -3   4   2       1579.27       1645.38        36.73 o                         
  -2   4   2       3672.58       3479.72        34.72 o                         
  -1   4   2      86774.10      88033.89       511.61 o                         
   0   4   2        128.82        172.70         8.79 o                         
   1   4   2       2452.52       2629.44        27.00 o                         
   2   4   2       1185.15       1546.59        23.78 o                         
   3   4   2        852.12        907.50        25.60 o                         
   4   4   2          9.52         -5.48        16.82 o                         
   5   4   2     253890.62     254183.91      2052.11 o                         
   6   4   2       3418.95       3440.55        63.90 o                         
   7   4   2      13557.46      13379.71       166.77 o                         
   8   4   2      46418.04      46858.80       535.36 o                         
   9   4   2        115.43         79.02        66.98 o                         
  10   4   2       3445.31       3380.01       177.58 o                         
  11   4   2      15793.84      15723.99       287.64 o                         
  12   4   2       1843.01       1409.26       220.63 o                         
  13   4   2      14135.21      14648.53       390.77 o                         
  14   4   2       6894.51       6897.96       414.36 o                         
 -14   5   2       2048.92       2299.29       235.93 o                         
 -13   5   2       2533.49       2771.70       183.46 o                         
 -12   5   2         19.93         96.86       121.11 o                         
 -11   5   2      13388.43      13215.01       301.32 o                         
 -10   5   2        406.88        512.64        71.51 o                         
  -9   5   2       1256.52       1140.60        70.77 o                         
  -8   5   2        491.46        551.01        60.88 o                         
  -7   5   2      48266.52      47137.87       475.84 o                         
  -6   5   2       4095.84       4574.56       101.84 o                         
  -5   5   2       1948.61       1922.57        66.07 o                         
  -4   5   2      14075.99      14344.58       175.06 o                         
  -3   5   2       4496.66       4313.92        59.40 o                         
  -2   5   2        493.97        514.78        19.25 o                         
  -1   5   2     376470.66     361816.41      2849.82 o                         
   0   5   2       7359.28       7305.10        58.76 o                         
   1   5   2         58.63         32.55        12.20 o                         
   2   5   2      49149.27      49878.38       374.27 o                         
   3   5   2       6253.10       6086.28        76.78 o                         
   4   5   2       2005.65       2006.27        38.45 o                         
   5   5   2     239423.12     238158.58      1883.68 o                         
   6   5   2         83.16        104.23        32.90 o                         
   7   5   2          1.02         25.56        36.18 o                         
   8   5   2       4057.98       4287.42       109.11 o                         
   9   5   2        301.41        149.26        72.66 o                         
  10   5   2       1477.85       1437.71        87.40 o                         
  11   5   2       9568.25       9806.79       252.38 o                         
  12   5   2        378.09        311.94       143.19 o                         
  13   5   2       1986.77       1884.41       264.77 o                         
  14   5   2        315.31        503.75       233.57 o                         
 -14   6   2         66.45        -14.71       229.60 o                         
 -13   6   2      31641.91      30711.68       589.13 o                         
 -12   6   2       1346.94       1440.58       146.29 o                         
 -11   6   2       3958.25       3912.07       172.32 o                         
 -10   6   2       5694.76       5887.95       188.90 o                         
  -9   6   2      24227.62      23757.52       316.57 o                         
  -8   6   2        906.08       1053.68        80.23 o                         
  -7   6   2      59080.08      59083.89       634.03 o                         
  -6   6   2       5582.75       5539.16       108.30 o                         
  -5   6   2        685.44        615.57        36.69 o                         
  -4   6   2       1364.02       1444.29        40.54 o                         
  -3   6   2       4012.50       3999.49        50.49 o                         
  -2   6   2        648.90        624.57        27.85 o                         
  -1   6   2      48991.63      48687.29       352.53 o                         
   0   6   2        559.60        550.70        16.73 o                         
   1   6   2       1863.28       1720.99        26.60 o                         
   2   6   2       5706.81       5425.77        66.06 o                         
   3   6   2       1439.43       1543.51        36.25 o                         
   4   6   2        135.94        196.37        25.43 o                         
   5   6   2     133939.00     136541.56      1096.46 o                         
   6   6   2       5994.07       5836.68        86.29 o                         
   7   6   2      17566.73      17276.36       201.98 o                         
   8   6   2        289.59        510.85        65.45 o                         
   9   6   2        727.36        607.60        65.68 o                         
  10   6   2         44.79        164.97        94.63 o                         
  11   6   2      51283.62      50010.62       687.67 o                         
  12   6   2       2091.58       1842.67       191.69 o                         
  13   6   2       6014.88       6139.65       380.40 o                         
 -13   7   2       1355.98       1894.84       268.20 o                         
 -12   7   2       1132.75        815.39       150.45 o                         
 -11   7   2       2395.26       2328.12       143.25 o                         
 -10   7   2      44406.11      43118.03       541.82 o                         
  -9   7   2          2.61         47.45        78.73 o                         
  -8   7   2         13.56          5.76        53.41 o                         
  -7   7   2      19736.69      19253.21       240.81 o                         
  -6   7   2       1880.44       1906.36        67.48 o                         
  -5   7   2       5788.01       5682.07        90.34 o                         
  -4   7   2     256535.66     242114.03      2122.00 o                         
  -3   7   2        281.57        277.45        20.76 o                         
  -2   7   2       1848.24       1848.42        33.63 o                         
  -1   7   2     194772.02     190658.69      1338.63 o                         
   0   7   2       1889.59       1830.44        40.83 o                         
   1   7   2       1669.53       1592.93        30.31 o                         
   2   7   2      81737.91      82601.17       654.58 o                         
   3   7   2         71.67         89.59        28.22 o                         
   4   7   2       1583.97       1604.37        49.91 o                         
   5   7   2      51528.06      50840.57       477.95 o                         
   6   7   2       2202.94       2202.23        88.06 o                         
   7   7   2        948.88       1120.27        61.12 o                         
   8   7   2      27651.79      27633.17       344.48 o                         
   9   7   2       2303.04       2103.48        91.49 o                         
  10   7   2        878.79        779.73       101.17 o                         
  11   7   2       6046.36       6231.75       223.78 o                         
  12   7   2        596.66        758.00       161.42 o                         
  13   7   2        783.71        642.39       186.15 o                         
 -13   8   2      14068.25      14181.20       405.62 o                         
 -12   8   2       5113.14       5311.51       226.05 o                         
 -11   8   2       7603.52       7570.04       214.97 o                         
 -10   8   2       7242.15       7173.71       182.07 o                         
  -9   8   2       9216.59       8903.43       183.45 o                         
  -8   8   2        206.00        131.57        53.26 o                         
  -7   8   2        798.09        865.44        60.43 o                         
  -6   8   2       1309.19       1340.33        54.37 o                         
  -5   8   2       6154.46       6116.66       103.31 o                         
  -4   8   2      37622.79      36371.94       419.15 o                         
  -3   8   2       4388.11       4255.22        69.04 o                         
  -2   8   2       1369.00       1556.73        43.58 o                         
  -1   8   2     143308.48     139734.56      1049.03 o                         
   0   8   2       5744.72       5353.77        74.84 o                         
   1   8   2          2.19        -12.93        24.51 o                         
   2   8   2      28796.57      27917.91       238.64 o                         
   3   8   2        131.40        116.42        23.97 o                         
   4   8   2       1945.19       1935.49        56.05 o                         
   5   8   2      59977.17      60033.37       575.89 o                         
   6   8   2        785.38        748.39        45.05 o                         
   7   8   2       1175.20       1302.52        62.70 o                         
   8   8   2      46575.73      45673.91       523.53 o                         
   9   8   2        278.42        280.38        76.76 o                         
  10   8   2       5830.26       5725.60       183.13 o                         
  11   8   2        354.81        363.39       161.70 o                         
  12   8   2        276.26        151.32       232.85 o                         
  13   8   2        303.71        426.33       219.14 o                         
 -12   9   2       6766.55       7641.72       344.45 o                         
 -11   9   2        445.26        765.46       122.47 o                         
 -10   9   2       6982.81       6879.72       180.84 o                         
  -9   9   2        233.75        119.22        80.59 o                         
  -8   9   2          2.04        -36.24        53.46 o                         
  -7   9   2       6292.86       6330.68       120.82 o                         
  -6   9   2        943.37       1030.91        55.11 o                         
  -5   9   2        962.89       1021.86        48.33 o                         
  -4   9   2       6545.06       6143.46       100.12 o                         
  -3   9   2       1196.91       1092.51        51.13 o                         
  -2   9   2        251.11        265.47        27.53 o                         
  -1   9   2        532.95        569.49        28.66 o                         
   0   9   2       4207.35       4076.18        59.28 o                         
   1   9   2       2466.10       2305.83        46.77 o                         
   2   9   2      12354.50      12165.51       122.32 o                         
   3   9   2          1.65        -14.63        25.96 o                         
   4   9   2       3359.48       3431.46        80.14 o                         
   5   9   2        243.93        429.75        50.12 o                         
   6   9   2        164.52        247.84        51.84 o                         
   7   9   2       1057.83       1078.94        59.28 o                         
   8   9   2      46183.71      45533.80       498.84 o                         
   9   9   2       4534.68       4543.68       169.52 o                         
  10   9   2       1125.51        814.54       109.60 o                         
  11   9   2       3587.95       3717.61       208.59 o                         
  12   9   2         64.18        278.93       208.40 o                         
 -12  10   2        556.22        762.47       199.40 o                         
 -11  10   2        279.89        241.91       145.85 o                         
 -10  10   2        798.78        763.68       125.54 o                         
  -9  10   2       2388.12       2382.19       118.40 o                         
  -8  10   2        126.80         88.65        97.90 o                         
  -7  10   2        487.21        568.54        72.33 o                         
  -6  10   2       1583.32       1470.39        81.81 o                         
  -5  10   2       3475.06       3573.36       121.01 o                         
  -4  10   2        116.31        236.15        43.91 o                         
  -3  10   2       1034.31       1312.74        44.33 o                         
  -2  10   2        147.49        116.11        34.59 o                         
  -1  10   2          1.07        124.23        29.26 o                         
   0  10   2        110.45        172.47        42.76 o                         
   1  10   2       8671.43       8051.17       103.52 o                         
   2  10   2      16122.45      15668.71       166.87 o                         
   3  10   2        235.47        408.41        50.34 o                         
   4  10   2       1267.06       1305.99        53.56 o                         
   5  10   2       4779.15       4745.17       117.81 o                         
   6  10   2       3351.60       3416.89       107.31 o                         
   7  10   2         20.16         86.53        71.34 o                         
   8  10   2       3203.75       3220.55       147.97 o                         
   9  10   2        211.73        295.19       121.74 o                         
  10  10   2       2805.71       2939.28       215.64 o                         
  11  10   2        385.47        242.62       217.06 o                         
  12  10   2       2850.37       2389.85       233.77 o                         
 -11  11   2       2557.81       2597.58       195.45 o                         
 -10  11   2       3638.43       3653.44       196.59 o                         
  -9  11   2          1.78         27.15       113.41 o                         
  -8  11   2       1996.27       1964.88       117.99 o                         
  -7  11   2         28.63         89.54        78.48 o                         
  -6  11   2       3718.46       4241.14       138.97 o                         
  -5  11   2        609.59        614.93        56.68 o                         
  -4  11   2       4875.62       5077.53       109.73 o                         
  -3  11   2        343.40        335.37        48.06 o                         
  -2  11   2          7.46         36.04        59.81 o                         
  -1  11   2       1681.90       1709.78        56.57 o                         
   0  11   2       3790.11       3659.34        77.75 o                         
   1  11   2        296.88        225.92        47.92 o                         
   2  11   2      30916.38      30063.94       306.25 o                         
   3  11   2       3311.52       3378.41        83.80 o                         
   4  11   2         93.79        104.74        43.10 o                         
   5  11   2       5475.18       5278.20       140.16 o                         
   6  11   2       1415.74       1414.62       103.01 o                         
   7  11   2        707.87        638.66       100.74 o                         
   8  11   2      15408.73      15661.88       300.35 o                         
   9  11   2        744.06        952.10       144.47 o                         
  10  11   2        896.14        794.32       188.44 o                         
  11  11   2       6047.50       6133.54       266.23 o                         
 -10  12   2        826.55        723.81       211.73 o                         
  -9  12   2         18.61         64.60       192.12 o                         
  -8  12   2        888.57        969.33       117.22 o                         
  -7  12   2       3023.33       3049.47       137.07 o                         
  -6  12   2       6249.71       6294.17       184.40 o                         
  -5  12   2        454.89        592.64        66.68 o                         
  -4  12   2       1132.61       1036.04        69.20 o                         
  -3  12   2        698.32        668.68        49.85 o                         
  -2  12   2        222.73        402.50        47.46 o                         
  -1  12   2      57450.47      55811.58       517.97 o                         
   0  12   2         20.96         12.98        45.99 o                         
   1  12   2         80.35        214.25        59.81 o                         
   2  12   2       1635.99       1672.20        81.67 o                         
   3  12   2       1436.61       1233.70        75.93 o                         
   4  12   2       1048.33       1199.84        69.44 o                         
   5  12   2      49697.64      48678.62       601.77 o                         
   6  12   2         13.98        -72.19       111.57 o                         
   7  12   2       2559.45       2745.46       168.23 o                         
   8  12   2        431.70        674.83       133.40 o                         
   9  12   2         85.67        137.97       146.65 o                         
  10  12   2          0.02        -17.82       171.43 o                         
 -10  13   2      35438.18      35165.65       987.02 o                         
  -9  13   2         24.90        -95.51       210.61 o                         
  -8  13   2       2743.04       2885.79       286.48 o                         
  -7  13   2       1632.76       1977.81       332.25 o                         
  -6  13   2         22.42       -144.05       144.05 o                         
  -5  13   2       3043.36       3217.39       179.61 o                         
  -4  13   2     140031.81     134913.03      1538.98 o                         
  -3  13   2       1339.36       1183.27        87.18 o                         
  -2  13   2        922.21        883.37        65.54 o                         
  -1  13   2       3379.13       3332.44       109.74 o                         
   0  13   2         14.38        -49.20        59.16 o                         
   1  13   2        828.17        964.43        75.78 o                         
   2  13   2      33451.41      31802.41       409.44 o                         
   3  13   2       1282.36       1310.10       101.65 o                         
   4  13   2       2786.73       2836.18       182.87 o                         
   5  13   2        741.69        833.39       117.60 o                         
   6  13   2        982.38        902.32       119.08 o                         
   7  13   2       3532.63       4132.60       198.27 o                         
   8  13   2       2156.27       2454.74       166.97 o                         
   9  13   2        224.57        380.63       255.62 o                         
  -8  14   2         37.88        103.33       208.31 o                         
  -7  14   2        878.21       1152.00       212.70 o                         
  -6  14   2        843.99        856.48       273.05 o                         
  -5  14   2          0.14       -147.83       147.83 o                         
  -4  14   2       5339.36       5610.60       247.34 o                         
  -3  14   2        109.62         24.93       128.01 o                         
  -2  14   2       3760.18       3854.80       255.83 o                         
  -1  14   2      16009.47      15541.27       354.14 o                         
   0  14   2        126.51        234.32        84.88 o                         
   1  14   2         10.24         81.16        89.15 o                         
   2  14   2       5285.62       5277.53       198.67 o                         
   3  14   2       1086.30       1091.50       169.10 o                         
   4  14   2        293.56        313.82       132.51 o                         
   5  14   2      19827.41      19335.56       361.40 o                         
   6  14   2       1294.90       1571.22       168.20 o                         
   7  14   2       4528.34       5466.06       379.71 o                         
   8  14   2      11709.95      12539.08       449.62 o                         
  -7  15   2       1980.82       2273.60       254.77 o                         
  -6  15   2       2221.18       2343.88       230.89 o                         
  -5  15   2          5.29        309.44       230.68 o                         
  -4  15   2       9863.30      11039.76       432.89 o                         
  -3  15   2         24.76        248.83       273.01 o                         
  -2  15   2        461.71       1108.61       291.28 o                         
  -1  15   2      11831.03      11500.58       326.53 o                         
   0  15   2       1675.64       1814.61       175.71 o                         
   1  15   2        702.14        951.32       172.89 o                         
   2  15   2       6365.48       6928.26       220.97 o                         
   3  15   2        150.47         94.25       175.86 o                         
   4  15   2       2813.53       3304.97       371.15 o                         
   5  15   2      19615.69      20013.57       481.38 o                         
   6  15   2       1115.90       1219.42       281.78 o                         
   7  15   2          1.36        669.57       244.22 o                         
  -5  16   2       2569.44       2814.01       249.03 o                         
  -4  16   2       6599.62       6986.49       324.01 o                         
  -3  16   2       1099.65       1336.52       201.57 o                         
  -2  16   2       1818.73       2065.21       322.61 o                         
  -1  16   2      11031.79      11821.52       499.51 o                         
   0  16   2        197.66        436.03       365.73 o                         
   1  16   2       4514.22       4799.09       247.80 o                         
   2  16   2       7548.45       8471.91       406.66 o                         
   3  16   2        456.64        657.98       242.97 o                         
   4  16   2        111.35        282.96       197.62 o                         
   5  16   2       9182.92       9677.48       393.17 o                         
  -2  17   2        471.84        682.10       210.72 o                         
  -1  17   2      13794.04      15187.73       566.53 o                         
   0  17   2       1181.60       1404.13       217.14 o                         
   1  17   2       1526.52       1575.38       227.15 o                         
   2  17   2        348.54        401.81       195.75 o                         
 -15   0   3      13253.73      12633.36       745.47 o                         
 -13   0   3        402.83        108.65       220.18 o                         
 -11   0   3       9807.83       9314.87       289.48 o                         
  -9   0   3      17503.81      17649.97       371.38 o                         
  -7   0   3         58.27        -15.21        53.43 o                         
  -5   0   3      49224.30      47797.55       657.75 o                         
  -3   0   3    1290221.88    1185220.62     31462.04 o                         
  -1   0   3        577.66        627.90        14.10 o                         
   1   0   3         68.78        109.06         8.13 o                         
   3   0   3     686702.06     684919.69     18546.67 o                         
   5   0   3       2379.33       2297.66        78.57 o                         
   7   0   3       2439.33       2601.65       109.60 o                         
   9   0   3        729.13       1212.76       117.42 o                         
  11   0   3         93.73        -23.33       137.70 o                         
  13   0   3       5039.46       5013.48       414.33 o                         
 -15   1   3       5262.90       4350.90       443.31 o                         
 -14   1   3      18760.38      18129.73       509.57 o                         
 -13   1   3       1138.40       1099.89       177.75 o                         
 -12   1   3      29991.25      29702.76       492.89 o                         
 -11   1   3       6598.81       6613.62       165.68 o                         
 -10   1   3          6.03         45.97        69.91 o                         
  -9   1   3       5012.56       5194.65       127.21 o                         
  -8   1   3       5422.83       5686.76       114.07 o                         
  -7   1   3         12.83        -16.55        37.93 o                         
  -6   1   3     207913.36     204370.41      1746.12 o                         
  -5   1   3       7659.23       7679.58        89.07 o                         
  -4   1   3       2613.07       2697.01        35.42 o                         
  -3   1   3     152720.41     149429.89      1126.92 o                         
  -2   1   3        668.24        666.19        22.97 o                         
  -1   1   3       3241.41       2997.33        27.06 o                         
   0   1   3       1078.94       1250.13        24.33 o                         
   1   1   3        214.04        217.44         7.00 o                         
   2   1   3        271.82        268.83        13.90 o                         
   3   1   3     132876.11     128918.84       935.52 o                         
   4   1   3       2162.59       2088.33        43.72 o                         
   5   1   3       5796.35       5865.92        69.63 o                         
   6   1   3     224683.81     227937.41      1941.92 o                         
   7   1   3       2106.47       2106.97        63.79 o                         
   8   1   3         93.60        161.04        41.38 o                         
   9   1   3      23470.73      23523.13       310.41 o                         
  10   1   3       6118.03       6361.12       151.27 o                         
  11   1   3       2413.32       2357.07       109.38 o                         
  12   1   3      29334.13      29110.34       419.17 o                         
  13   1   3       5361.09       5146.03       219.82 o                         
  14   1   3       5262.67       4878.99       250.51 o                         
 -15   2   3       4063.47       3587.55       293.24 o                         
 -14   2   3        140.20         67.36       150.50 o                         
 -13   2   3       4600.45       4755.18       218.87 o                         
 -12   2   3       6011.94       6029.17       178.82 o                         
 -11   2   3        146.47        261.91        74.76 o                         
 -10   2   3       1977.28       2116.04        98.08 o                         
  -9   2   3      62998.60      62719.29       770.79 o                         
  -8   2   3        705.31        704.85        63.50 o                         
  -7   2   3       1637.21       1708.16        65.89 o                         
  -6   2   3     151284.27     153576.83      1358.53 o                         
  -5   2   3       1914.12       2223.11        59.77 o                         
  -4   2   3      12825.95      12703.10       122.54 o                         
  -3   2   3      18486.41      18954.46       164.52 o                         
  -2   2   3        402.79        413.45        13.38 o                         
  -1   2   3        441.39        500.05        12.21 o                         
   0   2   3       3694.70       3629.12        28.31 o                         
   1   2   3       1328.14       1274.71        20.73 o                         
   2   2   3       1084.75       1222.52        16.42 o                         
   4   2   3        774.06        772.49        24.09 o                         
   5   2   3       1991.31       2392.86        54.00 o                         
   6   2   3      35378.52      35817.43       324.31 o                         
   7   2   3       1505.77       1414.52        48.70 o                         
   8   2   3       1147.16       1080.05        81.28 o                         
   9   2   3       4459.00       4467.91       117.06 o                         
  10   2   3       1489.52       1374.41       100.07 o                         
  11   2   3      13843.04      13982.18       244.98 o                         
  12   2   3       2897.27       2625.68       143.94 o                         
  13   2   3       1596.20       1342.63       159.62 o                         
  14   2   3       9068.81       9863.37       510.05 o                         
 -15   3   3       2701.86       2869.90       319.72 o                         
 -14   3   3       4701.13       4692.17       243.84 o                         
 -13   3   3       7494.79       7580.01       276.02 o                         
 -12   3   3      16607.65      15987.73       323.94 o                         
 -11   3   3      10848.53      10374.81       234.28 o                         
 -10   3   3        172.53        309.86        87.45 o                         
  -9   3   3       5158.41       5064.17       181.03 o                         
  -8   3   3       7916.97       7961.12       164.30 o                         
  -7   3   3       9058.86       8943.72       134.80 o                         
  -6   3   3      34369.66      34264.27       377.42 o                         
  -5   3   3        423.14        456.90        27.85 o                         
  -4   3   3       1756.24       2014.95        46.08 o                         
  -3   3   3       8686.05       8200.01        78.97 o                         
  -2   3   3       3461.04       3257.69        32.79 o                         
  -1   3   3        935.88        872.44        13.26 o                         
   0   3   3     137367.30     136634.02       786.16 o                         
   1   3   3       2260.40       2292.97        22.86 o                         
   2   3   3         54.10         82.39         8.50 o                         
   3   3   3        263.74        382.64        20.93 o                         
   4   3   3        847.04        799.94        26.42 o                         
   5   3   3       2403.99       2493.85        56.28 o                         
   6   3   3      96559.18      98845.43       864.01 o                         
   7   3   3        193.60        178.51        51.49 o                         
   8   3   3       5423.30       5333.93       115.13 o                         
   9   3   3      17682.83      17233.18       247.93 o                         
  10   3   3       1804.32       1574.08        94.61 o                         
  11   3   3       1097.87       1104.77       101.65 o                         
  12   3   3      17660.89      17247.26       353.24 o                         
  13   3   3         90.11          7.72       143.71 o                         
  14   3   3        489.87        790.07       277.96 o                         
 -14   4   3         47.50       -197.55       244.59 o                         
 -13   4   3       6121.18       6398.93       247.83 o                         
 -12   4   3       3793.36       3579.40       238.61 o                         
 -11   4   3        261.71        225.18        92.23 o                         
 -10   4   3          8.21         48.20        80.34 o                         
  -9   4   3      12846.99      12922.64       239.49 o                         
  -8   4   3      26617.97      26369.84       365.18 o                         
  -7   4   3       2903.33       2821.06       116.59 o                         
  -6   4   3       6930.66       7177.40       104.15 o                         
  -5   4   3         60.39         52.90        25.60 o                         
  -4   4   3        194.30        174.07        22.76 o                         
  -3   4   3      87498.00      85233.06       757.11 o                         
  -2   4   3       8457.16       8076.64        63.37 o                         
  -1   4   3          0.65         10.98         9.20 o                         
   0   4   3     118470.76     114509.46       653.48 o                         
   1   4   3         26.70         22.86         7.65 o                         
   2   4   3       8235.59       8144.56        66.06 o                         
   3   4   3     222172.56     219603.70      1724.48 o                         
   4   4   3       1580.39       1663.64        38.73 o                         
   5   4   3      10126.45      10256.75       104.62 o                         
   6   4   3       3414.39       3822.08        73.17 o                         
   7   4   3       3193.97       3167.96        92.94 o                         
   8   4   3       2682.56       2577.82        88.26 o                         
   9   4   3        710.69        867.86        76.64 o                         
  10   4   3        163.47        132.59        78.11 o                         
  11   4   3       6702.86       6698.50       195.65 o                         
  12   4   3         11.25        -73.27       210.31 o                         
  13   4   3       3905.47       4237.78       238.85 o                         
  14   4   3        665.20        912.41       555.00 o                         
 -14   5   3        157.85        443.80       237.12 o                         
 -13   5   3          5.02       -115.46       163.62 o                         
 -12   5   3      34028.29      33604.97       495.97 o                         
 -11   5   3         65.70         29.47        98.70 o                         
 -10   5   3       3413.22       3305.19       131.83 o                         
  -9   5   3       2746.26       2557.61       120.93 o                         
  -8   5   3          2.17        -24.39        62.79 o                         
  -7   5   3       7170.43       7025.71       131.64 o                         
  -6   5   3     308504.38     299281.22      2972.70 o                         
  -5   5   3       4236.41       4329.50       101.05 o                         
  -4   5   3       8186.54       7789.18       117.40 o                         
  -3   5   3        468.53        428.30        20.47 o                         
  -2   5   3       2321.37       2199.51        34.88 o                         
  -1   5   3       1436.35       1409.94        33.51 o                         
   0   5   3     287821.34     280461.75      1851.12 o                         
   1   5   3       3933.34       3800.69        41.12 o                         
   2   5   3       1607.65       1556.23        26.68 o                         
   3   5   3        105.55        227.66        22.64 o                         
   4   5   3       1201.44       1173.07        28.69 o                         
   5   5   3       3118.17       3284.94        55.80 o                         
   6   5   3      22388.80      22937.83       259.43 o                         
   7   5   3        506.93        512.51        34.69 o                         
   8   5   3         17.66        -43.50        43.50 o                         
   9   5   3       2327.06       2222.91        97.37 o                         
  10   5   3        342.17        332.67        89.04 o                         
  11   5   3        106.80         87.92       112.92 o                         
  12   5   3      15304.11      14885.99       393.10 o                         
  13   5   3         57.09         -4.44       297.93 o                         
  14   5   3       6858.18       6570.79       437.15 o                         
 -14   6   3         40.29        -48.54       220.65 o                         
 -13   6   3        356.19        658.29       187.17 o                         
 -12   6   3       4428.51       4262.47       182.84 o                         
 -11   6   3       2080.44       1938.21       136.44 o                         
 -10   6   3       1891.00       1869.55       120.63 o                         
  -9   6   3      13120.60      13120.00       218.30 o                         
  -8   6   3        632.59        738.54        57.16 o                         
  -7   6   3         48.38         54.78        45.77 o                         
  -6   6   3       8531.33       8312.43       147.72 o                         
  -5   6   3      11426.50      10595.98       159.60 o                         
  -4   6   3       2144.74       2105.77        48.72 o                         
  -3   6   3      85372.99      86515.90       735.00 o                         
  -2   6   3       7943.10       7385.08        88.63 o                         
  -1   6   3       1479.36       1497.79        29.23 o                         
   0   6   3      21391.64      22487.77       163.56 o                         
   1   6   3       3511.94       3350.36        44.31 o                         
   2   6   3        651.53        632.08        27.88 o                         
   3   6   3     308121.34     298418.69      2349.63 o                         
   4   6   3        161.76        179.98        18.43 o                         
   5   6   3       5707.83       5912.07        78.25 o                         
   6   6   3      10248.98      10539.19       120.81 o                         
   7   6   3        110.06        212.97        33.46 o                         
   8   6   3       4333.92       4113.55       105.92 o                         
   9   6   3        625.88        655.69        61.72 o                         
  10   6   3         11.68         71.24        84.77 o                         
  11   6   3       6509.31       6397.73       225.15 o                         
  12   6   3        925.47       1046.81       174.94 o                         
  13   6   3       3114.56       2640.38       392.61 o                         
 -13   7   3       4101.14       4177.65       311.07 o                         
 -12   7   3        396.07        329.52       139.12 o                         
 -11   7   3       1335.62       1402.89       133.49 o                         
 -10   7   3       1010.10        988.79       105.07 o                         
  -9   7   3       7083.07       7012.90       176.71 o                         
  -8   7   3       8704.26       8231.00       156.62 o                         
  -7   7   3       2151.38       2114.67        75.69 o                         
  -6   7   3      10717.43      10543.13       158.78 o                         
  -5   7   3       2399.96       2272.56        57.66 o                         
  -4   7   3       6347.17       6253.81       103.30 o                         
  -3   7   3       1736.25       1862.05        56.82 o                         
  -2   7   3       3192.22       3147.55        42.44 o                         
  -1   7   3        588.02        750.73        32.97 o                         
   0   7   3       3905.46       3981.83        51.56 o                         
   1   7   3         60.90         44.20        18.08 o                         
   2   7   3       1344.59       1376.99        41.15 o                         
   3   7   3       4357.14       4325.86        61.37 o                         
   4   7   3        108.35         85.02        32.06 o                         
   5   7   3         25.83         94.28        24.95 o                         
   6   7   3     145849.48     144059.58      1283.31 o                         
   7   7   3        545.63        504.03        48.43 o                         
   8   7   3        495.14        586.67        73.37 o                         
   9   7   3        935.16       1198.64        77.65 o                         
  10   7   3       4531.50       4366.38       143.08 o                         
  11   7   3        380.44        361.17       144.88 o                         
  12   7   3      28135.18      27331.68       483.42 o                         
  13   7   3       1315.59       1409.90       272.03 o                         
 -13   8   3        123.80       -124.98       183.02 o                         
 -12   8   3      17684.72      17197.11       321.75 o                         
 -11   8   3       3018.53       2848.86       141.49 o                         
 -10   8   3       6832.58       6794.16       182.50 o                         
  -9   8   3          5.12         42.91        75.02 o                         
  -8   8   3        252.71        102.57        54.77 o                         
  -7   8   3       1355.99       1435.27        67.70 o                         
  -6   8   3      55822.13      55003.98       537.91 o                         
  -5   8   3       6982.95       7492.98       111.46 o                         
  -4   8   3        775.69        733.80        39.18 o                         
  -3   8   3       8615.96       8315.79       119.42 o                         
  -2   8   3        166.59        194.03        19.79 o                         
  -1   8   3       3247.18       3162.31        48.07 o                         
   0   8   3      13328.46      13194.57       137.88 o                         
   1   8   3         86.31         94.67        30.82 o                         
   2   8   3       1114.95       1235.48        35.98 o                         
   3   8   3        519.07        709.87        33.90 o                         
   4   8   3       3507.67       3218.90        86.03 o                         
   5   8   3       7096.43       7237.64       126.54 o                         
   6   8   3       2368.43       2725.42        75.49 o                         
   7   8   3       1033.78        928.02        55.84 o                         
   8   8   3       3693.93       3637.90       130.11 o                         
   9   8   3       1742.51       2008.99       167.20 o                         
  10   8   3        280.97        236.63       111.45 o                         
  11   8   3         61.40         92.82       134.87 o                         
  12   8   3       5513.62       5492.93       279.57 o                         
  13   8   3       1213.07       1160.07       257.05 o                         
 -13   9   3        550.44         92.13       221.13 o                         
 -12   9   3      26504.58      25301.81       460.55 o                         
 -11   9   3       1617.64       1670.25       126.14 o                         
 -10   9   3       1567.33       1394.54       102.56 o                         
  -9   9   3       4918.98       4759.32       149.75 o                         
  -8   9   3       9529.75       9592.72       162.33 o                         
  -7   9   3        511.36        500.74        55.03 o                         
  -6   9   3      65192.27      64309.18       644.16 o                         
  -5   9   3       8764.71       8255.94       134.03 o                         
  -4   9   3       5980.34       5708.25        96.84 o                         
  -3   9   3      86459.83      84508.35       707.46 o                         
  -2   9   3       3350.73       3281.92        56.60 o                         
  -1   9   3        187.90        250.21        26.75 o                         
   0   9   3       5205.40       5312.15        69.11 o                         
   1   9   3       3294.80       3325.33        57.44 o                         
   2   9   3        370.75        365.36        35.47 o                         
   3   9   3       9513.86       9248.55       122.13 o                         
   4   9   3       4346.65       4388.90       124.49 o                         
   5   9   3       9023.75       8811.88       148.71 o                         
   6   9   3      87038.11      85650.77       903.19 o                         
   7   9   3        755.75        721.03        67.97 o                         
   8   9   3       8539.80       8460.76       176.20 o                         
   9   9   3       5058.80       4964.15       172.72 o                         
  10   9   3       5724.98       6066.31       225.46 o                         
  11   9   3       1144.24       1233.69       179.40 o                         
  12   9   3      54366.43      52897.45      1179.22 o                         
 -12  10   3        141.94        196.35       181.75 o                         
 -11  10   3        462.36        504.06       179.50 o                         
 -10  10   3       1010.01        902.49       127.38 o                         
  -9  10   3       1266.63       1306.61       106.21 o                         
  -8  10   3       6628.02       7310.31       170.98 o                         
  -7  10   3        136.32        145.45        67.68 o                         
  -6  10   3      11105.18      10841.47       173.18 o                         
  -5  10   3       7273.70       6848.80       125.19 o                         
  -4  10   3       2238.99       2185.58        65.84 o                         
  -3  10   3     153296.73     150888.34      1312.89 o                         
  -2  10   3        202.60        228.83        31.13 o                         
  -1  10   3       1981.68       1816.08        51.29 o                         
   0  10   3      84062.58      82726.88       659.93 o                         
   1  10   3       1250.70       1229.76        51.32 o                         
   2  10   3        317.21        356.92        32.11 o                         
   3  10   3     279061.81     269608.88      2306.90 o                         
   4  10   3       5453.84       5209.69       107.06 o                         
   5  10   3       1336.90       1316.61        58.59 o                         
   6  10   3       3241.20       3168.79       105.11 o                         
   7  10   3         25.35         22.25        78.19 o                         
   8  10   3        408.76        433.52       108.29 o                         
   9  10   3       5131.97       5294.01       210.35 o                         
  10  10   3       1575.01       1418.17       160.76 o                         
  11  10   3        438.21        511.97       269.44 o                         
  12  10   3       4673.11       4689.83       282.51 o                         
 -11  11   3      10254.87       9754.80       315.70 o                         
 -10  11   3        966.84        967.30       163.29 o                         
  -9  11   3        916.98        856.29       120.03 o                         
  -8  11   3       1244.05       1247.64       104.62 o                         
  -7  11   3          0.90        -56.91        93.73 o                         
  -6  11   3      86789.09      85352.30       915.48 o                         
  -5  11   3        420.67        655.37        61.88 o                         
  -4  11   3       1088.49       1046.53        51.38 o                         
  -3  11   3          7.95         27.82        53.57 o                         
  -2  11   3        185.05        163.39        44.02 o                         
  -1  11   3        799.30        781.67        49.52 o                         
   0  11   3      27864.96      27265.01       273.09 o                         
   1  11   3       1773.68       1575.47        53.63 o                         
   2  11   3          1.59         27.49        47.66 o                         
   3  11   3      65655.99      63886.09       607.95 o                         
   4  11   3        271.62        188.37        43.34 o                         
   5  11   3         13.10         26.36        76.34 o                         
   6  11   3      26085.59      26032.79       379.20 o                         
   7  11   3       1313.61       1309.56       114.38 o                         
   8  11   3        133.51        243.19       111.17 o                         
   9  11   3      54149.99      53949.32       717.42 o                         
  10  11   3         48.41       -107.24       159.74 o                         
  11  11   3        158.57        283.24       219.00 o                         
 -10  12   3         40.35         45.06       176.50 o                         
  -9  12   3      29838.31      29882.55       544.55 o                         
  -8  12   3       1044.51        887.89       114.69 o                         
  -7  12   3         14.00         66.00        94.74 o                         
  -6  12   3         23.36        220.40        80.31 o                         
  -5  12   3         67.74        106.75        62.47 o                         
  -4  12   3       1906.48       1789.11        80.57 o                         
  -3  12   3       5394.71       5659.05       149.17 o                         
  -2  12   3        383.39        530.45        67.43 o                         
  -1  12   3       1792.72       1592.82        81.13 o                         
   0  12   3       6757.12       6360.38       114.59 o                         
   1  12   3          1.90        -23.56        63.21 o                         
   2  12   3       1082.39       1114.54        82.22 o                         
   3  12   3       9585.16       9115.32       195.33 o                         
   4  12   3         68.96         39.27        58.40 o                         
   5  12   3        321.36        575.77       100.36 o                         
   6  12   3        167.44        203.85        96.89 o                         
   7  12   3        204.94        271.41       111.10 o                         
   8  12   3          0.79        -67.01       130.35 o                         
   9  12   3         42.92         43.77       149.10 o                         
  10  12   3          0.99        -76.42       180.62 o                         
 -10  13   3         88.21        348.85       244.98 o                         
  -9  13   3        867.08        425.31       233.68 o                         
  -8  13   3       2697.67       2502.34       287.09 o                         
  -7  13   3       3444.07       3352.07       210.70 o                         
  -6  13   3        631.23        705.47       189.08 o                         
  -5  13   3        314.47        541.71       138.09 o                         
  -4  13   3        649.18       1126.56       108.33 o                         
  -3  13   3       3284.54       3268.99       117.62 o                         
  -2  13   3       4353.10       4147.64       132.01 o                         
  -1  13   3        965.66       1065.91        77.63 o                         
   0  13   3        988.88       1117.03        75.07 o                         
   1  13   3         34.70         64.56        73.54 o                         
   2  13   3       6517.92       6322.85       208.62 o                         
   3  13   3      11336.39      10909.95       211.93 o                         
   4  13   3       1910.42       2161.09       116.29 o                         
   5  13   3        128.37        113.17       109.45 o                         
   6  13   3       2729.98       3197.26       165.60 o                         
   7  13   3        347.62        475.69       124.42 o                         
   8  13   3       7469.96       7573.93       397.78 o                         
   9  13   3       7902.04       7641.53       287.92 o                         
  -8  14   3       3353.67       3405.29       264.02 o                         
  -7  14   3       3054.01       3372.90       241.39 o                         
  -6  14   3        385.99        382.62       175.00 o                         
  -5  14   3        310.60        340.40       159.34 o                         
  -4  14   3         29.51        110.79       138.82 o                         
  -3  14   3       4212.93       4450.03       308.04 o                         
  -2  14   3       1082.69       1173.07       119.37 o                         
  -1  14   3       3125.08       3287.67       156.81 o                         
   0  14   3      19318.28      19458.37       268.44 o                         
   1  14   3        982.54        962.39       131.54 o                         
   2  14   3        268.78        217.34        89.04 o                         
   3  14   3      14653.28      15046.90       263.14 o                         
   4  14   3        107.37        476.24       114.61 o                         
   5  14   3       1882.76       2060.14       202.50 o                         
   6  14   3       7289.03       7368.78       511.42 o                         
   7  14   3       5150.16       5810.49       320.37 o                         
   8  14   3        382.95        421.42       341.87 o                         
  -7  15   3       3046.76       3438.68       270.67 o                         
  -6  15   3      30586.29      32320.00       632.31 o                         
  -5  15   3       1183.93       2055.15       336.62 o                         
  -4  15   3         20.94        448.84       197.62 o                         
  -3  15   3      31554.88      31860.12       557.87 o                         
  -2  15   3         18.38         94.55       209.43 o                         
  -1  15   3        267.69        330.73       223.14 o                         
   0  15   3      19613.02      19913.37       447.44 o                         
   1  15   3       1595.95       1745.23       186.88 o                         
   2  15   3        338.72        550.13       143.45 o                         
   3  15   3       6195.79       6458.86       272.23 o                         
   4  15   3        583.36       1065.61       255.85 o                         
   5  15   3        570.97       1034.25       296.44 o                         
   6  15   3       3127.53       3730.22       356.92 o                         
   7  15   3        301.60          6.05       322.50 o                         
  -5  16   3       1167.97       1518.39       231.94 o                         
  -4  16   3       1308.99       1385.17       214.57 o                         
  -3  16   3      23612.44      23002.99       511.20 o                         
  -2  16   3         29.24        278.64       189.75 o                         
  -1  16   3         33.78        347.44       345.19 o                         
   0  16   3       3858.29       3810.74       211.15 o                         
   1  16   3        224.23        265.55       194.07 o                         
   2  16   3          0.76        340.12       372.54 o                         
   3  16   3      21028.78      21314.43       537.69 o                         
   4  16   3        448.08        600.54       211.03 o                         
   5  16   3        996.51        889.31       262.65 o                         
  -2  17   3        817.51        963.69       217.37 o                         
  -1  17   3       2009.38       2652.52       298.55 o                         
   0  17   3       3306.56       3600.80       342.22 o                         
   1  17   3        915.03        878.11       199.89 o                         
   2  17   3        505.48        557.09       211.81 o                         
 -14   0   4      50867.44      51225.93      1943.04 o                         
 -12   0   4       8518.81       8856.42       299.08 o                         
 -10   0   4        739.09        731.00       106.14 o                         
  -8   0   4     172950.89     174235.23      2470.49 o                         
  -6   0   4      48590.09      48259.51       598.57 o                         
  -4   0   4       1417.81       1644.08        39.43 o                         
  -2   0   4     201510.56     192355.34      3064.11 o                         
   0   0   4         62.64        101.86         6.28 o                         
   2   0   4        684.06        804.53        23.06 o                         
   4   0   4      10215.50      11312.35       172.45 o                         
   6   0   4       1805.49       1970.49       123.22 o                         
   8   0   4         70.06         78.19        56.99 o                         
  10   0   4      45255.66      46659.66       694.43 o                         
  12   0   4      10315.95       9955.28       325.67 o                         
  14   0   4       2079.19       1950.10       762.91 o                         
 -15   1   4       5354.67       5429.08       301.71 o                         
 -14   1   4      13438.13      12866.14       398.19 o                         
 -13   1   4         54.95        -89.32       147.11 o                         
 -12   1   4        114.83        101.76       106.03 o                         
 -11   1   4         42.71        225.84        92.27 o                         
 -10   1   4      34145.64      34410.18       447.74 o                         
  -9   1   4       6702.96       6717.46       147.10 o                         
  -8   1   4     100887.06     100767.56      1171.70 o                         
  -7   1   4        705.44        695.95        34.86 o                         
  -6   1   4       4215.24       4142.21        62.99 o                         
  -5   1   4     148988.41     150274.12      1286.15 o                         
  -4   1   4      22773.23      22639.81       187.07 o                         
  -3   1   4       5535.39       5519.50        54.61 o                         
  -2   1   4      31273.80      33748.11       255.95 o                         
  -1   1   4       1227.06       1186.52        15.27 o                         
   0   1   4        350.37        330.69         9.92 o                         
   1   1   4      94136.22      94029.23       687.91 o                         
   2   1   4        615.71        692.45        17.84 o                         
   3   1   4       2535.74       2547.24        31.53 o                         
   4   1   4     219929.52     223028.45      1612.89 o                         
   5   1   4        118.18         94.33        21.70 o                         
   6   1   4       4547.54       4581.40        70.68 o                         
   7   1   4      20560.47      22425.65       228.89 o                         
   8   1   4       1409.81       1475.75        56.91 o                         
   9   1   4       2673.32       2580.78       100.80 o                         
  10   1   4      69949.26      70669.20       731.82 o                         
  11   1   4        789.33        633.88        89.38 o                         
  12   1   4       8215.81       8293.09       226.23 o                         
  13   1   4       3166.61       2729.95       205.41 o                         
  14   1   4        112.25       -200.48       200.48 o                         
 -15   2   4       1667.86       1363.06       253.90 o                         
 -14   2   4       2630.42       2804.88       193.76 o                         
 -13   2   4        312.72        185.10       147.28 o                         
 -12   2   4       2251.24       2010.13       130.09 o                         
 -11   2   4         20.50         94.02        72.83 o                         
 -10   2   4          4.24        108.88        96.90 o                         
  -9   2   4       1794.25       1764.88        88.75 o                         
  -8   2   4        196.67        493.38        90.55 o                         
  -7   2   4       6124.57       6074.61       115.22 o                         
  -6   2   4       1441.60       1358.79        55.75 o                         
  -5   2   4     314726.72     304885.41      2582.30 o                         
  -4   2   4      10963.32      10961.06       107.19 o                         
  -3   2   4       2067.84       1985.16        28.11 o                         
  -2   2   4     285428.62     281658.31      2987.92 o                         
  -1   2   4       6622.30       6516.09        48.00 o                         
   0   2   4       1059.72       1115.35        17.42 o                         
   1   2   4     777784.31     783717.00     14706.62 o                         
   2   2   4         24.18         42.04         8.03 o                         
   3   2   4       1070.01       1070.39        20.16 o                         
   4   2   4     136378.08     140528.06      1140.76 o                         
   5   2   4       1274.72       1310.73        49.92 o                         
   6   2   4         21.08        -21.67        21.67 o                         
   7   2   4      17544.29      18177.98       192.73 o                         
   8   2   4       3820.21       3729.69        84.24 o                         
   9   2   4        230.35        192.25        61.48 o                         
  10   2   4      18487.71      18494.90       286.06 o                         
  11   2   4       9246.87       9392.63       218.33 o                         
  12   2   4        493.71        448.40       126.46 o                         
  13   2   4      13447.69      13763.20       365.77 o                         
  14   2   4        395.80         63.06       206.20 o                         
 -15   3   4       4264.33       3788.15       306.53 o                         
 -14   3   4       2586.53       2688.81       294.02 o                         
 -13   3   4       6951.69       6949.27       242.24 o                         
 -12   3   4        620.86        787.41       117.80 o                         
 -11   3   4       5315.78       4976.16       174.02 o                         
 -10   3   4        674.89        619.76       110.18 o                         
  -9   3   4         55.03         98.95        75.64 o                         
  -8   3   4      72879.82      70364.50       842.69 o                         
  -7   3   4       8275.02       8923.28       140.21 o                         
  -6   3   4        220.12        231.53        36.12 o                         
  -5   3   4      14284.46      14974.62       163.61 o                         
  -4   3   4      13721.86      13678.69       140.34 o                         
  -3   3   4        199.18        155.72        13.86 o                         
  -2   3   4        164.13        323.80        14.12 o                         
  -1   3   4        714.07        742.39        16.22 o                         
   0   3   4       5784.30       5719.30        44.19 o                         
   1   3   4      34820.16      34199.55       217.35 o                         
   2   3   4          7.34         23.58        11.69 o                         
   3   3   4        594.55        663.03        19.33 o                         
   4   3   4      54927.29      58632.84       467.22 o                         
   5   3   4        845.20        874.16        31.77 o                         
   6   3   4       2143.44       2110.16        65.45 o                         
   7   3   4      62438.44      61763.46       595.00 o                         
   8   3   4       1497.37       1340.60        65.08 o                         
   9   3   4       2594.92       2560.06        99.50 o                         
  10   3   4      10203.75      10255.50       208.64 o                         
  11   3   4        320.53        639.16       191.54 o                         
  12   3   4        279.28        503.30       134.08 o                         
  13   3   4       2528.33       2463.26       197.79 o                         
  14   3   4       4595.03       4820.64       382.24 o                         
 -14   4   4       7726.30       7714.31       393.57 o                         
 -13   4   4       7966.11       7994.88       249.68 o                         
 -12   4   4        109.71         -5.96       110.76 o                         
 -11   4   4      12211.80      11834.88       253.48 o                         
 -10   4   4        174.05        148.53        97.39 o                         
  -9   4   4       3355.84       2891.07       129.90 o                         
  -8   4   4      21478.15      21101.31       299.17 o                         
  -7   4   4       2685.52       2591.24       100.80 o                         
  -6   4   4       3494.46       3309.04        68.42 o                         
  -5   4   4        575.97        683.60        30.23 o                         
  -4   4   4         24.52         64.29        21.90 o                         
  -3   4   4       3699.79       3552.42        52.70 o                         
  -2   4   4        238.47        358.96        28.24 o                         
  -1   4   4       1536.19       1601.09        21.22 o                         
   0   4   4       1377.47       1385.11        20.28 o                         
   1   4   4      22245.79      27708.38       172.30 o                         
   2   4   4       2052.93       2164.54        32.51 o                         
   3   4   4          3.74         35.81        13.06 o                         
   4   4   4      88738.19      88722.44       697.68 o                         
   5   4   4         79.40        111.58        25.68 o                         
   6   4   4         74.69         34.47        59.37 o                         
   7   4   4      36069.84      35662.29       374.88 o                         
   8   4   4       3427.94       3437.96       102.53 o                         
   9   4   4       2862.67       2679.39       109.09 o                         
  10   4   4      54666.79      53691.75       735.37 o                         
  11   4   4       8180.74       8195.91       279.50 o                         
  12   4   4        949.39        993.47       208.73 o                         
  13   4   4       1924.54       1890.72       257.01 o                         
  14   4   4        111.43         92.57       239.40 o                         
 -14   5   4        100.00        381.71       232.48 o                         
 -13   5   4      10066.55      10011.42       304.57 o                         
 -12   5   4         82.99        131.04       122.27 o                         
 -11   5   4       9010.74       8138.26       199.73 o                         
 -10   5   4         46.39         74.66        85.82 o                         
  -9   5   4       8209.71       7911.02       158.44 o                         
  -8   5   4      22860.27      22043.79       273.32 o                         
  -7   5   4      19439.76      19148.62       238.52 o                         
  -6   5   4        465.97        464.86        47.68 o                         
  -5   5   4     180998.20     176955.67      1713.84 o                         
  -4   5   4       1196.39       1282.38        40.33 o                         
  -3   5   4        293.39        269.06        20.85 o                         
  -2   5   4       2852.16       3023.03        44.97 o                         
  -1   5   4       3083.68       3114.52        35.50 o                         
   0   5   4       5301.61       5447.28        44.16 o                         
   1   5   4     174152.55     170206.11      1148.80 o                         
   2   5   4       3421.59       3205.90        41.85 o                         
   3   5   4        287.77        287.49        20.82 o                         
   4   5   4       2340.83       2527.87        47.12 o                         
   5   5   4        480.81        505.05        22.99 o                         
   6   5   4       2149.41       2022.95        59.56 o                         
   7   5   4       4668.06       4340.19        94.17 o                         
   8   5   4        150.78         35.45        47.64 o                         
   9   5   4        372.04        293.02        82.79 o                         
  10   5   4         41.76        103.25        99.46 o                         
  11   5   4       1873.65       1780.96       146.75 o                         
  12   5   4          1.94        354.52       229.96 o                         
  13   5   4      43880.72      43017.55       914.20 o                         
  14   5   4       1472.36       1165.17       402.60 o                         
 -14   6   4      14509.34      14526.78       572.58 o                         
 -13   6   4        574.15        774.00       175.94 o                         
 -12   6   4        214.66        251.76       128.41 o                         
 -11   6   4       1042.67        946.12       143.90 o                         
 -10   6   4       1064.49       1006.68       107.98 o                         
  -9   6   4       2875.94       2776.27       128.38 o                         
  -8   6   4      69579.23      67820.68       759.18 o                         
  -7   6   4       1114.74       1055.96        62.39 o                         
  -6   6   4       9956.12       9875.40       164.19 o                         
  -5   6   4      11493.36      11193.90       219.39 o                         
  -4   6   4       2930.36       2725.75        52.40 o                         
  -3   6   4      11882.20      11899.22       120.11 o                         
  -2   6   4       7754.94       7915.23        84.86 o                         
  -1   6   4        134.95        158.83        12.57 o                         
   0   6   4         43.65         77.83        11.50 o                         
   1   6   4      10942.36      11804.07        99.29 o                         
   2   6   4        612.90        673.55        34.57 o                         
   3   6   4       1009.24       1117.79        48.10 o                         
   4   6   4     115016.19     114482.98       899.21 o                         
   5   6   4      10272.53      10108.55       118.03 o                         
   6   6   4        436.44        377.59        35.62 o                         
   7   6   4      12551.10      12591.39       158.41 o                         
   8   6   4        593.74        563.08        66.39 o                         
   9   6   4       1011.92        985.90        63.48 o                         
  10   6   4      31825.39      31251.12       594.02 o                         
  11   6   4      12873.26      13063.78       313.74 o                         
  12   6   4       4066.17       4122.16       203.19 o                         
  13   6   4      14689.65      14517.89       599.70 o                         
 -13   7   4        368.78        445.06       173.76 o                         
 -12   7   4        505.99        470.44       154.65 o                         
 -11   7   4       3686.93       3705.04       162.82 o                         
 -10   7   4        955.58        934.77       104.06 o                         
  -9   7   4        428.60        466.92        64.42 o                         
  -8   7   4      30758.79      30193.31       369.92 o                         
  -7   7   4       6856.18       7518.44       123.88 o                         
  -6   7   4       1638.57       1563.93        61.05 o                         
  -5   7   4      22762.57      22717.43       250.26 o                         
  -4   7   4       1046.09       1231.85        55.49 o                         
  -3   7   4       6340.73       6174.02        76.08 o                         
  -2   7   4       3014.85       3000.05        45.62 o                         
  -1   7   4       4549.60       4649.27        68.89 o                         
   0   7   4         54.70         45.04        21.15 o                         
   1   7   4      22456.70      22420.29       180.57 o                         
   2   7   4         17.45         38.74        18.16 o                         
   3   7   4        492.37        524.81        28.94 o                         
   4   7   4      46793.98      46940.06       424.94 o                         
   5   7   4         50.99         45.85        29.26 o                         
   6   7   4          0.22         57.24        31.19 o                         
   7   7   4       6423.45       6437.70       113.24 o                         
   8   7   4       1914.58       1877.62        83.65 o                         
   9   7   4      10906.12      10346.10       183.20 o                         
  10   7   4      18315.50      17611.10       327.91 o                         
  11   7   4        717.78        981.85       150.78 o                         
  12   7   4        200.03        379.76       266.91 o                         
  13   7   4        517.50        560.47       215.16 o                         
 -13   8   4        116.80         86.88       203.10 o                         
 -12   8   4        309.23        463.45       137.89 o                         
 -11   8   4       3050.08       2856.36       134.25 o                         
 -10   8   4       3952.88       4125.85       153.94 o                         
  -9   8   4       2332.23       2388.32        97.82 o                         
  -8   8   4         62.30        136.09        51.75 o                         
  -7   8   4       4003.48       4022.32        97.97 o                         
  -6   8   4        752.11        859.53        51.47 o                         
  -5   8   4     230445.17     223129.92      2018.72 o                         
  -4   8   4       1569.32       1611.98        60.44 o                         
  -3   8   4         14.93         36.27        24.69 o                         
  -2   8   4       1491.45       1556.66        52.02 o                         
  -1   8   4         42.50         47.19        30.47 o                         
   0   8   4       2566.34       2441.90        49.61 o                         
   1   8   4     195533.56     189650.78      1402.54 o                         
   2   8   4         51.48         19.45        25.77 o                         
   3   8   4        361.18        343.91        38.31 o                         
   4   8   4      35842.67      34137.54       342.36 o                         
   5   8   4       3599.24       3554.76        88.72 o                         
   6   8   4        375.69        240.90        46.49 o                         
   7   8   4      21643.21      20973.55       252.73 o                         
   8   8   4         16.99         63.56        62.77 o                         
   9   8   4        143.09         77.41        92.62 o                         
  10   8   4      17399.73      17420.26       335.89 o                         
  11   8   4        743.33        815.57       146.30 o                         
  12   8   4        540.45        469.30       176.76 o                         
 -13   9   4       2333.18       2416.37       336.29 o                         
 -12   9   4        655.57        627.08       191.13 o                         
 -11   9   4      11362.95      11186.98       237.88 o                         
 -10   9   4       3626.31       3583.12       130.25 o                         
  -9   9   4       2657.79       2921.41       110.25 o                         
  -8   9   4      26673.08      25811.23       301.04 o                         
  -7   9   4        549.90        577.88        68.63 o                         
  -6   9   4         39.00         -5.65        47.53 o                         
  -5   9   4      13121.56      12509.23       159.77 o                         
  -4   9   4          4.94        -20.26        30.23 o                         
  -3   9   4       1273.27       1176.95        37.19 o                         
  -2   9   4         66.05        209.11        35.08 o                         
  -1   9   4        275.93        279.32        31.74 o                         
   0   9   4        577.25        569.81        34.86 o                         
   1   9   4     132639.36     129720.16       962.63 o                         
   2   9   4        128.76         72.61        24.17 o                         
   3   9   4         96.78        108.66        31.68 o                         
   4   9   4      37384.02      36338.31       362.34 o                         
   5   9   4       2024.21       1956.60        87.10 o                         
   6   9   4         50.58        205.33        55.81 o                         
   7   9   4      18750.21      18595.65       251.20 o                         
   8   9   4       3446.73       3171.23       120.75 o                         
   9   9   4       2822.85       2677.87       153.60 o                         
  10   9   4       4977.85       4946.97       214.97 o                         
  11   9   4         17.21       -133.14       275.36 o                         
  12   9   4       1614.68       2261.56       402.57 o                         
 -12  10   4        899.88        561.00       179.84 o                         
 -11  10   4       7000.85       6968.82       295.13 o                         
 -10  10   4        127.37        260.04       108.23 o                         
  -9  10   4       3672.85       3874.47       135.95 o                         
  -8  10   4     109724.31     109044.41      1071.81 o                         
  -7  10   4        128.64         63.43        70.39 o                         
  -6  10   4      12361.86      12109.62       183.81 o                         
  -5  10   4       3478.48       3550.27       100.61 o                         
  -4  10   4        483.60        434.84        48.26 o                         
  -3  10   4       1204.24       1300.43        63.83 o                         
  -2  10   4      76018.44      73471.02       643.37 o                         
  -1  10   4         68.42          3.36        34.22 o                         
   0  10   4          0.29         18.68        33.63 o                         
   1  10   4      21432.25      20894.02       191.74 o                         
   2  10   4        446.90        437.24        49.25 o                         
   3  10   4       1391.92       1860.71        84.34 o                         
   4  10   4      14257.91      13646.47       186.75 o                         
   5  10   4        272.20        157.58        57.40 o                         
   6  10   4         27.96        -42.97        69.36 o                         
   7  10   4        871.51        818.37       107.24 o                         
   8  10   4       1118.14        936.57       107.03 o                         
   9  10   4        646.30        716.13       127.68 o                         
  10  10   4      14159.00      14129.05       339.09 o                         
  11  10   4       1157.37       1283.79       224.02 o                         
 -11  11   4          3.11         76.91       180.62 o                         
 -10  11   4      12463.93      12000.93       341.75 o                         
  -9  11   4       2184.49       2295.44       157.22 o                         
  -8  11   4       9082.95       9329.17       192.01 o                         
  -7  11   4       2645.29       2693.70       110.55 o                         
  -6  11   4        215.74        289.89        70.34 o                         
  -5  11   4      54726.85      54586.37       595.00 o                         
  -4  11   4       6143.68       5926.22       135.77 o                         
  -3  11   4         10.16         21.79        63.97 o                         
  -2  11   4       1393.14       1405.47        75.47 o                         
  -1  11   4       3288.04       3158.71        74.98 o                         
   0  11   4         18.53         47.57        38.97 o                         
   1  11   4      44095.93      41853.46       377.28 o                         
   2  11   4       1085.04       1046.44        60.25 o                         
   3  11   4       2930.89       2964.65       113.65 o                         
   4  11   4      37643.00      37635.30       430.00 o                         
   5  11   4         54.35         18.71        55.96 o                         
   6  11   4      12507.94      12602.56       242.85 o                         
   7  11   4       1127.41       1325.15       117.98 o                         
   8  11   4        198.10         24.10       109.79 o                         
   9  11   4       2296.28       2436.43       158.90 o                         
  10  11   4      17441.36      16872.03       397.75 o                         
  11  11   4        424.71        450.30       206.64 o                         
 -11  12   4       4695.39       4487.32       309.05 o                         
 -10  12   4        916.98        719.40       181.51 o                         
  -9  12   4       2309.24       2537.43       205.37 o                         
  -8  12   4        933.99        953.80       122.15 o                         
  -7  12   4       1714.81       1628.52       106.18 o                         
  -6  12   4        678.96        662.96        80.24 o                         
  -5  12   4      28360.63      27278.05       364.63 o                         
  -4  12   4       6758.20       6390.71       165.78 o                         
  -3  12   4       4430.97       4197.36       135.42 o                         
  -2  12   4      62327.21      61341.06       632.44 o                         
  -1  12   4        269.43        120.74        60.19 o                         
   0  12   4       2895.29       2837.85       102.58 o                         
   1  12   4      12588.63      12204.03       193.77 o                         
   2  12   4        142.67        251.25        67.42 o                         
   3  12   4       2823.65       2812.48       111.79 o                         
   4  12   4      46294.25      45178.12       535.98 o                         
   5  12   4       2143.03       2135.71       100.43 o                         
   6  12   4        160.73         25.96        96.70 o                         
   7  12   4         96.72        115.59       110.56 o                         
   8  12   4       1949.18       2337.07       240.91 o                         
   9  12   4        116.45         96.96       237.16 o                         
  10  12   4       6255.37       6329.20       281.62 o                         
 -10  13   4         56.21       -128.22       228.48 o                         
  -9  13   4        181.10       -218.75       218.75 o                         
  -8  13   4       2557.61       2968.64       298.65 o                         
  -7  13   4        155.88        764.84       197.93 o                         
  -6  13   4         22.22        -12.60       197.57 o                         
  -5  13   4        645.03        689.62       122.87 o                         
  -4  13   4       3976.11       3899.66       168.46 o                         
  -3  13   4       1948.50       2096.04       163.09 o                         
  -2  13   4         97.46        199.12        86.87 o                         
  -1  13   4       1366.66       1540.77        88.12 o                         
   0  13   4        398.09        398.07        65.01 o                         
   1  13   4      20288.76      19963.86       276.10 o                         
   2  13   4          6.46         -0.75        87.60 o                         
   3  13   4        250.24        104.29        85.61 o                         
   4  13   4       1108.12       1175.25       103.64 o                         
   5  13   4        346.35        423.63       115.46 o                         
   6  13   4          8.11        -17.95       158.75 o                         
   7  13   4        563.77        603.84       153.54 o                         
   8  13   4       1443.50       1767.64       264.70 o                         
   9  13   4         25.28         78.16       168.20 o                         
  -8  14   4       6190.25       6715.15       338.72 o                         
  -7  14   4       4975.91       5686.60       272.81 o                         
  -6  14   4        520.28        807.07       215.71 o                         
  -5  14   4        861.10       1259.23       165.81 o                         
  -4  14   4         21.48        -72.03       136.02 o                         
  -3  14   4         58.19         -5.26       131.81 o                         
  -2  14   4       1978.83       2048.22       135.16 o                         
  -1  14   4        765.74        730.28       100.94 o                         
   0  14   4        540.43        564.31       100.38 o                         
   1  14   4       4330.79       4380.89       169.42 o                         
   2  14   4          6.36        123.27        90.87 o                         
   3  14   4        171.43        211.99       109.37 o                         
   4  14   4      76260.74      77188.69       955.49 o                         
   5  14   4       1878.38       2166.90       155.26 o                         
   6  14   4        346.11         63.26       163.35 o                         
   7  14   4         88.74        186.76       164.76 o                         
   8  14   4        631.34       1113.60       252.32 o                         
  -7  15   4       6350.56       7202.40       374.39 o                         
  -6  15   4        768.14       1181.31       205.29 o                         
  -5  15   4      21728.31      21300.55       607.84 o                         
  -4  15   4       2102.43       2360.83       199.67 o                         
  -3  15   4          0.43         57.35       155.52 o                         
  -2  15   4      13379.98      13694.70       330.58 o                         
  -1  15   4        660.97        710.79       178.57 o                         
   0  15   4       1424.44       1498.98       160.97 o                         
   1  15   4      40403.61      40432.32       572.87 o                         
   2  15   4       3397.15       3715.76       178.71 o                         
   3  15   4         46.81        241.41       165.27 o                         
   4  15   4        147.18        255.83       183.83 o                         
   5  15   4        184.39         79.40       336.37 o                         
   6  15   4       3588.80       4234.34       498.48 o                         
  -5  16   4        455.93        800.80       218.11 o                         
  -4  16   4       2313.79       2264.46       226.00 o                         
  -3  16   4        824.67       1049.70       211.80 o                         
  -2  16   4       2550.89       3091.03       360.35 o                         
  -1  16   4         22.28        394.29       347.22 o                         
   0  16   4          6.99        290.60       236.22 o                         
   1  16   4       4158.27       4802.71       224.24 o                         
   2  16   4         88.22        441.26       194.44 o                         
   3  16   4       2279.03       2298.57       239.18 o                         
   4  16   4       6203.91       6540.35       333.92 o                         
   5  16   4       1552.80       1791.50       341.25 o                         
  -2  17   4        253.96          2.20       217.34 o                         
  -1  17   4       5554.45       6591.53       534.21 o                         
   0  17   4        195.44        464.09       204.30 o                         
   1  17   4        977.85       1104.62       209.61 o                         
 -15   0   5       6989.56       7251.06       491.31 o                         
 -13   0   5        700.47        668.44       244.98 o                         
 -11   0   5       2410.44       2312.18       172.37 o                         
  -9   0   5      10616.11      10044.81       283.35 o                         
  -7   0   5      41643.46      40466.75       515.81 o                         
  -5   0   5        893.96        892.74        44.05 o                         
  -3   0   5       4713.73       4845.57        75.23 o                         
  -1   0   5        551.53        607.26        43.96 o                         
   1   0   5        274.22        323.34        14.17 o                         
   3   0   5        276.59        308.32        16.39 o                         
   5   0   5     164677.56     175895.72      2099.08 o                         
   7   0   5        380.01        337.41        53.94 o                         
   9   0   5        765.63        765.77        85.75 o                         
  11   0   5      38598.95      38218.27       647.08 o                         
  13   0   5        281.87        339.98       358.99 o                         
 -15   1   5         79.37       -193.71       208.30 o                         
 -14   1   5       2877.34       2951.31       246.46 o                         
 -13   1   5       4901.12       4821.00       197.97 o                         
 -12   1   5       1153.94       1061.60       104.63 o                         
 -11   1   5       8347.08       8683.94       208.03 o                         
 -10   1   5       1103.07       1262.64        86.98 o                         
  -9   1   5        124.01        161.79        52.84 o                         
  -8   1   5       3255.33       3117.75        92.97 o                         
  -7   1   5       2435.90       2613.47        64.63 o                         
  -6   1   5       6471.34       6303.67        95.80 o                         
  -5   1   5         41.71         25.81        19.81 o                         
  -4   1   5       4115.95       5210.81        62.92 o                         
  -3   1   5      14189.86      14348.38       128.02 o                         
  -2   1   5       1126.07       1133.83        18.44 o                         
  -1   1   5     130271.73     129941.97       872.19 o                         
   0   1   5        383.13        450.94        15.20 o                         
   1   1   5        127.42        168.95         8.31 o                         
   2   1   5      31126.67      34579.11       225.70 o                         
   3   1   5       1228.97       1307.42        21.96 o                         
   4   1   5       1752.44       1687.77        41.15 o                         
   5   1   5       5742.10       6250.42        93.96 o                         
   6   1   5        180.75        147.51        24.92 o                         
   7   1   5       8328.87       8300.01       107.42 o                         
   8   1   5       2854.05       2938.58        80.57 o                         
   9   1   5       3725.06       3762.29       104.73 o                         
  10   1   5        205.07        274.65        85.64 o                         
  11   1   5      19279.82      18800.61       282.50 o                         
  12   1   5       1801.71       1873.75       136.25 o                         
  13   1   5       2496.50       2477.11       207.27 o                         
  14   1   5        851.84        439.10       221.91 o                         
 -15   2   5       6205.07       5753.39       316.20 o                         
 -14   2   5         72.33        273.02       168.65 o                         
 -13   2   5        801.19        715.10       152.95 o                         
 -12   2   5          4.46          1.04       104.54 o                         
 -11   2   5       1264.41       1267.68       102.87 o                         
 -10   2   5      99674.05      97628.89      1158.31 o                         
  -9   2   5      11199.64      11786.48       207.16 o                         
  -8   2   5      20347.55      20131.29       262.45 o                         
  -7   2   5         49.55        183.25        47.31 o                         
  -6   2   5      12778.02      12452.45       140.43 o                         
  -5   2   5      22097.93      21935.26       222.49 o                         
  -4   2   5      17218.64      17659.88       179.32 o                         
  -3   2   5      23378.97      23643.46       190.81 o                         
  -2   2   5       4822.74       4742.02        43.60 o                         
  -1   2   5     123578.32     124000.26       772.65 o                         
   0   2   5        541.90        518.91        12.78 o                         
   1   2   5        395.26        466.96        15.61 o                         
   2   2   5     286224.44     280556.19      2255.04 o                         
   3   2   5        403.93        418.02        14.03 o                         
   4   2   5        197.88        217.67        19.09 o                         
   5   2   5      46616.26      48658.23       450.15 o                         
   6   2   5          7.59         65.60        30.63 o                         
   7   2   5       1418.55       1519.19        55.70 o                         
   8   2   5     109692.54     110162.16      1028.21 o                         
   9   2   5       4131.43       4299.68       115.25 o                         
  10   2   5       5619.95       5698.31       151.53 o                         
  11   2   5      15702.29      15743.46       284.27 o                         
  12   2   5       1907.07       1767.26       154.19 o                         
  13   2   5         53.04        135.67       185.84 o                         
  14   2   5       3084.90       3146.35       350.82 o                         
 -15   3   5        716.99        745.18       236.30 o                         
 -14   3   5        210.95        352.62       179.76 o                         
 -13   3   5       6410.18       6205.05       234.54 o                         
 -12   3   5       1056.00       1016.75       120.07 o                         
 -11   3   5       1214.35       1261.84       119.01 o                         
 -10   3   5       9501.19       9523.29       227.56 o                         
  -9   3   5      33386.69      32563.69       421.87 o                         
  -8   3   5        384.62        392.43        58.31 o                         
  -7   3   5     265932.78     265139.62      2553.25 o                         
  -6   3   5       3032.67       2892.41        63.36 o                         
  -5   3   5       1461.95       1552.41        69.81 o                         
  -4   3   5      18267.79      19922.02       197.24 o                         
  -3   3   5       7713.38       7496.48        69.86 o                         
  -2   3   5       2432.84       2673.42        27.04 o                         
  -1   3   5     571087.19     543089.06     12589.80 o                         
   0   3   5       6344.64       5938.33        43.68 o                         
   1   3   5       2947.33       2980.85        27.24 o                         
   2   3   5      32887.52      37616.03       251.00 o                         
   3   3   5         32.41         63.41        13.79 o                         
   4   3   5       2208.64       2167.50        43.83 o                         
   5   3   5       4211.90       4875.20        87.68 o                         
   6   3   5        165.39        117.00        41.75 o                         
   7   3   5        752.53        727.13        45.41 o                         
   8   3   5       1460.15       1559.88        93.66 o                         
   9   3   5       1319.60       1293.37        86.84 o                         
  10   3   5       3076.75       3165.00       152.61 o                         
  11   3   5     131111.86     129227.83      1602.50 o                         
  12   3   5        139.04         21.35       128.68 o                         
  13   3   5       4797.01       4154.65       345.06 o                         
  14   3   5        174.30       -102.62       269.57 o                         
 -14   4   5         11.61       -174.22       174.22 o                         
 -13   4   5       5138.12       5124.95       201.07 o                         
 -12   4   5      17877.85      18057.74       334.70 o                         
 -11   4   5        277.40        300.41       105.16 o                         
 -10   4   5       6768.32       7094.82       212.31 o                         
  -9   4   5       8078.01       8039.82       200.51 o                         
  -8   4   5       1152.73       1200.36        87.72 o                         
  -7   4   5       5116.63       4942.93       109.91 o                         
  -6   4   5       1178.93       1095.20        45.98 o                         
  -5   4   5      10062.14       9572.81       122.86 o                         
  -4   4   5       6160.83       6382.99        80.83 o                         
  -3   4   5        351.56        383.88        19.17 o                         
  -2   4   5       3953.85       3937.83        36.67 o                         
  -1   4   5      21000.76      20212.82       134.78 o                         
   0   4   5        332.35        389.21        10.76 o                         
   1   4   5       6809.53       6594.60        58.13 o                         
   2   4   5     394218.34     387824.16      3558.53 o                         
   3   4   5       3326.99       3268.47        46.60 o                         
   4   4   5       2732.76       2781.32        46.27 o                         
   5   4   5      46779.89      47969.86       410.56 o                         
   6   4   5       3184.00       3317.95        86.61 o                         
   7   4   5       1675.68       1777.86        74.36 o                         
   8   4   5     170423.09     173580.47      1821.94 o                         
   9   4   5       8185.69       8004.17       181.33 o                         
  10   4   5       5538.25       5780.22       218.15 o                         
  11   4   5       2196.26       1983.58       140.90 o                         
  12   4   5        343.03        474.70       142.41 o                         
  13   4   5          8.74         19.02       203.20 o                         
  14   4   5       6299.76       6027.61       733.41 o                         
 -14   5   5       8751.62       9546.38       455.52 o                         
 -13   5   5        624.70        711.78       174.27 o                         
 -12   5   5          2.50        150.75       121.94 o                         
 -11   5   5        273.94         79.47        96.29 o                         
 -10   5   5       6180.41       5829.29       157.37 o                         
  -9   5   5         84.95        371.75        57.18 o                         
  -8   5   5      12995.51      12497.63       183.26 o                         
  -7   5   5      22037.52      20932.65       257.44 o                         
  -6   5   5       8174.96       7979.40       172.81 o                         
  -5   5   5        178.79        234.07        42.84 o                         
  -4   5   5     117681.76     115739.52      1093.42 o                         
  -3   5   5        282.39        374.59        23.23 o                         
  -2   5   5        381.94        413.91        15.19 o                         
  -1   5   5      16445.53      16166.06       122.04 o                         
   0   5   5       2680.57       2656.94        34.03 o                         
   1   5   5          0.86         15.54        14.30 o                         
   2   5   5       9425.67       9450.41        86.68 o                         
   3   5   5        277.43        296.76        16.32 o                         
   4   5   5        376.30        407.01        22.94 o                         
   5   5   5      21633.59      21547.33       195.86 o                         
   6   5   5       2034.19       1944.95        56.51 o                         
   7   5   5        105.95         99.12        48.72 o                         
   8   5   5        793.38       1136.89        75.38 o                         
   9   5   5        185.39        201.92        69.92 o                         
  10   5   5       7368.36       7439.15       272.72 o                         
  11   5   5         93.42        216.48       200.79 o                         
  12   5   5       1002.26       1340.10       208.99 o                         
  13   5   5       1938.63       1814.79       266.92 o                         
 -14   6   5         91.00        206.54       186.22 o                         
 -13   6   5          0.42         -1.77       242.25 o                         
 -12   6   5      15288.36      16087.66       332.72 o                         
 -11   6   5        229.18        126.23       110.96 o                         
 -10   6   5      38954.01      38581.66       530.52 o                         
  -9   6   5       3458.34       3475.13       107.86 o                         
  -8   6   5         89.51         55.88        53.46 o                         
  -7   6   5          4.12        148.44        46.83 o                         
  -6   6   5       3467.41       3403.86        85.37 o                         
  -5   6   5       1038.49        933.97        49.99 o                         
  -4   6   5      26237.67      26408.37       248.06 o                         
  -3   6   5       3564.11       3448.22        54.30 o                         
  -2   6   5        109.07         83.51        12.80 o                         
  -1   6   5        476.88        659.02        30.68 o                         
   0   6   5        941.07        966.42        28.06 o                         
   1   6   5       2391.89       2238.01        44.62 o                         
   2   6   5     475084.91     448238.47      3593.06 o                         
   3   6   5        136.39        123.62        17.45 o                         
   4   6   5       2582.84       2586.73        52.75 o                         
   5   6   5       8695.45       8496.31       112.74 o                         
   6   6   5       1217.80       1128.77        45.98 o                         
   7   6   5       1061.74       1027.80        56.49 o                         
   8   6   5     116145.38     115125.35      1109.40 o                         
   9   6   5        976.09        832.94        68.63 o                         
  10   6   5       7902.81       7178.41       259.09 o                         
  11   6   5        103.06        319.26       124.62 o                         
  12   6   5        671.87        543.64       156.33 o                         
  13   6   5        573.05        427.02       191.93 o                         
 -13   7   5       1278.92       1026.64       220.15 o                         
 -12   7   5       6239.64       6537.12       226.59 o                         
 -11   7   5       2546.11       2573.48       139.38 o                         
 -10   7   5      16352.00      15668.75       274.26 o                         
  -9   7   5       4856.98       4797.02       141.66 o                         
  -8   7   5        467.27        424.11        58.69 o                         
  -7   7   5     160310.19     156114.89      1532.09 o                         
  -6   7   5       6814.49       6713.45       121.10 o                         
  -5   7   5       1181.53       1070.67        55.13 o                         
  -4   7   5     104835.32     104779.36       947.14 o                         
  -3   7   5       4726.90       4806.16        73.16 o                         
  -2   7   5        186.58        171.90        20.14 o                         
  -1   7   5     244579.62     234812.80      1738.49 o                         
   0   7   5       1619.14       1595.33        29.73 o                         
   1   7   5        414.67        437.03        22.05 o                         
   2   7   5      56631.06      56499.79       506.68 o                         
   3   7   5       3947.94       3799.33        69.37 o                         
   4   7   5          1.86         22.46        22.87 o                         
   5   7   5        600.32        781.29        48.72 o                         
   6   7   5       1468.63       1535.66        73.58 o                         
   7   7   5        474.25        410.63        53.60 o                         
   8   7   5      12084.83      11774.80       172.52 o                         
   9   7   5       3629.39       3771.07       133.14 o                         
  10   7   5        308.16        442.48       110.69 o                         
  11   7   5      41276.52      40905.68       599.35 o                         
  12   7   5        739.07        605.98       179.68 o                         
  13   7   5       4873.02       4393.48       245.90 o                         
 -13   8   5       3308.12       3376.44       229.16 o                         
 -12   8   5       1345.13       1403.03       153.23 o                         
 -11   8   5        158.94        178.92       104.71 o                         
 -10   8   5      31814.09      31602.33       383.49 o                         
  -9   8   5         48.89        265.39        73.97 o                         
  -8   8   5      14260.51      14125.02       196.30 o                         
  -7   8   5        264.59        379.23        52.77 o                         
  -6   8   5       8411.66       8261.28       132.34 o                         
  -5   8   5        215.16        250.38        41.98 o                         
  -4   8   5       7483.69       7714.52       119.99 o                         
  -3   8   5       2940.42       3027.23        58.88 o                         
  -2   8   5       2324.80       2238.40        46.75 o                         
  -1   8   5       7761.42       7494.28       110.20 o                         
   0   8   5          0.10         19.38        24.04 o                         
   1   8   5        125.45        208.37        25.96 o                         
   2   8   5      12604.93      12881.53       180.83 o                         
   3   8   5        112.68        122.95        26.78 o                         
   4   8   5        197.99        171.85        38.25 o                         
   5   8   5      68148.78      67191.88       660.75 o                         
   6   8   5         38.77         32.47        42.75 o                         
   7   8   5        255.76        224.82        53.18 o                         
   8   8   5      37787.80      37179.54       492.71 o                         
   9   8   5       1326.26       1396.31       112.80 o                         
  10   8   5       3952.66       4005.86       178.02 o                         
  11   8   5       6689.70       6567.55       254.92 o                         
  12   8   5       4675.19       4803.02       229.95 o                         
 -13   9   5        210.45        -32.22       228.23 o                         
 -12   9   5        570.25        454.20       148.45 o                         
 -11   9   5       1791.74       1925.46       125.11 o                         
 -10   9   5       4084.68       3769.28       138.99 o                         
  -9   9   5          5.68        -19.35        78.99 o                         
  -8   9   5        806.48        798.71        68.66 o                         
  -7   9   5          9.99        292.67        57.64 o                         
  -6   9   5        371.87        397.90        49.11 o                         
  -5   9   5       1028.90        890.59        44.98 o                         
  -4   9   5       9613.29       9512.47       125.28 o                         
  -3   9   5       6672.91       6439.31        89.56 o                         
  -2   9   5         81.18         59.79        28.36 o                         
  -1   9   5      12303.91      11852.04       125.91 o                         
   0   9   5       1783.11       1802.46        48.45 o                         
   1   9   5       2229.54       2139.41        64.63 o                         
   2   9   5        633.53        650.60        42.73 o                         
   3   9   5        982.21        826.35        37.14 o                         
   4   9   5        344.84        455.81        43.33 o                         
   5   9   5        151.74        299.64        51.18 o                         
   6   9   5        250.64        207.34        74.80 o                         
   7   9   5       9830.75       9947.51       188.03 o                         
   8   9   5        267.48        341.97        79.04 o                         
   9   9   5        673.45        604.90       101.96 o                         
  10   9   5       1301.39       1279.44       129.61 o                         
  11   9   5      11524.53      11223.54       357.54 o                         
  12   9   5       1808.65       2218.96       236.36 o                         
 -12  10   5         94.49       -211.65       211.65 o                         
 -11  10   5       1277.18       1306.44       175.99 o                         
 -10  10   5        971.29        997.20       136.24 o                         
  -9  10   5         50.12        -86.24        86.24 o                         
  -8  10   5       1767.26       1890.89        86.83 o                         
  -7  10   5       1499.18       1697.59        86.25 o                         
  -6  10   5       1791.20       1693.36        81.36 o                         
  -5  10   5       1093.35       1149.12        55.10 o                         
  -4  10   5        189.94        405.21        46.92 o                         
  -3  10   5         73.64         39.24        36.70 o                         
  -2  10   5      10321.76      10050.09       118.44 o                         
  -1  10   5      56489.59      54934.52       461.44 o                         
   0  10   5         11.21        114.99        28.41 o                         
   1  10   5         16.81        -46.30        46.30 o                         
   2  10   5       3054.44       3158.49       127.86 o                         
   3  10   5         10.45         64.40        47.84 o                         
   4  10   5       2354.05       2248.97        83.98 o                         
   5  10   5      30344.12      29774.64       388.87 o                         
   6  10   5       1639.45       1612.40       114.53 o                         
   7  10   5        266.57        202.27        87.43 o                         
   8  10   5      21424.15      20823.26       352.03 o                         
   9  10   5       2281.87       2266.84       157.69 o                         
  10  10   5          0.73        -65.95       152.98 o                         
  11  10   5        927.72       1097.43       343.80 o                         
 -11  11   5        854.30        797.94       188.72 o                         
 -10  11   5          3.28       -100.26       156.94 o                         
  -9  11   5        594.00        725.78       108.56 o                         
  -8  11   5       4377.72       4271.37       149.19 o                         
  -7  11   5       1244.54       1431.27        99.00 o                         
  -6  11   5        471.17        436.37        66.27 o                         
  -5  11   5       1304.19       1388.05        69.34 o                         
  -4  11   5       4169.79       4087.76        98.17 o                         
  -3  11   5        158.37        212.62        47.73 o                         
  -2  11   5       1545.06       1527.64        55.90 o                         
  -1  11   5       2879.34       2908.54        71.02 o                         
   0  11   5        247.64        302.16        37.32 o                         
   1  11   5        195.62        117.85        46.71 o                         
   2  11   5        869.37        961.57        59.38 o                         
   3  11   5       2581.57       2651.20        93.13 o                         
   4  11   5        331.15        332.16        55.27 o                         
   5  11   5       4739.83       4967.14       155.78 o                         
   6  11   5       2291.99       2394.75       111.55 o                         
   7  11   5         36.56         44.25       103.06 o                         
   8  11   5       5887.86       5787.44       210.79 o                         
   9  11   5       2943.19       3080.85       182.34 o                         
  10  11   5        632.38        468.28       190.20 o                         
  11  11   5       1064.75       1214.30       224.18 o                         
 -10  12   5      30765.87      31146.38       653.43 o                         
  -9  12   5      12572.43      12437.45       366.95 o                         
  -8  12   5         19.25         63.44       127.78 o                         
  -7  12   5       9775.64       9539.37       227.51 o                         
  -6  12   5        196.97        254.45        94.57 o                         
  -5  12   5       1996.43       1932.24        97.16 o                         
  -4  12   5          4.41         44.32        64.30 o                         
  -3  12   5       4262.21       4143.57       119.51 o                         
  -2  12   5        130.95        273.51        65.63 o                         
  -1  12   5       5631.80       5200.13       163.20 o                         
   0  12   5          6.64        -51.85        51.85 o                         
   1  12   5       2538.30       2741.64        99.48 o                         
   2  12   5      58902.80      58624.93       676.31 o                         
   3  12   5        482.16        554.12        63.86 o                         
   4  12   5        542.63        496.83       104.22 o                         
   5  12   5        575.32        608.92        77.96 o                         
   6  12   5         21.09        -84.05        99.84 o                         
   7  12   5        233.88        323.32       117.87 o                         
   8  12   5      37907.64      38187.59       540.07 o                         
   9  12   5        779.66        550.09       260.65 o                         
  10  12   5       3354.59       3608.53       273.37 o                         
 -10  13   5       1149.74       1314.73       227.53 o                         
  -9  13   5       3665.28       3518.26       278.73 o                         
  -8  13   5       2232.21       2557.96       291.51 o                         
  -7  13   5      82450.04      80928.67      1088.31 o                         
  -6  13   5        315.02        256.62       144.59 o                         
  -5  13   5        819.21       1012.91       128.32 o                         
  -4  13   5        205.00        325.32       106.36 o                         
  -3  13   5       1161.18       1128.72       146.57 o                         
  -2  13   5        219.37        197.92        77.83 o                         
  -1  13   5     122556.80     121356.92      1191.13 o                         
   0  13   5       7999.86       7946.96       166.55 o                         
   1  13   5        539.95        500.86        75.49 o                         
   2  13   5       8312.40       8079.74       183.46 o                         
   3  13   5         58.59         82.19        87.82 o                         
   4  13   5       6023.64       6079.72       206.35 o                         
   5  13   5       3256.44       3192.44       148.84 o                         
   6  13   5        737.21        866.84       133.02 o                         
   7  13   5        433.42        315.07       143.89 o                         
   8  13   5        965.26       1293.71       186.96 o                         
   9  13   5         37.61       -200.72       214.63 o                         
  -8  14   5       1346.22       1425.39       275.07 o                         
  -7  14   5        169.29        105.78       216.08 o                         
  -6  14   5        452.00        598.22       176.19 o                         
  -5  14   5       6289.70       6383.59       389.20 o                         
  -4  14   5        611.21        779.74       161.11 o                         
  -3  14   5        668.92        643.19       118.59 o                         
  -2  14   5         27.23        -28.18        98.17 o                         
  -1  14   5       2642.89       2728.37       180.50 o                         
   0  14   5        255.15        203.80        81.32 o                         
   1  14   5       3816.04       3715.33       139.75 o                         
   2  14   5      44603.29      43504.41       515.98 o                         
   3  14   5        932.09       1085.14       107.25 o                         
   4  14   5        575.39        659.77       241.38 o                         
   5  14   5      23245.93      24018.66       420.68 o                         
   6  14   5          4.06        117.44       169.22 o                         
   7  14   5        432.15        182.33       294.84 o                         
   8  14   5      15785.19      15662.00       535.25 o                         
  -7  15   5       4633.38       6109.39       540.78 o                         
  -6  15   5       2109.28       2718.67       240.33 o                         
  -5  15   5        788.50        720.44       292.31 o                         
  -4  15   5        364.69        575.53       176.14 o                         
  -3  15   5       4919.21       4831.79       230.91 o                         
  -2  15   5         45.86        121.65       165.42 o                         
  -1  15   5       2774.21       3179.61       160.47 o                         
   0  15   5        209.31        345.41       183.05 o                         
   1  15   5        285.07        519.58       225.99 o                         
   2  15   5       8308.03       8155.05       340.71 o                         
   3  15   5         36.18        259.39       311.65 o                         
   4  15   5         18.77          9.07       308.79 o                         
   5  15   5       2614.84       3087.00       263.24 o                         
   6  15   5         14.43        142.27       412.16 o                         
  -5  16   5        440.28        853.16       218.06 o                         
  -4  16   5       2782.34       2639.83       332.12 o                         
  -3  16   5        268.57        671.85       287.22 o                         
  -2  16   5       1748.43       2110.97       579.25 o                         
  -1  16   5       8316.06       8752.52       320.59 o                         
   0  16   5        118.40        586.90       316.09 o                         
   1  16   5       1320.52       1425.49       305.55 o                         
   2  16   5      25928.76      27782.70       539.72 o                         
   3  16   5         74.38         -6.91       242.33 o                         
   4  16   5       4628.35       4495.86       252.77 o                         
  -1  17   5       8871.04       9725.69       498.89 o                         
   0  17   5         17.39         12.50       248.86 o                         
   1  17   5        334.85        387.35       206.58 o                         
 -14   0   6       1240.73       1489.59       300.58 o                         
 -12   0   6       6637.16       7147.09       285.91 o                         
 -10   0   6       1253.15       1185.59       118.18 o                         
  -8   0   6      46287.18      44044.89       666.33 o                         
  -6   0   6      12082.33      12319.53       294.64 o                         
  -4   0   6      18092.61      18652.63       302.88 o                         
  -2   0   6      24065.54      23419.75       252.58 o                         
   0   0   6     341901.16     346971.97      9485.90 o                         
   2   0   6       2219.18       2484.01        73.12 o                         
   4   0   6         52.85         66.99        19.97 o                         
   6   0   6      87744.28      92378.72      1059.12 o                         
   8   0   6        346.43        295.59        61.23 o                         
  10   0   6       7120.97       7158.26       260.35 o                         
  12   0   6      25921.53      25802.83       680.56 o                         
  14   0   6         78.93       -395.20       395.20 o                         
 -15   1   6        905.38        836.71       220.89 o                         
 -14   1   6       1655.43       1920.33       249.41 o                         
 -13   1   6        722.55        838.74       201.87 o                         
 -12   1   6       1103.38       1261.54       112.50 o                         
 -11   1   6       6429.78       6543.42       178.91 o                         
 -10   1   6        325.72        274.52        66.06 o                         
  -9   1   6      32866.71      32542.74       407.58 o                         
  -8   1   6         31.49         50.14        37.29 o                         
  -7   1   6         19.47         45.53        36.38 o                         
  -6   1   6      79449.77      80630.24       707.95 o                         
  -5   1   6        360.94        319.80        30.75 o                         
  -4   1   6       2828.67       2750.87        47.04 o                         
  -3   1   6     273287.91     271060.34      2078.54 o                         
  -2   1   6         34.84         53.17        10.45 o                         
  -1   1   6       1775.71       1819.35        21.52 o                         
   0   1   6     626865.88     615147.31     16164.63 o                         
   1   1   6          4.20         -0.69         7.45 o                         
   2   1   6        145.81        196.79         9.95 o                         
   3   1   6      16041.58      17948.28       140.80 o                         
   4   1   6       3937.30       4055.98        50.87 o                         
   5   1   6       1197.98       1208.76        37.46 o                         
   6   1   6      42505.64      44458.30       398.55 o                         
   7   1   6       7591.56       7606.70       102.27 o                         
   8   1   6       1130.20       1081.23        59.51 o                         
   9   1   6     103841.43     106250.85       951.24 o                         
  10   1   6       4746.75       5176.05       160.12 o                         
  11   1   6          2.83         58.27        91.10 o                         
  12   1   6       4050.78       3960.11       177.34 o                         
  13   1   6       2339.84       2388.94       221.17 o                         
  14   1   6       2046.71       1680.68       305.61 o                         
 -15   2   6        112.37       -235.13       235.13 o                         
 -14   2   6       9451.07      10023.93       501.16 o                         
 -13   2   6       1777.74       1821.63       147.23 o                         
 -12   2   6      14828.10      14938.66       301.82 o                         
 -11   2   6       2724.23       2916.99       125.10 o                         
 -10   2   6          7.09         43.44       107.26 o                         
  -9   2   6     103498.28     102033.69      1100.54 o                         
  -8   2   6       4456.62       4175.54       102.43 o                         
  -7   2   6       2392.24       2410.88        66.46 o                         
  -6   2   6      25019.96      24693.67       248.72 o                         
  -5   2   6       2076.94       2026.93        54.57 o                         
  -4   2   6       6843.30       6777.67        81.34 o                         
  -3   2   6      46931.41      45765.56       353.87 o                         
  -2   2   6       1848.43       1785.74        21.41 o                         
  -1   2   6       2118.85       2138.87        23.47 o                         
   0   2   6     134271.23     139371.48      1052.85 o                         
   1   2   6        995.27       1104.09        16.76 o                         
   2   2   6       3074.62       3070.17        33.70 o                         
   3   2   6      71465.87      75427.83       582.70 o                         
   4   2   6        164.45        186.36        17.24 o                         
   5   2   6        218.61        240.52        24.34 o                         
   6   2   6     195656.81     199528.70      1923.05 o                         
   7   2   6        110.63        130.95        43.03 o                         
   8   2   6       5118.90       5140.81       139.21 o                         
   9   2   6      29902.89      28998.84       389.56 o                         
  10   2   6        116.82        231.49        89.56 o                         
  11   2   6       9677.93       9572.89       225.57 o                         
  12   2   6       2732.41       2746.56       170.31 o                         
  13   2   6       1386.73       1213.85       221.60 o                         
  14   2   6       3646.66       3549.14       468.04 o                         
 -15   3   6       1774.54       1210.95       238.83 o                         
 -14   3   6       7916.18       8469.36       439.85 o                         
 -13   3   6        376.77        171.27       133.73 o                         
 -12   3   6      36341.34      35997.60       532.79 o                         
 -11   3   6       1663.54       1770.53       133.95 o                         
 -10   3   6      23159.56      23279.88       365.57 o                         
  -9   3   6         57.30        100.44        56.53 o                         
  -8   3   6       4763.41       4256.32       117.24 o                         
  -7   3   6       2823.32       2907.02        89.03 o                         
  -6   3   6       3996.57       4051.25        86.50 o                         
  -5   3   6        289.30        317.90        25.18 o                         
  -4   3   6      12906.52      12472.75       130.99 o                         
  -3   3   6      67566.73      70466.03       608.31 o                         
  -2   3   6       1239.33       1056.01        23.17 o                         
  -1   3   6        126.36         86.34         8.24 o                         
   0   3   6      65397.34      70475.23       452.05 o                         
   1   3   6       3136.66       3324.83        32.00 o                         
   2   3   6          6.34         11.19        11.37 o                         
   3   3   6      68685.16      71797.07       540.88 o                         
   4   3   6         98.76        122.32        19.12 o                         
   5   3   6       2302.52       2268.68        51.81 o                         
   6   3   6       1440.31       1859.46        71.04 o                         
   7   3   6       5053.71       4831.35       100.55 o                         
   8   3   6       6534.25       6203.29       187.28 o                         
   9   3   6      20726.87      20751.65       314.96 o                         
  10   3   6        679.67        588.67        99.72 o                         
  11   3   6         37.15        157.94       118.48 o                         
  12   3   6       1593.55       1551.05       181.08 o                         
  13   3   6       1668.60       1350.19       202.28 o                         
  14   3   6       2256.21       1574.69       298.62 o                         
 -14   4   6       8111.15       8506.79       450.39 o                         
 -13   4   6        243.68        427.85       131.38 o                         
 -12   4   6      14801.10      13904.39       301.49 o                         
 -11   4   6      11443.82      11541.77       266.57 o                         
 -10   4   6        775.76        764.52        99.19 o                         
  -9   4   6       6387.93       6421.69       150.06 o                         
  -8   4   6       3787.35       3516.83        98.67 o                         
  -7   4   6       1650.73       1610.85        64.41 o                         
  -6   4   6         98.49        263.08        44.67 o                         
  -5   4   6      25373.69      24346.65       236.37 o                         
  -4   4   6        573.89        520.77        28.07 o                         
  -3   4   6      68650.30      71917.38       626.14 o                         
  -2   4   6         22.60         12.11        12.11 o                         
  -1   4   6       2410.37       2259.98        27.67 o                         
   0   4   6     275708.16     272195.75      2088.23 o                         
   1   4   6        449.66        442.54        18.66 o                         
   2   4   6       2120.71       2204.81        30.49 o                         
   3   4   6       5003.82       5359.96        59.62 o                         
   4   4   6       1093.97       1059.88        29.02 o                         
   5   4   6       5393.37       5458.79        79.41 o                         
   6   4   6     143898.89     145105.02      1290.41 o                         
   7   4   6         10.88         42.53        59.23 o                         
   8   4   6       2701.34       3132.49       126.90 o                         
   9   4   6        901.02       1037.34        86.38 o                         
  10   4   6       1297.13       1220.06       109.73 o                         
  11   4   6         68.43        187.30       123.20 o                         
  12   4   6       5888.07       6029.95       294.03 o                         
  13   4   6        635.57       1212.57       297.45 o                         
  14   4   6        459.61        593.50       263.69 o                         
 -14   5   6         18.27        224.97       205.72 o                         
 -13   5   6        573.84        860.59       157.03 o                         
 -12   5   6        100.26        211.27       120.81 o                         
 -11   5   6       4939.13       4564.65       192.31 o                         
 -10   5   6       4806.58       4876.94       174.63 o                         
  -9   5   6     137307.97     133654.34      1430.39 o                         
  -8   5   6        170.36        139.37        46.70 o                         
  -7   5   6       3360.49       3232.94        89.45 o                         
  -6   5   6        216.78        279.08        36.53 o                         
  -5   5   6       3156.88       3183.14        69.18 o                         
  -4   5   6       3254.59       3060.21        63.16 o                         
  -3   5   6     639204.75     604001.69      6408.29 o                         
  -2   5   6        504.12        570.95        19.09 o                         
  -1   5   6         94.16        121.29        13.68 o                         
   0   5   6      68743.35      71276.95       497.32 o                         
   1   5   6       1839.93       1683.97        30.61 o                         
   2   5   6        553.87        599.10        16.84 o                         
   3   5   6      72393.11      73908.95       572.93 o                         
   4   5   6        472.44        521.57        22.97 o                         
   5   5   6         71.84         45.33        24.75 o                         
   6   5   6         58.71        271.99        36.28 o                         
   7   5   6       1158.34       1097.02        68.72 o                         
   8   5   6        908.04        853.67        74.85 o                         
   9   5   6      39079.21      38827.19       522.27 o                         
  10   5   6         15.92          7.09       101.50 o                         
  11   5   6       3053.74       2991.81       209.12 o                         
  12   5   6       1876.19       1908.82       223.02 o                         
  13   5   6        130.84        119.95       258.07 o                         
 -14   6   6       1267.88       1373.81       195.67 o                         
 -13   6   6       2790.70       3281.30       285.38 o                         
 -12   6   6      20297.04      20503.04       432.18 o                         
 -11   6   6       6675.92       7670.39       226.03 o                         
 -10   6   6        428.46        230.81        97.52 o                         
  -9   6   6       1131.65       1135.27        82.50 o                         
  -8   6   6      10658.18      10247.94       178.36 o                         
  -7   6   6       3542.17       3387.15        98.36 o                         
  -6   6   6       7690.24       7202.89       123.53 o                         
  -5   6   6      12872.38      12025.64       161.37 o                         
  -4   6   6       1644.93       1469.91        40.36 o                         
  -3   6   6      20237.84      19739.71       183.31 o                         
  -2   6   6       2266.76       2270.31        42.75 o                         
  -1   6   6       5459.57       4801.25        69.14 o                         
   0   6   6     235418.50     228599.50      1515.23 o                         
   1   6   6        236.94        260.04        18.06 o                         
   2   6   6        680.34        841.02        32.31 o                         
   3   6   6      26263.37      25644.96       235.63 o                         
   4   6   6         55.70         56.00        31.15 o                         
   5   6   6        150.87        138.35        31.80 o                         
   6   6   6      82773.79      81588.10       689.27 o                         
   7   6   6          2.45        -15.40        39.41 o                         
   8   6   6       1841.82       1944.11        79.19 o                         
   9   6   6       7804.06       7432.53       157.73 o                         
  10   6   6        457.10        491.30       107.70 o                         
  11   6   6       2126.52       2075.36       149.27 o                         
  12   6   6       3252.01       3243.71       343.04 o                         
  13   6   6        277.43        272.49       182.56 o                         
 -13   7   6       3842.99       3888.54       249.34 o                         
 -12   7   6      19032.28      19201.78       346.82 o                         
 -11   7   6      10806.55      10980.05       246.14 o                         
 -10   7   6       5328.27       5219.94       209.48 o                         
  -9   7   6       2136.89       2012.67        88.37 o                         
  -8   7   6        494.23        420.19        60.98 o                         
  -7   7   6       5144.09       4769.75       114.48 o                         
  -6   7   6       2506.75       2867.14       111.68 o                         
  -5   7   6       7701.02       7258.72       104.53 o                         
  -4   7   6        102.75        132.35        30.83 o                         
  -3   7   6       8226.39       8125.53        98.18 o                         
  -2   7   6        493.56        491.46        25.03 o                         
  -1   7   6       1553.02       1492.30        41.64 o                         
   0   7   6      15860.94      15659.33       127.67 o                         
   1   7   6       5740.93       5548.70        66.05 o                         
   2   7   6        321.87        284.79        28.52 o                         
   3   7   6      66758.48      65754.01       585.58 o                         
   4   7   6       1488.27       1530.24        58.24 o                         
   5   7   6       1650.56       1647.28        50.27 o                         
   6   7   6      42417.73      41119.43       426.78 o                         
   7   7   6        464.96        375.64        47.96 o                         
   8   7   6        840.01        752.47        60.54 o                         
   9   7   6      50899.37      49950.46       621.91 o                         
  10   7   6        435.48        483.81       121.27 o                         
  11   7   6       4074.42       3953.97       238.58 o                         
  12   7   6        407.74        467.17       242.45 o                         
  13   7   6       2272.76       2172.02       211.87 o                         
 -13   8   6         36.10        326.59       161.42 o                         
 -12   8   6       1145.99       1079.00       140.56 o                         
 -11   8   6      10102.83      10217.42       226.79 o                         
 -10   8   6        308.56        331.39        88.98 o                         
  -9   8   6      33791.71      32819.71       378.95 o                         
  -8   8   6      16517.22      16115.52       213.98 o                         
  -7   8   6        256.92        204.87        46.93 o                         
  -6   8   6       5848.09       5698.52       107.87 o                         
  -5   8   6        889.64        881.81        52.56 o                         
  -4   8   6       1194.41       1196.86        58.74 o                         
  -3   8   6      77120.28      75916.38       690.52 o                         
  -2   8   6       1189.75       1199.34        36.65 o                         
  -1   8   6         41.57          8.67        26.90 o                         
   0   8   6         74.03        300.12        31.94 o                         
   1   8   6         37.83         15.10        31.55 o                         
   2   8   6       9310.33       9327.11       110.42 o                         
   3   8   6      13310.27      13748.84       148.87 o                         
   4   8   6        120.02         77.73        41.31 o                         
   5   8   6         26.26        100.14        40.20 o                         
   6   8   6       4970.57       5037.62       103.77 o                         
   7   8   6        186.63        251.75        45.67 o                         
   8   8   6       2611.08       2596.32       118.94 o                         
   9   8   6      65834.16      64650.56       819.07 o                         
  10   8   6       2485.79       2538.86       151.88 o                         
  11   8   6       2520.89       2488.38       198.16 o                         
  12   8   6       3870.02       3576.63       210.55 o                         
 -13   9   6       2013.40       2155.49       239.07 o                         
 -12   9   6        570.40        658.75       150.01 o                         
 -11   9   6       4156.34       4200.78       164.74 o                         
 -10   9   6         47.17        -24.32        92.32 o                         
  -9   9   6      26022.59      25764.14       311.70 o                         
  -8   9   6       2488.18       2313.95        93.70 o                         
  -7   9   6       7002.31       6853.50       136.28 o                         
  -6   9   6      16607.65      15675.99       205.63 o                         
  -5   9   6       4153.89       3955.10        87.30 o                         
  -4   9   6        375.15        277.63        37.05 o                         
  -3   9   6         21.50        276.28        43.63 o                         
  -2   9   6       1049.10       1008.04        47.37 o                         
  -1   9   6       1459.43       1326.83        42.99 o                         
   0   9   6     132551.92     132003.25      1045.05 o                         
   1   9   6       2710.79       2623.87        53.93 o                         
   2   9   6        184.98        206.13        32.72 o                         
   3   9   6      39377.70      39367.21       362.36 o                         
   4   9   6        103.79        131.26        54.24 o                         
   5   9   6        943.02        841.94        61.51 o                         
   6   9   6      18110.40      17988.91       277.28 o                         
   7   9   6       8364.24       8190.51       174.66 o                         
   8   9   6        911.65        946.76       111.57 o                         
   9   9   6      44492.39      44810.46       565.92 o                         
  10   9   6          0.56       -165.00       165.00 o                         
  11   9   6       2285.61       2257.38       223.45 o                         
  12   9   6         25.72         74.38       215.19 o                         
 -12  10   6      11402.81      12604.16       684.29 o                         
 -11  10   6       2406.22       2704.20       162.02 o                         
 -10  10   6         75.60         77.26       106.95 o                         
  -9  10   6         11.74        124.93        88.19 o                         
  -8  10   6      10715.57      11042.97       185.19 o                         
  -7  10   6        339.57        332.15        63.55 o                         
  -6  10   6      13699.06      12982.10       193.98 o                         
  -5  10   6       6199.63       6438.39       121.77 o                         
  -4  10   6       1301.77       1226.44        52.83 o                         
  -3  10   6        293.60        463.07        50.45 o                         
  -2  10   6      13654.64      13215.61       144.48 o                         
  -1  10   6        801.57        800.14        36.74 o                         
   0  10   6     127626.43     125502.08      1022.34 o                         
   1  10   6         20.81        -30.65        30.65 o                         
   2  10   6       1196.86       1152.17        60.24 o                         
   3  10   6       7007.16       7110.94       120.33 o                         
   4  10   6        130.55        102.28        59.02 o                         
   5  10   6        591.49        599.27        70.43 o                         
   6  10   6      14204.45      14191.81       244.96 o                         
   7  10   6        111.61         89.70        85.16 o                         
   8  10   6        305.41        259.20       108.02 o                         
   9  10   6       3864.84       3884.78       181.70 o                         
  10  10   6       1424.28       1339.94       207.14 o                         
  11  10   6         31.83       -170.00       281.66 o                         
 -11  11   6       4750.16       4952.13       286.61 o                         
 -10  11   6        201.93        121.53       196.95 o                         
  -9  11   6      31570.90      30539.25       404.48 o                         
  -8  11   6         73.33        -95.67        95.67 o                         
  -7  11   6        382.75        314.06        77.89 o                         
  -6  11   6       1588.79       1483.84        77.20 o                         
  -5  11   6         32.68         60.43        51.81 o                         
  -4  11   6         15.87        -26.20        52.35 o                         
  -3  11   6      86096.15      82923.41       799.60 o                         
  -2  11   6       3315.68       3238.35        86.82 o                         
  -1  11   6          2.27          5.46        38.70 o                         
   0  11   6      59800.36      58545.54       535.25 o                         
   1  11   6       4852.41       4552.10       102.82 o                         
   2  11   6          4.74         -2.34        49.12 o                         
   3  11   6        559.01        745.47        70.95 o                         
   4  11   6         15.56         64.64        66.15 o                         
   5  11   6       2614.67       2706.51       108.74 o                         
   6  11   6      81405.71      80948.53       891.74 o                         
   7  11   6        796.89        677.06       109.07 o                         
   8  11   6        947.61        923.54       156.23 o                         
   9  11   6      25787.35      25867.98       471.85 o                         
  10  11   6        639.54        250.04       245.52 o                         
 -10  12   6         74.69        -18.00       174.17 o                         
  -9  12   6       1149.26       1169.15       247.47 o                         
  -8  12   6          1.33         79.55       113.86 o                         
  -7  12   6       1867.53       1977.52       151.97 o                         
  -6  12   6      13842.21      14021.10       267.17 o                         
  -5  12   6       3287.91       3203.61       133.14 o                         
  -4  12   6       3574.68       3454.00       137.15 o                         
  -3  12   6      14573.25      13994.08       231.59 o                         
  -2  12   6        298.41        282.17        74.29 o                         
  -1  12   6       3659.82       3340.33       108.96 o                         
   0  12   6      14591.84      13456.78       189.49 o                         
   1  12   6         55.92         49.57        60.02 o                         
   2  12   6       1216.44       1341.43        87.44 o                         
   3  12   6      11384.93      11064.91       192.06 o                         
   4  12   6        717.61        538.76        82.68 o                         
   5  12   6        790.68        901.40       107.20 o                         
   6  12   6      29827.57      29427.77       426.95 o                         
   7  12   6         60.84        192.62       116.06 o                         
   8  12   6       1416.72       1771.54       176.01 o                         
   9  12   6      13402.72      14166.89       349.06 o                         
  10  12   6       1311.36       1529.73       205.90 o                         
 -10  13   6       6250.65       6872.57       403.26 o                         
  -9  13   6       6688.53       7038.64       320.66 o                         
  -8  13   6        475.37        705.26       232.40 o                         
  -7  13   6         21.97        222.86       149.93 o                         
  -6  13   6      12469.12      12718.39       298.04 o                         
  -5  13   6       1219.65       1239.20       138.85 o                         
  -4  13   6       1420.50       1415.72       119.68 o                         
  -3  13   6        488.59        374.02        79.37 o                         
  -2  13   6          0.81         21.23        74.13 o                         
  -1  13   6         63.18        368.55        99.14 o                         
   0  13   6       1393.45       1455.38        85.41 o                         
   1  13   6       2600.64       2890.27       112.89 o                         
   2  13   6        113.15         48.93        76.49 o                         
   3  13   6      18236.19      17831.89       284.20 o                         
   4  13   6         20.31         32.22        91.99 o                         
   5  13   6        871.48        753.78       133.87 o                         
   6  13   6       1390.64       1548.15       131.78 o                         
   7  13   6        159.67        343.38       145.82 o                         
   8  13   6        955.98       1265.60       226.13 o                         
   9  13   6       4327.36       3837.70       267.89 o                         
  -8  14   6       3508.77       3373.24       284.57 o                         
  -7  14   6        156.27        257.78       232.54 o                         
  -6  14   6       3418.63       3656.79       276.15 o                         
  -5  14   6       5945.53       6144.42       382.33 o                         
  -4  14   6         51.53         83.14       125.34 o                         
  -3  14   6       2581.55       2763.79       183.26 o                         
  -2  14   6        198.97        183.09       110.84 o                         
  -1  14   6        631.93        761.76       115.79 o                         
   0  14   6      44479.28      44207.75       536.19 o                         
   1  14   6       3295.32       3432.48       153.19 o                         
   2  14   6       1599.64       1732.16       107.08 o                         
   3  14   6       3458.73       3857.36       170.50 o                         
   4  14   6        672.66        839.27       160.03 o                         
   5  14   6       2078.46       2758.56       209.21 o                         
   6  14   6      22912.46      22700.19       456.00 o                         
   7  14   6         14.97        184.62       254.45 o                         
   8  14   6       4185.09       4282.23       296.75 o                         
  -7  15   6        350.06        438.77       223.07 o                         
  -6  15   6      19766.24      20676.92       504.93 o                         
  -5  15   6       1960.73       2204.12       359.74 o                         
  -4  15   6       2055.75       2554.53       242.85 o                         
  -3  15   6      48211.82      48462.95       743.67 o                         
  -2  15   6        273.44        391.29       223.77 o                         
  -1  15   6       1076.81       1254.93       203.05 o                         
   0  15   6      21855.69      21571.33       368.87 o                         
   1  15   6        340.31        427.24       164.54 o                         
   2  15   6        125.56        240.37       154.16 o                         
   3  15   6        696.87        848.45       311.12 o                         
   4  15   6       3309.79       3627.91       268.51 o                         
   5  15   6         17.81        361.81       196.23 o                         
   6  15   6        518.50       1395.79       211.65 o                         
  -5  16   6        719.13        853.70       217.91 o                         
  -4  16   6        149.05         95.46       228.87 o                         
  -3  16   6       5677.47       6465.26       438.71 o                         
  -2  16   6       1611.65       2210.88       400.34 o                         
  -1  16   6        753.54       1052.35       270.65 o                         
   0  16   6       8662.60       8224.48       458.39 o                         
   1  16   6         75.53        209.53       238.22 o                         
   2  16   6       1124.44       1653.42       323.20 o                         
   3  16   6      16914.56      17938.85       537.31 o                         
   4  16   6        590.88        672.10       216.49 o                         
   0  17   6       5903.48       6791.80       396.23 o                         
 -15   0   7        367.28        197.15       312.85 o                         
 -13   0   7       9091.45       9002.33       392.92 o                         
 -11   0   7     126367.12     125768.78      2214.61 o                         
  -9   0   7       8011.01       8370.38       201.69 o                         
  -7   0   7      10904.87      10630.09       185.32 o                         
  -5   0   7     439338.09     409724.16      5338.92 o                         
  -3   0   7       7900.75       7997.74       101.61 o                         
  -1   0   7       4341.68       4521.47        53.47 o                         
   1   0   7      14240.29      17200.62       163.42 o                         
   3   0   7       1131.35       1416.36        42.61 o                         
   5   0   7       3518.04       3561.34        76.98 o                         
   7   0   7     203063.81     209133.53      2475.69 o                         
   9   0   7      12205.76      11468.93       274.60 o                         
  11   0   7        446.33        417.75       153.97 o                         
  13   0   7      91942.08      90380.66      1892.48 o                         
 -15   1   7         14.19        110.56       222.26 o                         
 -14   1   7      16603.82      16345.91       608.83 o                         
 -13   1   7      28187.34      28619.20       433.86 o                         
 -12   1   7       4152.28       4316.39       165.57 o                         
 -11   1   7      11147.31      11449.91       266.46 o                         
 -10   1   7         10.03         56.59        74.03 o                         
  -9   1   7      15285.25      15070.43       218.34 o                         
  -8   1   7      11315.03      11722.18       150.10 o                         
  -7   1   7      16265.15      15905.01       180.42 o                         
  -6   1   7        345.66        342.95        34.94 o                         
  -5   1   7       8948.89       9564.54       130.33 o                         
  -4   1   7        597.55        600.91        41.30 o                         
  -3   1   7      14924.35      14575.54       125.97 o                         
  -2   1   7     297821.19     281392.47      2371.27 o                         
  -1   1   7        309.55        331.21        10.07 o                         
   0   1   7         43.96         65.24        14.56 o                         
   1   1   7     286685.88     292968.97      2345.53 o                         
   2   1   7       2671.92       2884.33        36.99 o                         
   3   1   7        202.56        301.08        33.20 o                         
   4   1   7     311465.22     325229.94      2938.11 o                         
   5   1   7       4244.71       4146.23        58.85 o                         
   6   1   7       8198.32       8271.66       103.60 o                         
   7   1   7     155899.27     159453.73      1309.65 o                         
   8   1   7        953.31        945.17        48.61 o                         
   9   1   7       2727.98       2775.03       104.30 o                         
  10   1   7       3791.97       4117.32       144.17 o                         
  11   1   7       4801.46       4779.05       259.27 o                         
  12   1   7        816.35        773.96       139.02 o                         
  13   1   7       6231.18       5575.07       263.96 o                         
  14   1   7        361.29        300.90       243.50 o                         
 -15   2   7       2046.79       1801.79       239.35 o                         
 -14   2   7       1752.44       1536.43       259.13 o                         
 -13   2   7        423.06        814.15       133.13 o                         
 -12   2   7       5627.12       5694.48       213.97 o                         
 -11   2   7         16.76        156.51       105.80 o                         
 -10   2   7      12115.12      12131.55       201.60 o                         
  -9   2   7        590.09        626.91        66.53 o                         
  -8   2   7      12212.89      12490.40       170.24 o                         
  -7   2   7      11819.51      11863.30       143.86 o                         
  -6   2   7        583.17        667.73        31.85 o                         
  -5   2   7      16362.39      16635.11       184.71 o                         
  -4   2   7      25604.15      25675.17       259.34 o                         
  -3   2   7        598.39        564.99        25.22 o                         
  -2   2   7     276266.41     260078.72      1837.99 o                         
  -1   2   7        212.76        172.30         7.62 o                         
   0   2   7       8304.31       8435.54        66.73 o                         
   1   2   7      47682.99      51104.02       345.56 o                         
   2   2   7       1386.62       1433.47        22.83 o                         
   3   2   7       1000.16       1040.72        26.10 o                         
   4   2   7        139.53        309.99        21.81 o                         
   5   2   7       3175.76       3117.51        57.97 o                         
   6   2   7        334.29        297.05        34.39 o                         
   7   2   7       9814.03      10842.55       146.71 o                         
   8   2   7       2177.07       2259.56       102.91 o                         
   9   2   7        921.45        700.71        67.46 o                         
  10   2   7      11112.72      10979.86       234.76 o                         
  11   2   7        164.17        -15.02       113.19 o                         
  12   2   7       1436.74       1257.43       154.85 o                         
  13   2   7        105.45        209.15       200.36 o                         
  14   2   7       5678.95       5562.23       442.97 o                         
 -15   3   7        392.34        252.92       203.70 o                         
 -14   3   7       1064.39        836.94       170.93 o                         
 -13   3   7        289.17         57.36       128.27 o                         
 -12   3   7          4.89         38.11       140.25 o                         
 -11   3   7      17270.65      16824.91       350.72 o                         
 -10   3   7       1916.47       2080.38        97.86 o                         
  -9   3   7        731.28        787.76        68.34 o                         
  -8   3   7        905.20       1032.49        67.21 o                         
  -7   3   7       2496.34       2326.40        68.82 o                         
  -6   3   7        288.18        251.86        28.93 o                         
  -5   3   7     110626.29     108135.47       990.61 o                         
  -4   3   7        247.38        268.08        27.28 o                         
  -3   3   7       2560.00       2538.23        41.80 o                         
  -2   3   7     225236.33     224555.30      1560.70 o                         
  -1   3   7        496.49        533.26        14.74 o                         
   0   3   7        541.11        596.66        15.52 o                         
   1   3   7      14448.57      15634.43       115.66 o                         
   2   3   7         19.65         21.00        12.67 o                         
   3   3   7        389.81        399.49        17.00 o                         
   4   3   7     223270.34     223579.31      1848.57 o                         
   5   3   7        785.04        840.55        34.38 o                         
   6   3   7        616.55        590.12        44.57 o                         
   7   3   7       1484.09       1659.42        85.18 o                         
   8   3   7         50.49        -52.23        65.90 o                         
   9   3   7         55.80        113.88        76.85 o                         
  10   3   7       4943.28       4695.25       197.29 o                         
  11   3   7         34.98        -94.66       117.47 o                         
  12   3   7        185.71         90.32       146.57 o                         
  13   3   7       1201.56       1370.27       207.93 o                         
  14   3   7        133.41        394.51       265.58 o                         
 -14   4   7       7803.94       7282.24       279.08 o                         
 -13   4   7       2974.21       3054.83       167.41 o                         
 -12   4   7        107.72        163.06       122.92 o                         
 -11   4   7      23241.64      23347.02       425.26 o                         
 -10   4   7        168.94        182.45        73.40 o                         
  -9   4   7          4.91        -49.91        49.91 o                         
  -8   4   7      22486.79      22037.98       278.05 o                         
  -7   4   7         20.51         71.42        35.51 o                         
  -6   4   7        336.35        339.65        34.46 o                         
  -5   4   7      54118.69      54849.16       520.58 o                         
  -4   4   7        703.19        689.91        29.19 o                         
  -3   4   7       4243.76       4055.16        55.57 o                         
  -2   4   7       4996.33       5444.13        51.59 o                         
  -1   4   7       1242.59       1152.89        36.51 o                         
   0   4   7        698.30        733.68        17.26 o                         
   1   4   7      44494.85      47672.94       344.48 o                         
   2   4   7        113.49        159.36        21.98 o                         
   3   4   7         45.83         55.98        12.68 o                         
   4   4   7         11.92        240.65        25.20 o                         
   5   4   7       5220.40       5200.84        75.06 o                         
   6   4   7       1177.30       1149.24        48.28 o                         
   7   4   7     128372.05     128725.94      1313.51 o                         
   8   4   7        922.76        930.62        72.58 o                         
   9   4   7        566.27        408.98        80.68 o                         
  10   4   7       3513.22       3506.97       150.32 o                         
  11   4   7        529.81        467.89       135.86 o                         
  12   4   7       5003.07       4494.62       270.59 o                         
  13   4   7      20066.80      19923.34       603.12 o                         
 -14   5   7      16531.48      16956.28       407.36 o                         
 -13   5   7       3856.33       3830.75       216.22 o                         
 -12   5   7      10078.93       9822.98       356.86 o                         
 -11   5   7        588.24        581.42       116.82 o                         
 -10   5   7      21701.02      21427.42       353.03 o                         
  -9   5   7       1459.04       1588.63        80.53 o                         
  -8   5   7       6688.83       6266.67       124.23 o                         
  -7   5   7        713.43        615.45        51.36 o                         
  -6   5   7      20755.58      20068.94       233.33 o                         
  -5   5   7       1983.09       1955.86        63.20 o                         
  -4   5   7       5182.67       4900.56        74.05 o                         
  -3   5   7       2639.53       2823.32        44.46 o                         
  -2   5   7     175655.67     176226.70      1303.83 o                         
  -1   5   7        161.90        156.65        10.69 o                         
   0   5   7        131.54        142.70        12.19 o                         
   1   5   7          5.65         89.91        18.70 o                         
   2   5   7       1280.58       1208.81        27.75 o                         
   3   5   7       1331.22       1300.86        37.38 o                         
   4   5   7       3761.85       3938.56        67.47 o                         
   5   5   7         45.59         27.74        25.10 o                         
   6   5   7       2952.88       2857.51        82.45 o                         
   7   5   7        226.02        345.64        57.47 o                         
   8   5   7       3832.15       3763.55       116.82 o                         
   9   5   7        338.61        223.67        89.09 o                         
  10   5   7      20498.18      19486.69       370.86 o                         
  11   5   7       1502.00       1512.45       149.20 o                         
  12   5   7        936.80       1100.69       178.41 o                         
  13   5   7       2047.06       1877.51       204.36 o                         
 -14   6   7       7455.79       7226.52       307.77 o                         
 -13   6   7        107.79       -111.71       204.97 o                         
 -12   6   7          4.92        -79.59       115.85 o                         
 -11   6   7      54709.07      52754.97       675.08 o                         
 -10   6   7       2491.08       2430.63       119.63 o                         
  -9   6   7       2096.86       1938.03        88.19 o                         
  -8   6   7       3997.05       4092.12       109.55 o                         
  -7   6   7       1589.35       1502.03        65.33 o                         
  -6   6   7       2661.63       2751.03        77.71 o                         
  -5   6   7      29033.91      28488.81       327.29 o                         
  -4   6   7       4700.37       4419.37        73.39 o                         
  -3   6   7       4385.61       4293.30        60.11 o                         
  -2   6   7       2654.32       3207.36        44.65 o                         
  -1   6   7       2710.66       2707.28        45.66 o                         
   0   6   7       2547.80       2465.11        48.23 o                         
   1   6   7      54920.42      56507.64       454.02 o                         
   2   6   7         67.96        126.57        23.49 o                         
   3   6   7       4838.45       4896.61        81.87 o                         
   4   6   7       7595.21       7291.61       100.65 o                         
   5   6   7       1019.48       1013.92        43.74 o                         
   6   6   7       2098.22       2150.61        76.94 o                         
   7   6   7      52785.34      52493.41       535.13 o                         
   8   6   7       4110.86       4002.16       111.95 o                         
   9   6   7       1186.25       1099.30        80.24 o                         
  10   6   7       5938.01       5633.68       189.31 o                         
  11   6   7         96.34       -120.38       123.69 o                         
  12   6   7       1069.50       1281.95       290.73 o                         
  13   6   7      16982.49      17199.74       450.75 o                         
 -13   7   7       1265.54       1541.99       188.48 o                         
 -12   7   7          0.36       -168.70       168.70 o                         
 -11   7   7      12918.04      12659.94       276.83 o                         
 -10   7   7       3837.14       3913.90       148.81 o                         
  -9   7   7       4363.69       4163.88       130.52 o                         
  -8   7   7      20153.35      19434.09       266.92 o                         
  -7   7   7        852.08        860.18        62.68 o                         
  -6   7   7       4164.15       4106.12        89.13 o                         
  -5   7   7      45283.66      43940.38       430.40 o                         
  -4   7   7       7121.25       7190.40       106.99 o                         
  -3   7   7       8200.97       7603.74       114.11 o                         
  -2   7   7     108017.63     108605.16       854.99 o                         
  -1   7   7        417.65        417.59        23.04 o                         
   0   7   7       3618.89       3556.54        48.24 o                         
   1   7   7       8513.49       8796.61        94.37 o                         
   2   7   7       2851.64       2906.85        59.20 o                         
   3   7   7        184.91        208.18        23.53 o                         
   4   7   7      48236.22      48950.57       443.71 o                         
   5   7   7       2158.37       2218.85        66.67 o                         
   6   7   7       7492.06       7308.00       121.78 o                         
   7   7   7      18274.75      17877.08       232.29 o                         
   8   7   7        965.45        719.77        66.79 o                         
   9   7   7       1021.18        890.96        88.44 o                         
  10   7   7      18547.26      18151.41       344.12 o                         
  11   7   7        752.51        726.49       145.77 o                         
  12   7   7        512.22        457.00       171.17 o                         
 -13   8   7        558.07        497.26       163.11 o                         
 -12   8   7       8867.79       8946.48       286.81 o                         
 -11   8   7        185.20        183.67       102.97 o                         
 -10   8   7       6489.34       6196.20       174.82 o                         
  -9   8   7        360.26        317.94        70.11 o                         
  -8   8   7      12376.45      11920.37       193.05 o                         
  -7   8   7        184.17        392.87        57.48 o                         
  -6   8   7        161.74        254.60        76.61 o                         
  -5   8   7       3126.47       3296.98        78.27 o                         
  -4   8   7      26515.55      25464.52       258.74 o                         
  -3   8   7       1123.30       1057.06        41.65 o                         
  -2   8   7      94490.02      92995.23       753.51 o                         
  -1   8   7        803.16        788.70        37.68 o                         
   0   8   7       5960.14       5600.72        82.36 o                         
   1   8   7       2972.70       2930.96        53.61 o                         
   2   8   7        101.63        151.90        26.08 o                         
   3   8   7       1106.67       1058.19        42.48 o                         
   4   8   7      42455.60      41345.53       412.68 o                         
   5   8   7        580.99        611.16        43.03 o                         
   6   8   7          0.24        -25.63        40.21 o                         
   7   8   7      30678.69      30991.22       376.86 o                         
   8   8   7          0.36         68.53        85.25 o                         
   9   8   7        777.79        632.83       107.54 o                         
  10   8   7       1139.54       1252.70       138.62 o                         
  11   8   7         19.95       -115.84       147.04 o                         
  12   8   7       1548.94       1185.01       191.51 o                         
 -13   9   7      11437.87      11610.09       439.24 o                         
 -12   9   7       3061.97       3133.01       174.62 o                         
 -11   9   7        621.99        713.42       115.12 o                         
 -10   9   7       1454.70       1425.14       105.13 o                         
  -9   9   7       1361.07       1268.99        87.20 o                         
  -8   9   7       3981.26       3815.35       126.98 o                         
  -7   9   7      11335.44      11111.54       166.53 o                         
  -6   9   7        628.61        645.15        56.53 o                         
  -5   9   7       2696.52       2705.96        90.42 o                         
  -4   9   7        562.51        539.52        45.91 o                         
  -3   9   7        399.94        392.87        32.72 o                         
  -2   9   7     204958.30     199509.41      1664.07 o                         
  -1   9   7        819.41        768.51        48.22 o                         
   0   9   7       1781.52       1862.58        42.51 o                         
   1   9   7       2239.77       2421.13        55.02 o                         
   2   9   7        788.14        698.42        37.79 o                         
   3   9   7        240.65        178.63        35.67 o                         
   4   9   7     157953.22     155269.97      1582.95 o                         
   5   9   7        112.43        146.90        71.06 o                         
   6   9   7        717.01        704.17        83.63 o                         
   7   9   7      14045.95      13983.37       236.17 o                         
   8   9   7         99.84        -33.73        84.48 o                         
   9   9   7        132.68        186.14       101.38 o                         
  10   9   7       1284.99       1302.85       155.10 o                         
  11   9   7       1570.09       1284.42       281.40 o                         
  12   9   7        533.94        139.30       238.47 o                         
 -12  10   7        455.63        742.92       228.01 o                         
 -11  10   7      79014.34      77309.48      1052.55 o                         
 -10  10   7         11.05        162.28       136.25 o                         
  -9  10   7       4222.90       3839.22       161.66 o                         
  -8  10   7      23071.86      22796.93       284.96 o                         
  -7  10   7       6599.90       6153.06       168.97 o                         
  -6  10   7        190.61        181.12        54.11 o                         
  -5  10   7     103328.73     100952.88       949.92 o                         
  -4  10   7       1243.20       1261.31        57.82 o                         
  -3  10   7       2478.33       2416.97        85.14 o                         
  -2  10   7      10613.41      10085.42       130.69 o                         
  -1  10   7       3426.90       3191.19        87.08 o                         
   0  10   7       4555.85       4484.73        80.56 o                         
   1  10   7       1155.58       1157.77        51.82 o                         
   2  10   7        472.76        429.14        44.18 o                         
   3  10   7         16.06         95.72        43.54 o                         
   4  10   7        461.56        529.05        60.52 o                         
   5  10   7       1675.96       1579.26        86.30 o                         
   6  10   7       1172.03       1145.64       100.13 o                         
   7  10   7      55166.80      54701.59       666.27 o                         
   8  10   7        126.83         48.29       104.27 o                         
   9  10   7       5253.72       5460.64       221.38 o                         
  10  10   7       6448.11       6512.75       281.79 o                         
  11  10   7         46.68          9.60       274.60 o                         
 -11  11   7       4664.41       4979.30       251.52 o                         
 -10  11   7       5394.93       5811.76       245.94 o                         
  -9  11   7       1541.02       1823.65       136.37 o                         
  -8  11   7       8639.96       8606.58       203.92 o                         
  -7  11   7       3840.46       3743.84       123.64 o                         
  -6  11   7       4724.49       4335.45       123.79 o                         
  -5  11   7      17611.74      16809.93       228.96 o                         
  -4  11   7         65.86        123.61        49.85 o                         
  -3  11   7       4375.96       4340.86        95.28 o                         
  -2  11   7      52949.17      51476.34       482.31 o                         
  -1  11   7        829.58        780.69        55.81 o                         
   0  11   7        108.19         88.58        48.04 o                         
   1  11   7      28863.00      28173.57       304.86 o                         
   2  11   7       2190.50       2071.56        81.45 o                         
   3  11   7       2027.80       2026.11        84.88 o                         
   4  11   7       5216.54       5098.19       139.65 o                         
   5  11   7       3491.55       3499.65       172.89 o                         
   6  11   7       1940.12       2153.78       133.76 o                         
   7  11   7      50402.78      50015.68       662.48 o                         
   8  11   7       2097.90       2436.39       163.04 o                         
   9  11   7       2889.96       2942.69       224.30 o                         
  10  11   7       4127.34       4372.50       364.59 o                         
 -10  12   7          4.73         40.99       172.05 o                         
  -9  12   7        632.91        452.31       180.77 o                         
  -8  12   7       4057.60       4000.91       182.79 o                         
  -7  12   7      18944.87      19018.37       313.32 o                         
  -6  12   7        195.19        312.25        95.06 o                         
  -5  12   7      11096.04      10573.09       208.47 o                         
  -4  12   7       2462.74       2688.83       174.24 o                         
  -3  12   7        166.36        101.74        66.51 o                         
  -2  12   7       2880.45       3050.26       107.28 o                         
  -1  12   7       8768.95       8378.23       149.12 o                         
   0  12   7       1644.53       1601.76        70.13 o                         
   1  12   7      26936.89      26194.45       303.54 o                         
   2  12   7       1845.02       1829.29       102.65 o                         
   3  12   7        686.46        826.90        72.59 o                         
   4  12   7       5446.87       5293.86       172.72 o                         
   5  12   7       1465.71       1493.25       101.11 o                         
   6  12   7        427.15        361.78       109.45 o                         
   7  12   7       2746.99       2957.04       197.89 o                         
   8  12   7       3142.36       3440.21       204.40 o                         
   9  12   7       1692.13       1786.56       220.15 o                         
  -9  13   7          5.78        311.11       199.34 o                         
  -8  13   7         19.75         59.06       217.95 o                         
  -7  13   7        131.55        487.04       191.16 o                         
  -6  13   7        521.99        432.21       123.35 o                         
  -5  13   7      13182.19      13068.67       266.93 o                         
  -4  13   7        555.04        883.28       127.19 o                         
  -3  13   7        248.92        359.14       102.89 o                         
  -2  13   7       6021.74       6230.18       161.96 o                         
  -1  13   7        263.77        200.41        74.22 o                         
   0  13   7       1357.33       1319.45        79.20 o                         
   1  13   7      27579.20      27744.37       347.88 o                         
   2  13   7       4871.63       4758.26       203.18 o                         
   3  13   7       1915.00       2025.22       143.84 o                         
   4  13   7      16372.51      16984.87       296.01 o                         
   5  13   7          0.13         83.42       130.33 o                         
   6  13   7         10.88         57.81       119.00 o                         
   7  13   7       1583.48       1883.91       239.48 o                         
   8  13   7        227.64        156.90       265.42 o                         
  -8  14   7       7338.14       7874.87       502.13 o                         
  -7  14   7         37.41        127.48       311.67 o                         
  -6  14   7        456.52        799.27       206.74 o                         
  -5  14   7       3016.50       3646.79       372.57 o                         
  -4  14   7        244.95        352.12       126.78 o                         
  -3  14   7       1458.66       1500.31       134.32 o                         
  -2  14   7        185.86        323.44       112.81 o                         
  -1  14   7        703.38        592.34        95.99 o                         
   0  14   7        262.19        426.82       103.44 o                         
   1  14   7       4966.22       5205.17       161.62 o                         
   2  14   7        419.30        482.11        94.63 o                         
   3  14   7       2348.56       2308.64       152.04 o                         
   4  14   7       9579.78       9507.30       255.36 o                         
   5  14   7        144.28         -4.02       205.80 o                         
   6  14   7         26.19        227.71       241.39 o                         
   7  14   7      13382.91      12840.49       373.64 o                         
  -7  15   7        473.91        700.05       322.98 o                         
  -6  15   7        817.36       1141.34       214.56 o                         
  -5  15   7       6704.12       7052.95       368.77 o                         
  -4  15   7       1376.16       1544.33       366.51 o                         
  -3  15   7        744.22        964.66       196.45 o                         
  -2  15   7      17287.21      17801.17       401.81 o                         
  -1  15   7       1703.58       1662.24       166.50 o                         
   0  15   7         13.30         67.09       165.65 o                         
   1  15   7         81.47        -10.52       104.74 o                         
   2  15   7        246.23        355.81       183.69 o                         
   3  15   7        160.17        190.26       173.68 o                         
   4  15   7       5232.12       5304.13       264.02 o                         
   5  15   7        172.70        285.34       249.13 o                         
   6  15   7         29.77        -68.63       241.66 o                         
  -5  16   7      23668.21      24245.58       567.14 o                         
  -4  16   7       2637.77       2748.33       237.19 o                         
  -3  16   7        409.88        293.04       191.09 o                         
  -2  16   7       3037.58       3131.24       261.33 o                         
  -1  16   7        623.81        606.55       303.37 o                         
   0  16   7       1968.46       2205.69       295.96 o                         
   1  16   7        230.26        336.84       208.71 o                         
   2  16   7         19.96        105.24       317.14 o                         
   3  16   7       1166.29       1099.94       299.37 o                         
   4  16   7        594.67        763.60       228.51 o                         
 -14   0   8      19474.42      21052.49       725.92 o                         
 -12   0   8       6534.62       6512.39       283.69 o                         
 -10   0   8      16078.73      16030.50       365.44 o                         
  -8   0   8       8414.73       8511.79       191.05 o                         
  -6   0   8      10601.74      10795.01       191.00 o                         
  -4   0   8       3483.11       3813.77        87.29 o                         
  -2   0   8        109.58        144.06        13.31 o                         
   0   0   8      11979.07      11906.23       107.31 o                         
   2   0   8     121782.82     139617.92      1629.89 o                         
   4   0   8        447.26        481.01        29.79 o                         
   6   0   8          2.94         29.76        38.16 o                         
   8   0   8      61135.71      62424.88       832.73 o                         
  10   0   8       4968.41       5029.61       240.42 o                         
  12   0   8        129.00        207.94       195.54 o                         
  14   0   8       2213.50       2298.91       409.02 o                         
 -15   1   8        468.59        333.30       241.85 o                         
 -14   1   8       3910.30       4213.23       353.00 o                         
 -13   1   8        217.46        191.93       156.18 o                         
 -12   1   8       4974.98       5225.85       203.66 o                         
 -11   1   8       4442.83       4634.42       178.57 o                         
 -10   1   8       6612.88       6680.48       145.96 o                         
  -9   1   8       9489.46       9271.62       137.43 o                         
  -8   1   8       1055.65       1107.99        56.87 o                         
  -7   1   8       4148.71       4203.75       132.84 o                         
  -6   1   8       6801.44       6282.65       100.22 o                         
  -5   1   8       5041.94       4970.95        86.78 o                         
  -4   1   8     139646.00     140141.58      1353.58 o                         
  -3   1   8         23.20         76.42        11.72 o                         
  -2   1   8       2877.60       2816.93        40.87 o                         
  -1   1   8       1332.81       2168.05        36.16 o                         
   0   1   8        390.98        331.86         8.98 o                         
   1   1   8         41.32         24.75         7.96 o                         
   2   1   8     271419.59     285106.72      2066.50 o                         
   3   1   8       1631.42       1730.39        31.57 o                         
   4   1   8       1750.28       1827.52        34.73 o                         
   5   1   8      29928.02      31465.61       259.49 o                         
   6   1   8       1677.47       1876.84        74.00 o                         
   7   1   8         79.36         99.67        38.12 o                         
   8   1   8       9281.99       9751.26       139.08 o                         
   9   1   8        111.24         75.47        61.98 o                         
  10   1   8       2030.30       2064.84       106.78 o                         
  11   1   8       5484.67       5496.42       195.83 o                         
  12   1   8        291.79        140.36       139.20 o                         
  13   1   8       3192.16       3343.89       269.55 o                         
  14   1   8        945.59        419.66       261.54 o                         
 -15   2   8        581.60        487.60       239.60 o                         
 -14   2   8         76.87       -131.35       207.04 o                         
 -13   2   8      76450.66      76387.18       948.00 o                         
 -12   2   8       1233.85       1117.79       133.29 o                         
 -11   2   8       2892.08       2890.24       141.68 o                         
 -10   2   8       4882.06       4866.65       138.79 o                         
  -9   2   8        118.75         55.59        43.77 o                         
  -8   2   8      11834.37      11602.32       151.31 o                         
  -7   2   8     108351.80     106627.38      1051.21 o                         
  -6   2   8        512.22        574.84        40.39 o                         
  -5   2   8      10928.45      10418.98       127.43 o                         
  -4   2   8     103210.91     102461.30       966.00 o                         
  -3   2   8        389.32        430.21        18.75 o                         
  -2   2   8       4136.26       4004.16        37.60 o                         
  -1   2   8      22697.32      25880.08       183.43 o                         
   0   2   8        821.82        853.64        19.20 o                         
   1   2   8        586.20        611.08        16.76 o                         
   2   2   8     156230.80     163243.23      1393.63 o                         
   3   2   8       5092.02       5156.18        55.04 o                         
   4   2   8        201.63        192.38        26.35 o                         
   5   2   8     161832.48     167855.02      1365.19 o                         
   6   2   8        973.81        964.51        43.26 o                         
   7   2   8       4523.23       4480.83        96.22 o                         
   8   2   8       6910.54       6850.84       131.74 o                         
   9   2   8         29.06        -67.39        76.96 o                         
  10   2   8          0.59       -123.02       123.02 o                         
  11   2   8      39437.40      39819.02       554.71 o                         
  12   2   8       1379.45       1601.44       162.34 o                         
  13   2   8       6926.81       6832.85       362.53 o                         
  14   2   8         31.09        309.19       374.24 o                         
 -15   3   8       2870.88       3275.17       266.29 o                         
 -14   3   8       2558.05       2412.36       186.76 o                         
 -13   3   8         54.55        310.93       136.17 o                         
 -12   3   8      20818.61      21045.33       381.86 o                         
 -11   3   8         18.46        -90.31       125.86 o                         
 -10   3   8      42472.04      42063.01       535.82 o                         
  -9   3   8       9275.36       9526.02       199.63 o                         
  -8   3   8       7336.03       6957.37       137.49 o                         
  -7   3   8       4241.43       4175.88        96.03 o                         
  -6   3   8      33971.66      33592.38       317.14 o                         
  -5   3   8       5303.69       5136.15        73.80 o                         
  -4   3   8     367154.38     346295.53      3192.32 o                         
  -3   3   8      10144.77       9745.99        93.23 o                         
  -2   3   8        694.34        637.04        18.80 o                         
  -1   3   8       4342.48       4915.36        45.94 o                         
   0   3   8         56.11         67.39        13.00 o                         
   1   3   8        158.54        245.30        13.34 o                         
   2   3   8     121425.46     125476.57      1118.91 o                         
   3   3   8        852.24        828.49        29.62 o                         
   4   3   8       1078.80       1032.98        30.98 o                         
   5   3   8       4358.18       4827.07        94.52 o                         
   6   3   8       2847.04       2930.27        71.73 o                         
   7   3   8        670.92        483.07        51.87 o                         
   8   3   8      34560.73      35122.01       427.64 o                         
   9   3   8         35.15        -73.57        73.57 o                         
  10   3   8        345.31        260.93        97.55 o                         
  11   3   8       7490.78       7394.65       243.39 o                         
  12   3   8       7125.06       7090.23       390.22 o                         
  13   3   8        238.08        176.19       231.97 o                         
 -14   4   8       1454.22       1453.87       196.65 o                         
 -13   4   8       8918.55       8924.81       263.41 o                         
 -12   4   8        208.88        294.55       138.09 o                         
 -11   4   8       1060.37       1161.19       124.74 o                         
 -10   4   8        288.62        290.15        65.17 o                         
  -9   4   8        666.80        642.64        65.30 o                         
  -8   4   8       2792.98       2817.29        91.39 o                         
  -7   4   8       1373.62       1441.30        65.39 o                         
  -6   4   8         87.67        175.11        31.67 o                         
  -5   4   8        187.83        165.12        30.06 o                         
  -4   4   8     122681.29     122650.78      1118.41 o                         
  -3   4   8      31900.54      31621.95       294.86 o                         
  -2   4   8      15020.09      15309.35       128.05 o                         
  -1   4   8      76309.38      78412.95       588.41 o                         
   0   4   8       2267.31       2275.07        48.14 o                         
   1   4   8        932.13        943.62        29.29 o                         
   2   4   8     157844.53     162650.95      1182.14 o                         
   3   4   8          5.78         15.33        19.06 o                         
   4   4   8       1712.55       1734.35        54.45 o                         
   5   4   8     258749.52     260926.98      2526.62 o                         
   6   4   8       4691.74       4668.08        83.05 o                         
   7   4   8        167.85        191.80        60.19 o                         
   8   4   8        246.10        303.79        86.76 o                         
   9   4   8       1655.64       1390.43       102.40 o                         
  10   4   8        106.00        -73.24        94.55 o                         
  11   4   8      40488.98      41251.46       681.22 o                         
  12   4   8       4286.04       4089.03       311.03 o                         
  13   4   8          7.15       -258.31       284.83 o                         
 -14   5   8        186.16        533.39       292.83 o                         
 -13   5   8       5109.58       4754.68       199.48 o                         
 -12   5   8        114.08        378.73       166.73 o                         
 -11   5   8       8963.11       8621.82       217.72 o                         
 -10   5   8       4679.99       4471.16       181.26 o                         
  -9   5   8       9011.56       8847.19       155.09 o                         
  -8   5   8        191.80        225.37        44.77 o                         
  -7   5   8      40691.66      40056.86       427.79 o                         
  -6   5   8        542.54        636.40        54.17 o                         
  -5   5   8        215.60        233.22        26.08 o                         
  -4   5   8       2666.10       2765.69        56.76 o                         
  -3   5   8       6994.64       7062.39        79.76 o                         
  -2   5   8       7131.78       7141.71        74.30 o                         
  -1   5   8       3802.33       3475.34        54.15 o                         
   0   5   8       1237.59       1231.75        37.80 o                         
   1   5   8       6636.85       6859.68        70.58 o                         
   2   5   8      32150.66      32739.86       277.89 o                         
   3   5   8       1018.20       1098.07        30.69 o                         
   4   5   8        163.61        209.75        27.86 o                         
   5   5   8      76855.84      78860.57       678.14 o                         
   6   5   8        494.71        541.74        52.83 o                         
   7   5   8       5286.19       5110.03       106.76 o                         
   8   5   8       3540.98       3597.26       112.86 o                         
   9   5   8        476.44        453.33        76.62 o                         
  10   5   8       2826.18       2555.11       201.70 o                         
  11   5   8      25048.13      25073.52       420.06 o                         
  12   5   8        706.50        614.36       223.36 o                         
  13   5   8       6061.43       5835.35       406.97 o                         
 -14   6   8       8436.20       8679.21       312.22 o                         
 -13   6   8       9654.78      10729.64       326.37 o                         
 -12   6   8        464.46        329.73       141.44 o                         
 -11   6   8        707.77        816.35       119.31 o                         
 -10   6   8         66.75        114.01        83.41 o                         
  -9   6   8       1654.38       1583.94        84.53 o                         
  -8   6   8        114.83         24.09        48.53 o                         
  -7   6   8       4378.27       4447.55       105.47 o                         
  -6   6   8        114.80        193.18        38.33 o                         
  -5   6   8          9.07         35.28        48.12 o                         
  -4   6   8        889.94       1102.15        55.04 o                         
  -3   6   8        678.90        688.43        25.43 o                         
  -2   6   8       1453.77       1325.49        54.25 o                         
  -1   6   8     232918.03     227042.28      1714.29 o                         
   0   6   8       1480.36       1435.87        39.85 o                         
   1   6   8       1752.49       1735.14        38.49 o                         
   2   6   8       7848.52       8094.51        90.48 o                         
   3   6   8       1137.02       1187.77        36.45 o                         
   4   6   8        477.19        466.85        29.20 o                         
   5   6   8     204029.28     200323.73      1715.22 o                         
   6   6   8        258.68        311.55        39.89 o                         
   7   6   8       5662.52       5405.11       115.77 o                         
   8   6   8       4476.83       4646.90       122.93 o                         
   9   6   8       1147.69       1012.91       119.81 o                         
  10   6   8          1.51         -2.61        95.57 o                         
  11   6   8      12276.46      12275.50       300.07 o                         
  12   6   8         34.57        186.76       184.59 o                         
  13   6   8         21.06       -186.26       186.26 o                         
 -13   7   8       3783.59       3302.48       206.01 o                         
 -12   7   8       5298.71       5329.79       287.33 o                         
 -11   7   8       3027.57       3150.70       149.02 o                         
 -10   7   8      14092.74      13662.52       254.20 o                         
  -9   7   8      18682.46      18205.34       268.03 o                         
  -8   7   8       1325.14       1247.49        79.42 o                         
  -7   7   8      10706.38      10053.83       175.82 o                         
  -6   7   8      18651.05      18458.91       205.34 o                         
  -5   7   8       3252.40       3150.38        69.16 o                         
  -4   7   8     192031.22     187513.30      1943.91 o                         
  -3   7   8       4137.23       4018.59        67.87 o                         
  -2   7   8          6.93         35.74        23.63 o                         
  -1   7   8        923.19       1139.04        40.42 o                         
   0   7   8       7817.42       7497.70        82.05 o                         
   1   7   8        595.27        600.01        27.67 o                         
   2   7   8      88665.00      88702.66       824.04 o                         
   3   7   8        838.65        918.76        37.87 o                         
   4   7   8        294.28        326.03        32.37 o                         
   5   7   8       6649.45       6656.78        92.77 o                         
   6   7   8       7145.49       7069.54       134.87 o                         
   7   7   8          1.70        -31.58        48.86 o                         
   8   7   8       7004.14       7273.75       218.76 o                         
   9   7   8         57.15        -40.15        83.15 o                         
  10   7   8       1243.85       1271.99       134.62 o                         
  11   7   8      19241.73      19022.28       376.59 o                         
  12   7   8       3397.52       2916.67       208.77 o                         
 -13   8   8      25677.04      25076.57       437.38 o                         
 -12   8   8          4.06        -16.43       167.06 o                         
 -11   8   8       3619.37       3597.97       148.74 o                         
 -10   8   8        193.83        322.59        92.08 o                         
  -9   8   8         12.85        -22.82        67.24 o                         
  -8   8   8        361.01        368.11        59.22 o                         
  -7   8   8     124674.63     122409.20      1254.39 o                         
  -6   8   8       1432.73       1603.92        63.20 o                         
  -5   8   8      10369.64      10051.26       160.51 o                         
  -4   8   8      20207.74      19894.74       235.21 o                         
  -3   8   8        219.11        201.38        28.14 o                         
  -2   8   8        350.76        406.65        30.64 o                         
  -1   8   8      27859.49      27411.87       268.13 o                         
   0   8   8       1487.31       1500.08        38.31 o                         
   1   8   8        234.03        175.26        25.88 o                         
   2   8   8      42260.26      42324.30       446.59 o                         
   3   8   8        106.35        114.40        35.86 o                         
   4   8   8        438.03        413.61        37.88 o                         
   5   8   8      66387.40      65651.82       635.24 o                         
   6   8   8        933.39       1091.49        67.06 o                         
   7   8   8        485.80        544.82        59.92 o                         
   8   8   8      12188.58      11861.69       228.04 o                         
   9   8   8       2236.09       2282.71       136.79 o                         
  10   8   8        506.68        485.36       128.87 o                         
  11   8   8      23337.33      22983.51       455.09 o                         
  12   8   8        206.78        152.79       204.33 o                         
 -13   9   8         34.68        148.79       260.87 o                         
 -12   9   8        495.30        248.76       161.23 o                         
 -11   9   8       3286.33       3150.24       148.50 o                         
 -10   9   8        641.71        871.82       114.06 o                         
  -9   9   8       3646.13       3667.57       135.31 o                         
  -8   9   8        115.03          5.39        64.08 o                         
  -7   9   8        668.96        773.28        60.67 o                         
  -6   9   8         24.49          0.03        48.33 o                         
  -5   9   8       6497.28       6338.28       117.26 o                         
  -4   9   8      17039.99      16954.08       208.08 o                         
  -3   9   8       1004.43       1037.45        44.18 o                         
  -2   9   8       2063.17       2155.66        61.21 o                         
  -1   9   8       4302.86       4018.99        86.16 o                         
   0   9   8       7043.58       6436.10        95.16 o                         
   1   9   8       1997.83       1977.51        51.81 o                         
   2   9   8     148708.83     148538.05      1325.17 o                         
   3   9   8        407.18        416.06        41.50 o                         
   4   9   8       2064.73       2362.62        94.84 o                         
   5   9   8       6427.12       6376.15       141.51 o                         
   6   9   8         29.12        -21.88        71.69 o                         
   7   9   8        174.82        310.92        87.86 o                         
   8   9   8       3822.43       3634.44       158.16 o                         
   9   9   8          4.14        -11.19       102.59 o                         
  10   9   8       6979.12       7251.38       265.63 o                         
  11   9   8        158.32        239.92       186.62 o                         
 -12  10   8        102.49        572.37       228.36 o                         
 -11  10   8       2264.24       2614.84       261.93 o                         
 -10  10   8       1749.22       1662.75       135.45 o                         
  -9  10   8       1003.35        993.52        91.01 o                         
  -8  10   8          2.25          5.71        73.35 o                         
  -7  10   8        481.85        473.58        77.42 o                         
  -6  10   8       2334.19       2173.40        82.47 o                         
  -5  10   8        984.42        955.13        55.18 o                         
  -4  10   8      12856.39      12522.21       166.81 o                         
  -3  10   8      10409.35      10021.60       132.57 o                         
  -2  10   8       1907.10       1814.80        65.03 o                         
  -1  10   8        462.87        615.11        57.11 o                         
   0  10   8        792.77        826.17        48.51 o                         
   1  10   8       5263.29       4947.05        85.56 o                         
   2  10   8       6936.93       6862.10       119.84 o                         
   3  10   8         17.91        -11.16        45.36 o                         
   4  10   8          8.31        -70.03        70.52 o                         
   5  10   8       9963.17      10053.47       202.55 o                         
   6  10   8        711.08        711.75        92.70 o                         
   7  10   8       1863.94       1974.30       127.11 o                         
   8  10   8        453.90        435.46       114.76 o                         
   9  10   8        947.19        959.96       161.52 o                         
  10  10   8        604.15        921.11       192.88 o                         
  11  10   8       1750.18       1331.67       216.23 o                         
 -11  11   8       6393.04       5879.48       291.19 o                         
 -10  11   8          4.03        226.63       154.39 o                         
  -9  11   8         69.30        -37.59       117.97 o                         
  -8  11   8         61.35         82.28       113.24 o                         
  -7  11   8         55.28        113.71        93.28 o                         
  -6  11   8       5400.88       5438.15       163.08 o                         
  -5  11   8        220.75        201.97        67.16 o                         
  -4  11   8      39462.13      38424.89       446.62 o                         
  -3  11   8        443.77        503.06        66.44 o                         
  -2  11   8        629.90        502.05        45.22 o                         
  -1  11   8       3258.34       3096.12        98.43 o                         
   0  11   8        822.60        794.40        65.87 o                         
   1  11   8       2282.77       2296.28        98.52 o                         
   2  11   8      31553.42      31088.94       343.19 o                         
   3  11   8         58.38        127.01        77.49 o                         
   4  11   8        249.34        288.94        71.48 o                         
   5  11   8       5635.19       5859.93       198.69 o                         
   6  11   8       2637.36       2650.10       132.05 o                         
   7  11   8          1.09        147.79       106.75 o                         
   8  11   8        399.58        523.73       135.20 o                         
   9  11   8         40.22         56.56       163.68 o                         
  10  11   8         18.39       -179.44       179.44 o                         
 -10  12   8       8148.66       8354.49       309.46 o                         
  -9  12   8        955.17        612.17       199.20 o                         
  -8  12   8       4748.52       4712.38       187.37 o                         
  -7  12   8      38616.38      39418.14       513.23 o                         
  -6  12   8        745.91        725.75       102.58 o                         
  -5  12   8        357.73        175.89        79.45 o                         
  -4  12   8      22462.88      21395.62       327.16 o                         
  -3  12   8        443.55        477.96        65.13 o                         
  -2  12   8        206.63        234.64        81.96 o                         
  -1  12   8      16223.30      15964.89       208.71 o                         
   0  12   8        282.85        327.93        57.54 o                         
   1  12   8        688.17        688.87        74.43 o                         
   2  12   8      13767.31      13475.76       207.48 o                         
   3  12   8       1174.06       1215.98        84.32 o                         
   4  12   8        739.52        829.04        93.96 o                         
   5  12   8      86947.77      86793.55       994.17 o                         
   6  12   8         97.27        167.99       162.34 o                         
   7  12   8       5080.29       5151.57       228.25 o                         
   8  12   8       3284.62       3628.34       276.37 o                         
   9  12   8        173.29       -218.64       218.64 o                         
  -9  13   8        290.52        286.99       206.45 o                         
  -8  13   8        968.23       1088.19       205.55 o                         
  -7  13   8         22.05         69.33       129.92 o                         
  -6  13   8      12131.52      12694.35       282.18 o                         
  -5  13   8        668.72        843.32       127.11 o                         
  -4  13   8      89458.86      87071.73       995.74 o                         
  -3  13   8       1236.60       1375.22        98.17 o                         
  -2  13   8       1699.31       1698.39       113.67 o                         
  -1  13   8       9682.84       9203.28       198.88 o                         
   0  13   8        786.02        804.40        80.27 o                         
   1  13   8        794.10        787.88        84.67 o                         
   2  13   8      26642.15      25766.20       343.86 o                         
   3  13   8       1367.71       1302.74       100.19 o                         
   4  13   8       2131.75       2085.02       110.65 o                         
   5  13   8       3118.99       2996.45       138.08 o                         
   6  13   8        543.50        328.46       123.08 o                         
   7  13   8       2501.77       2734.09       270.87 o                         
   8  13   8      16159.33      16695.49       434.13 o                         
  -8  14   8       1093.04       1051.48       229.47 o                         
  -7  14   8       1823.76       2104.36       298.22 o                         
  -6  14   8        330.13        524.64       210.35 o                         
  -5  14   8        585.74        811.61       138.54 o                         
  -4  14   8       7554.19       7470.86       296.02 o                         
  -3  14   8       5459.03       6012.10       236.75 o                         
  -2  14   8       3687.03       3667.43       171.28 o                         
  -1  14   8       3194.80       3215.03       127.40 o                         
   0  14   8        727.81        575.96        95.87 o                         
   1  14   8       3055.15       2764.14       130.90 o                         
   2  14   8      14625.56      14872.12       263.32 o                         
   3  14   8        453.63        457.64       118.24 o                         
   4  14   8        264.46        199.91       180.61 o                         
   5  14   8      27193.47      26699.22       498.35 o                         
   6  14   8       1870.88       2364.50       225.83 o                         
   7  14   8        601.21        650.82       285.45 o                         
  -7  15   8         40.64        154.71       238.84 o                         
  -6  15   8       1334.71       1571.92       228.99 o                         
  -5  15   8       1723.83       2059.03       345.54 o                         
  -4  15   8       1904.59       2343.34       202.23 o                         
  -3  15   8       3246.66       3383.54       329.72 o                         
  -2  15   8       8168.33       8555.92       257.15 o                         
  -1  15   8        301.29        401.48       139.38 o                         
   0  15   8       2912.99       2823.20       168.26 o                         
   1  15   8          0.05         82.65       114.62 o                         
   2  15   8        944.65        828.47       291.54 o                         
   3  15   8         52.42        -28.49       208.28 o                         
   4  15   8          0.47        113.26       154.26 o                         
   5  15   8       1155.20       1570.15       257.05 o                         
   6  15   8       1204.37       1130.85       185.68 o                         
  -5  16   8        263.44        762.51       261.78 o                         
  -4  16   8          4.47        539.15       206.89 o                         
  -3  16   8        716.01        609.95       196.62 o                         
  -2  16   8         16.37        318.12       234.69 o                         
  -1  16   8      22562.56      22619.47       799.63 o                         
   0  16   8         19.35         99.62       252.68 o                         
   1  16   8       2369.27       2391.64       240.75 o                         
   2  16   8       6797.21       7269.95       312.82 o                         
   3  16   8          8.25        308.45       214.08 o                         
 -15   0   9       5118.19       4691.03       395.03 o                         
 -13   0   9        117.52        311.47       245.98 o                         
 -11   0   9       1812.95       1807.34       191.92 o                         
  -9   0   9      34735.07      34847.39       566.29 o                         
  -7   0   9       5946.08       5592.46       150.85 o                         
  -5   0   9      29481.41      29489.22       496.72 o                         
  -3   0   9      27284.43      26638.86       356.11 o                         
  -1   0   9      12224.95      12331.86       121.80 o                         
   1   0   9        137.25        165.31        12.72 o                         
   3   0   9     113830.66     126302.68      1598.64 o                         
   5   0   9       1865.27       1947.59        70.99 o                         
   7   0   9        404.82        367.93        68.65 o                         
   9   0   9       2642.05       2926.22       217.18 o                         
  11   0   9       2477.51       2001.42       215.62 o                         
  13   0   9       9623.57       9486.29       563.11 o                         
 -15   1   9        623.02        492.68       248.13 o                         
 -14   1   9       1701.62       1375.85       220.63 o                         
 -13   1   9       1061.94       1184.40       159.99 o                         
 -12   1   9        530.41        669.39        95.90 o                         
 -11   1   9       2475.55       2667.88       116.94 o                         
 -10   1   9        401.88        350.44        56.47 o                         
  -9   1   9       5091.68       5014.95       110.46 o                         
  -8   1   9      25388.05      24918.90       296.14 o                         
  -7   1   9        148.50        225.53        37.22 o                         
  -6   1   9      35270.28      36436.64       406.12 o                         
  -5   1   9      18943.35      18096.50       225.70 o                         
  -4   1   9       4314.06       4331.54        71.62 o                         
  -3   1   9     122026.14     124555.79      1154.23 o                         
  -2   1   9        634.05        594.18        16.85 o                         
  -1   1   9         90.29        177.96        10.01 o                         
   0   1   9      61849.37      61528.00       394.59 o                         
   1   1   9       1363.30       1552.70        28.90 o                         
   2   1   9        360.55        338.54        15.87 o                         
   3   1   9     163559.06     176298.75      1684.35 o                         
   4   1   9       1011.16       1048.34        31.00 o                         
   5   1   9        101.73        119.74        24.05 o                         
   6   1   9      25495.78      27481.92       258.57 o                         
   7   1   9       1726.47       1627.69        58.09 o                         
   8   1   9         77.11        128.38        57.21 o                         
   9   1   9       7715.51       8633.12       173.65 o                         
  10   1   9       3204.88       3310.17       152.23 o                         
  11   1   9         10.20        -79.27       114.48 o                         
  12   1   9      31067.74      30636.44       508.77 o                         
  13   1   9        119.83         -4.79       205.92 o                         
 -15   2   9        701.87        654.43       288.09 o                         
 -14   2   9      10150.05      10791.70       352.06 o                         
 -13   2   9        481.75        592.36       175.13 o                         
 -12   2   9       2555.17       2648.88       250.00 o                         
 -11   2   9      12940.45      13109.80       273.58 o                         
 -10   2   9        146.76        160.38        55.40 o                         
  -9   2   9        274.29        409.48        45.70 o                         
  -8   2   9       4326.38       4254.61        96.41 o                         
  -7   2   9       3478.67       3358.32       108.53 o                         
  -6   2   9     100207.27     100145.23      1110.37 o                         
  -5   2   9        870.28        744.22        39.77 o                         
  -4   2   9       3021.06       3151.06        56.67 o                         
  -3   2   9      47069.49      48753.04       417.11 o                         
  -2   2   9       1748.22       1661.56        24.67 o                         
  -1   2   9       4986.08       5202.77        46.68 o                         
   0   2   9      28934.33      30905.99       198.95 o                         
   1   2   9       1351.03       1383.84        30.52 o                         
   2   2   9        495.30        523.33        17.04 o                         
   3   2   9     237855.95     244222.48      1991.93 o                         
   4   2   9         60.31         47.89        21.97 o                         
   5   2   9       1185.01       1097.31        35.04 o                         
   6   2   9      41795.57      42481.12       405.86 o                         
   7   2   9        559.20        532.94        49.06 o                         
   8   2   9        444.60        425.76        76.20 o                         
   9   2   9      38664.35      38382.24       436.49 o                         
  10   2   9       3021.71       2705.41       129.79 o                         
  11   2   9        322.34        218.27       122.19 o                         
  12   2   9      37209.61      37152.34       688.59 o                         
  13   2   9        734.36       1079.94       236.70 o                         
 -15   3   9      14094.86      13229.30       405.88 o                         
 -14   3   9          0.75       -199.15       199.15 o                         
 -13   3   9      18515.54      19084.43       383.66 o                         
 -12   3   9       1004.55       1368.98       132.57 o                         
 -11   3   9        109.44         13.16       101.72 o                         
 -10   3   9       1079.62       1163.33        91.09 o                         
  -9   3   9      88413.85      86609.37       991.94 o                         
  -8   3   9       5198.61       5036.65       121.48 o                         
  -7   3   9      11082.87      10875.82       138.93 o                         
  -6   3   9         11.40        210.44        39.96 o                         
  -5   3   9       4561.83       4328.73        69.06 o                         
  -4   3   9       2851.34       2828.72        53.97 o                         
  -3   3   9      16402.60      17622.94       163.86 o                         
  -2   3   9       1212.83       1231.69        33.88 o                         
  -1   3   9        895.25        876.59        24.14 o                         
   0   3   9       6192.09       7049.26        87.12 o                         
   1   3   9      12390.85      12742.56       113.26 o                         
   2   3   9         58.10         85.70        16.30 o                         
   3   3   9     146334.84     148416.39      1150.64 o                         
   4   3   9        209.91        216.57        18.95 o                         
   5   3   9        150.19        172.14        37.25 o                         
   6   3   9       6326.44       6852.94       105.76 o                         
   7   3   9        446.88        303.73        51.78 o                         
   8   3   9        351.90        313.74        84.05 o                         
   9   3   9      29219.09      29278.57       387.06 o                         
  10   3   9        833.03        716.55       111.08 o                         
  11   3   9      13465.70      13693.44       350.12 o                         
  12   3   9       2498.67       2714.79       290.22 o                         
  13   3   9        170.25        -48.65       204.28 o                         
 -14   4   9        834.09        787.20       182.33 o                         
 -13   4   9       1234.97       1154.79       156.04 o                         
 -12   4   9       1209.05       1435.54       164.75 o                         
 -11   4   9       8077.04       7763.56       194.65 o                         
 -10   4   9        929.45        959.64       114.04 o                         
  -9   4   9       8073.76       8141.27       153.59 o                         
  -8   4   9      18255.53      18118.89       229.84 o                         
  -7   4   9       8715.36       8385.89       124.92 o                         
  -6   4   9     148147.59     145906.30      1477.54 o                         
  -5   4   9       1602.25       1558.27        54.48 o                         
  -4   4   9      10700.92      10386.89       116.74 o                         
  -3   4   9      81271.92      83929.95       746.71 o                         
  -2   4   9      21512.70      22152.82       171.29 o                         
  -1   4   9         84.57         92.94        20.02 o                         
   0   4   9     247644.58     246303.78      2448.96 o                         
   1   4   9       1288.05       1325.39        30.88 o                         
   2   4   9        296.63        272.07        16.13 o                         
   3   4   9     359888.06     354508.12      2849.28 o                         
   4   4   9          0.45         34.94        22.02 o                         
   5   4   9       5571.71       5568.96        81.09 o                         
   6   4   9         21.29        328.15        46.30 o                         
   7   4   9        305.79        217.21        55.84 o                         
   8   4   9       3694.76       3748.68       140.32 o                         
   9   4   9      58994.63      58731.21       702.39 o                         
  10   4   9         36.16        -98.07        98.07 o                         
  11   4   9       2743.27       2698.66       177.14 o                         
  12   4   9         87.71        -90.89       161.87 o                         
  13   4   9        726.35        509.75       189.55 o                         
 -14   5   9       9256.30       9328.12       302.14 o                         
 -13   5   9        793.09        635.12       159.70 o                         
 -12   5   9      16826.16      16440.84       368.48 o                         
 -11   5   9       7431.11       7572.84       205.24 o                         
 -10   5   9        498.40        647.34        63.81 o                         
  -9   5   9       1628.67       1844.39        78.37 o                         
  -8   5   9      56012.28      54628.70       575.50 o                         
  -7   5   9        630.97        569.29        53.84 o                         
  -6   5   9     218939.59     209039.84      2116.14 o                         
  -5   5   9       1000.57       1003.47        50.52 o                         
  -4   5   9       3793.79       3681.45        63.16 o                         
  -3   5   9      58026.53      60278.35       505.16 o                         
  -2   5   9      29479.97      28858.59       233.37 o                         
  -1   5   9         26.55        -15.94        15.94 o                         
   0   5   9     284039.59     276413.81      2279.30 o                         
   1   5   9       7584.44       7728.06        79.19 o                         
   2   5   9       3551.58       3516.83        47.61 o                         
   3   5   9      12079.55      12894.83       130.07 o                         
   4   5   9       1762.89       1650.95        51.49 o                         
   5   5   9        228.36        237.24        32.86 o                         
   6   5   9      32109.77      31882.92       318.33 o                         
   7   5   9        904.38        928.69        56.68 o                         
   8   5   9       1072.53        897.45        84.81 o                         
   9   5   9       8662.42       8494.11       213.90 o                         
  10   5   9       3080.70       2859.53       163.74 o                         
  11   5   9        705.22        826.16       124.11 o                         
  12   5   9      53256.36      51555.76      1430.46 o                         
  13   5   9         24.49        -28.82       186.48 o                         
 -14   6   9      11777.84      12418.87       485.57 o                         
 -13   6   9         47.13        122.79       206.82 o                         
 -12   6   9       3101.57       3386.65       181.77 o                         
 -11   6   9       1498.94       1320.61       138.33 o                         
 -10   6   9       1508.47       1529.59        94.95 o                         
  -9   6   9      11428.53      11018.52       193.66 o                         
  -8   6   9       1364.75       1525.12        83.85 o                         
  -7   6   9        464.40        380.90        47.66 o                         
  -6   6   9      56599.72      55380.03       574.04 o                         
  -5   6   9       3206.26       3192.25        87.08 o                         
  -4   6   9      12482.85      12288.18       164.14 o                         
  -3   6   9       1667.17       1824.65        41.18 o                         
  -2   6   9       3062.89       3011.67        71.56 o                         
  -1   6   9        733.44        719.61        29.67 o                         
   0   6   9     232968.75     226333.38      1748.84 o                         
   1   6   9        879.47        772.50        25.18 o                         
   2   6   9       1689.72       1627.53        36.85 o                         
   3   6   9      92500.49      94715.92       785.48 o                         
   4   6   9        127.92        143.69        27.25 o                         
   5   6   9        554.69        625.86        36.60 o                         
   6   6   9      61901.88      60892.94       593.70 o                         
   7   6   9         44.75        -46.21        48.30 o                         
   8   6   9         54.54        -69.99        69.99 o                         
   9   6   9      17659.65      17238.96       290.31 o                         
  10   6   9       1145.77       1064.68       117.26 o                         
  11   6   9       1196.03       1314.35       147.70 o                         
  12   6   9        723.62        589.46       167.73 o                         
  13   6   9       1873.67       1677.92       263.22 o                         
 -13   7   9       2797.07       3008.84       400.46 o                         
 -12   7   9       4000.20       3795.26       195.04 o                         
 -11   7   9       1754.07       1673.97       133.70 o                         
 -10   7   9       1585.76       1471.30        95.41 o                         
  -9   7   9      25253.89      24956.10       345.25 o                         
  -8   7   9        429.30        457.90        62.68 o                         
  -7   7   9       4853.37       4790.71       122.39 o                         
  -6   7   9       9059.96       8904.27       123.57 o                         
  -5   7   9       2936.80       2984.73        73.85 o                         
  -4   7   9        919.37       1005.56        55.20 o                         
  -3   7   9      18132.67      18227.76       190.06 o                         
  -2   7   9       7510.01       7227.03       100.45 o                         
  -1   7   9       1026.81       1076.73        36.40 o                         
   0   7   9       1258.18       1238.51        34.75 o                         
   1   7   9       3377.15       3251.78        66.62 o                         
   2   7   9       1642.62       1519.94        57.02 o                         
   3   7   9     164946.75     163656.12      1407.04 o                         
   4   7   9       1081.92       1105.61        41.60 o                         
   5   7   9       2833.39       2769.95        72.36 o                         
   6   7   9         22.57        192.03        48.73 o                         
   7   7   9        787.93        705.27        72.10 o                         
   8   7   9       3605.11       3480.98       130.26 o                         
   9   7   9      22887.58      22372.30       345.85 o                         
  10   7   9        305.01        173.66       118.66 o                         
  11   7   9       6219.84       6067.33       270.98 o                         
  12   7   9        237.73        342.79       194.60 o                         
 -13   8   9         44.85        250.25       165.38 o                         
 -12   8   9       2234.72       1799.00       207.72 o                         
 -11   8   9       4133.43       3902.31       156.40 o                         
 -10   8   9       3909.22       3943.43       133.95 o                         
  -9   8   9         24.82        140.56        71.21 o                         
  -8   8   9       1655.63       1648.86        76.68 o                         
  -7   8   9        866.91        958.81        57.72 o                         
  -6   8   9      94041.26      91665.12       893.10 o                         
  -5   8   9       5927.05       5745.80       109.52 o                         
  -4   8   9       2291.09       2004.40        74.82 o                         
  -3   8   9      44230.82      42742.98       430.68 o                         
  -2   8   9       1638.29       1560.29        47.64 o                         
  -1   8   9        920.12        969.05        38.23 o                         
   0   8   9       1320.00       1424.21        48.98 o                         
   1   8   9        676.22        587.05        30.16 o                         
   2   8   9       1081.33       1027.71        41.09 o                         
   3   8   9      34548.94      34705.96       352.90 o                         
   4   8   9         28.94         -4.34        42.35 o                         
   5   8   9       5180.95       5304.77       108.14 o                         
   6   8   9     117453.63     117316.08      1308.07 o                         
   7   8   9        671.10        739.51        66.01 o                         
   8   8   9        246.17        189.12        78.74 o                         
   9   8   9      15001.88      14768.38       292.58 o                         
  10   8   9       3500.06       3426.88       168.48 o                         
  11   8   9         30.01         44.34       190.17 o                         
  12   8   9      36102.96      36221.89       686.76 o                         
 -12   9   9       3912.14       4110.30       229.54 o                         
 -11   9   9      12562.90      12445.74       262.71 o                         
 -10   9   9       2131.95       2272.08       119.83 o                         
  -9   9   9         69.93        181.02        80.70 o                         
  -8   9   9         17.53          6.03        64.93 o                         
  -7   9   9        939.54        952.14        74.52 o                         
  -6   9   9      15330.17      15585.56       206.24 o                         
  -5   9   9      12416.54      12206.57       169.39 o                         
  -4   9   9        833.26        826.16        48.08 o                         
  -3   9   9      66082.09      63672.25       674.93 o                         
  -2   9   9        854.20        865.44        41.34 o                         
  -1   9   9         66.56         40.40        31.03 o                         
   0   9   9         40.60        252.59        38.70 o                         
   1   9   9        682.91        775.64        49.79 o                         
   2   9   9         19.83         51.51        34.22 o                         
   3   9   9      85869.35      85476.64       812.41 o                         
   4   9   9       5237.48       5319.93       124.12 o                         
   5   9   9          0.25         43.71        58.75 o                         
   6   9   9       7050.59       7330.51       160.20 o                         
   7   9   9        972.03        819.35        81.18 o                         
   8   9   9       2454.34       2316.18       122.24 o                         
   9   9   9       5262.42       5549.69       209.84 o                         
  10   9   9       3007.72       3051.59       192.55 o                         
  11   9   9        402.40        129.82       192.43 o                         
 -12  10   9         83.95        605.53       219.20 o                         
 -11  10   9       1691.91       2070.99       243.66 o                         
 -10  10   9       2595.55       2641.75       145.54 o                         
  -9  10   9       7838.17       7982.41       201.78 o                         
  -8  10   9       7917.51       7891.34       166.24 o                         
  -7  10   9        787.20        753.41        67.51 o                         
  -6  10   9       8822.69       8516.84       156.93 o                         
  -5  10   9       2893.87       2866.77        90.86 o                         
  -4  10   9       1669.33       1550.71        62.50 o                         
  -3  10   9       3140.86       3089.36        95.82 o                         
  -2  10   9       7098.83       6734.25       116.77 o                         
  -1  10   9       2120.07       2008.09        66.07 o                         
   0  10   9          3.79        182.91        56.43 o                         
   1  10   9        471.21        413.42        37.14 o                         
   2  10   9        234.09        257.64        43.73 o                         
   3  10   9       6852.75       6997.43       130.25 o                         
   4  10   9        575.57        527.21        63.32 o                         
   5  10   9       2409.18       2517.01       118.61 o                         
   6  10   9       1342.65       1512.61       121.85 o                         
   7  10   9        408.94        431.62       101.32 o                         
   8  10   9        833.29        668.63       121.33 o                         
   9  10   9        125.18         35.46       173.67 o                         
  10  10   9        142.20        174.66       288.86 o                         
  11  10   9        617.18        488.35       205.94 o                         
 -11  11   9        376.63        665.59       238.31 o                         
 -10  11   9         30.53        317.57       141.57 o                         
  -9  11   9        456.98        636.23       122.40 o                         
  -8  11   9       3153.76       3323.96       135.68 o                         
  -7  11   9       4297.29       4367.67       155.65 o                         
  -6  11   9      33107.75      32726.41       426.60 o                         
  -5  11   9       3084.11       3094.76       111.17 o                         
  -4  11   9        120.52        162.84        56.66 o                         
  -3  11   9      10025.42       9893.06       166.69 o                         
  -2  11   9        466.73        513.45        48.55 o                         
  -1  11   9        908.51        916.03        71.73 o                         
   0  11   9      24799.62      24613.22       276.34 o                         
   1  11   9       4121.55       3830.63        95.58 o                         
   2  11   9       3328.71       3547.45        97.39 o                         
   3  11   9      22657.77      22305.89       285.01 o                         
   4  11   9        261.50        382.71        72.67 o                         
   5  11   9         16.89        -50.09        85.28 o                         
   6  11   9       2285.67       2470.66       130.11 o                         
   7  11   9        169.85        216.93       112.76 o                         
   8  11   9        284.77        117.60       169.48 o                         
   9  11   9       7502.81       7214.40       304.65 o                         
  10  11   9        218.40         11.27       200.18 o                         
 -10  12   9         74.46        107.45       182.48 o                         
  -9  12   9       3163.26       3421.34       208.01 o                         
  -8  12   9       2473.87       2458.29       154.24 o                         
  -7  12   9       3137.69       3332.93       169.95 o                         
  -6  12   9      33870.51      33009.75       440.60 o                         
  -5  12   9        334.57        425.68        83.66 o                         
  -4  12   9       6345.67       6304.89       184.11 o                         
  -3  12   9        393.98        487.58        85.35 o                         
  -2  12   9        589.72        539.29        82.57 o                         
  -1  12   9       3074.47       3095.02        94.71 o                         
   0  12   9      21881.01      21727.10       261.63 o                         
   1  12   9         24.49         61.74        65.01 o                         
   2  12   9       1641.35       1580.37        78.58 o                         
   3  12   9      46370.95      45864.80       524.37 o                         
   4  12   9         11.57        -33.62        78.98 o                         
   5  12   9        206.00        415.59       132.35 o                         
   6  12   9       1220.52       1520.25       134.66 o                         
   7  12   9       1020.86       1078.93       136.64 o                         
   8  12   9        194.89        376.03       210.58 o                         
   9  12   9      28161.15      28572.37       527.24 o                         
  -9  13   9      20431.93      21265.05       501.08 o                         
  -8  13   9       1253.05       1308.47       165.84 o                         
  -7  13   9       3863.28       3982.86       196.23 o                         
  -6  13   9       4061.65       4642.94       186.62 o                         
  -5  13   9        897.88        838.30       120.92 o                         
  -4  13   9        808.32       1139.80       113.18 o                         
  -3  13   9        894.41        834.10       131.61 o                         
  -2  13   9        872.51        964.95        95.74 o                         
  -1  13   9         88.30         31.68        77.20 o                         
   0  13   9      20980.46      20183.92       298.11 o                         
   1  13   9        497.18        462.22        82.23 o                         
   2  13   9        319.09        595.93        93.13 o                         
   3  13   9      23148.44      22820.86       324.51 o                         
   4  13   9        892.14       1018.72       128.69 o                         
   5  13   9        554.60        678.77       117.43 o                         
   6  13   9       1057.71       1185.58       151.88 o                         
   7  13   9         50.72        118.21       193.86 o                         
   8  13   9        765.15        715.35       192.52 o                         
  -8  14   9       1136.14       1214.87       215.36 o                         
  -7  14   9        916.89       1116.69       235.14 o                         
  -6  14   9      15002.07      15343.16       410.70 o                         
  -5  14   9       5626.51       5929.37       271.42 o                         
  -4  14   9        248.32        299.02       142.22 o                         
  -3  14   9      57895.95      57485.17       738.52 o                         
  -2  14   9       4872.62       4900.89       245.97 o                         
  -1  14   9          5.72        274.02       129.95 o                         
   0  14   9       5123.18       4888.48       193.34 o                         
   1  14   9         63.15        125.42       166.03 o                         
   2  14   9       1548.96       1770.68       140.56 o                         
   3  14   9      31599.46      32366.15       428.14 o                         
   4  14   9        183.51        114.56       144.17 o                         
   5  14   9       3176.09       3394.48       332.30 o                         
   6  14   9       2293.81       2608.25       215.33 o                         
   7  14   9         17.00        -11.53       277.28 o                         
  -7  15   9       1448.03       1728.55       246.01 o                         
  -6  15   9      35067.01      37005.72       718.69 o                         
  -5  15   9       3451.70       4189.30       278.27 o                         
  -4  15   9        929.78       1407.29       331.87 o                         
  -3  15   9      14418.85      14847.38       485.67 o                         
  -2  15   9       5789.39       6017.55       236.42 o                         
  -1  15   9         19.81         47.40       140.58 o                         
   0  15   9       5375.72       5737.99       208.00 o                         
   1  15   9        533.29        754.76       201.51 o                         
   2  15   9         26.20        195.71       192.37 o                         
   3  15   9       1023.94       1027.21       221.64 o                         
   4  15   9       1611.95       1687.13       345.34 o                         
   5  15   9        589.67        671.40       288.02 o                         
  -4  16   9       1336.95       1871.88       224.86 o                         
  -3  16   9        409.33        468.28       318.72 o                         
  -2  16   9       1290.02       1182.87       270.67 o                         
  -1  16   9       2441.67       2800.96       255.86 o                         
   0  16   9      32477.57      33551.60       711.55 o                         
   1  16   9        633.53        867.66       264.17 o                         
   2  16   9        264.37        -74.85       194.04 o                         
   3  16   9       1465.06       1828.83       235.58 o                         
 -14   0  10      26061.49      26766.43       768.33 o                         
 -12   0  10       2302.30       2300.39       176.68 o                         
 -10   0  10      35124.84      36639.55       603.19 o                         
  -8   0  10     475211.84     455896.16      6366.09 o                         
  -6   0  10        573.79        535.10        54.67 o                         
  -4   0  10      17963.10      18081.98       317.12 o                         
  -2   0  10     161794.02     166245.75      1768.78 o                         
   0   0  10       1103.38       1220.02        24.83 o                         
   2   0  10       1064.78       1058.02        42.16 o                         
   4   0  10     317214.66     327806.56      4796.26 o                         
   6   0  10        874.84        734.21        70.14 o                         
   8   0  10       5117.90       4971.14       183.70 o                         
  10   0  10     163060.47     166837.48      2847.60 o                         
  12   0  10      17559.40      17022.10       562.95 o                         
 -15   1  10        273.93        517.34       214.73 o                         
 -14   1  10          0.17         30.23       274.80 o                         
 -13   1  10        137.34        -57.78       130.53 o                         
 -12   1  10       2883.15       3079.63       140.32 o                         
 -11   1  10      13449.29      13520.40       229.04 o                         
 -10   1  10       1885.45       2000.74        88.74 o                         
  -9   1  10       3500.90       3359.75       107.41 o                         
  -8   1  10       8397.65       8606.60       140.26 o                         
  -7   1  10       6701.95       6495.26       109.83 o                         
  -6   1  10      17245.10      17445.22       228.45 o                         
  -5   1  10     200309.89     195895.77      2109.03 o                         
  -4   1  10       1567.58       1549.34        62.19 o                         
  -3   1  10       2823.94       2771.23        47.47 o                         
  -2   1  10     231336.66     231598.98      2076.11 o                         
  -1   1  10        850.68       1015.94        35.99 o                         
   0   1  10         27.99         35.34        11.29 o                         
   1   1  10     665595.94     699789.31      9687.15 o                         
   2   1  10       1559.16       1748.60        30.15 o                         
   3   1  10       1196.44       1282.43        33.54 o                         
   4   1  10     106282.33     114936.95       862.34 o                         
   5   1  10         93.79         67.22        32.47 o                         
   6   1  10       2662.34       2745.08        64.60 o                         
   7   1  10      33729.61      35377.30       340.18 o                         
   8   1  10       2592.48       2461.78       139.47 o                         
   9   1  10       4011.16       4160.28       152.40 o                         
  10   1  10        741.12        856.03       113.19 o                         
  11   1  10       1073.01       1035.06       136.34 o                         
  12   1  10        468.58        561.54       203.09 o                         
  13   1  10       4890.71       4157.95       318.44 o                         
 -15   2  10       2000.78       1652.67       208.85 o                         
 -14   2  10        187.89        491.51       241.37 o                         
 -13   2  10       1733.44       1944.21       165.75 o                         
 -12   2  10        422.92        691.95       125.77 o                         
 -11   2  10       1817.70       1971.04       109.42 o                         
 -10   2  10      11586.74      12109.22       219.99 o                         
  -9   2  10       2126.07       2167.23        98.82 o                         
  -8   2  10      14838.16      14746.40       201.75 o                         
  -7   2  10      15645.88      15516.97       202.27 o                         
  -6   2  10       2204.12       2324.06       104.89 o                         
  -5   2  10      28229.98      28610.34       322.01 o                         
  -4   2  10       8175.96       7618.23        95.33 o                         
  -3   2  10      13388.47      13632.40       132.91 o                         
  -2   2  10        159.74        383.73        16.35 o                         
  -1   2  10      17507.80      18129.09       150.17 o                         
   0   2  10       5312.28       5556.90        51.18 o                         
   1   2  10       5082.59       6403.02        63.05 o                         
   2   2  10       1979.15       1941.17        38.58 o                         
   3   2  10       1834.27       1833.79        37.28 o                         
   4   2  10       4422.95       4638.02        61.64 o                         
   5   2  10       2088.43       2086.08        51.12 o                         
   6   2  10        310.35        375.77        40.28 o                         
   7   2  10      14071.83      14349.84       173.29 o                         
   8   2  10         25.94         78.33        56.00 o                         
   9   2  10       2419.16       2132.61        99.22 o                         
  10   2  10       1194.87       1029.16       115.16 o                         
  11   2  10       3602.54       3358.54       174.12 o                         
  12   2  10         22.36        -89.86       281.43 o                         
  13   2  10       1611.16       1599.54       222.58 o                         
 -14   3  10       1627.34       1770.14       211.36 o                         
 -13   3  10       1172.71       1401.31       163.15 o                         
 -12   3  10        701.48        852.44       125.44 o                         
 -11   3  10        928.59       1004.72        80.76 o                         
 -10   3  10       2081.29       2021.11       101.16 o                         
  -9   3  10          0.44         71.31        55.81 o                         
  -8   3  10      40559.32      39835.86       448.09 o                         
  -7   3  10        753.59        715.66        52.40 o                         
  -6   3  10       3118.37       3061.95        83.11 o                         
  -5   3  10     102898.95     101879.94       966.25 o                         
  -4   3  10      15441.55      15165.06       158.64 o                         
  -3   3  10         88.62        122.75        15.81 o                         
  -2   3  10     138910.55     142630.97      1128.39 o                         
  -1   3  10       2278.82       2401.73        38.22 o                         
   0   3  10        380.23        381.93        18.64 o                         
   1   3  10     234172.11     237450.92      2758.56 o                         
   2   3  10       2838.66       2826.28        46.14 o                         
   3   3  10       1160.50       1234.06        51.20 o                         
   4   3  10        618.95        747.88        38.78 o                         
   5   3  10        113.32         91.05        26.68 o                         
   6   3  10        489.65        497.81        45.52 o                         
   7   3  10      44675.12      44253.21       495.68 o                         
   8   3  10          0.51        -76.22        76.22 o                         
   9   3  10         47.25        -27.70        70.45 o                         
  10   3  10       1019.19       1038.08       123.25 o                         
  11   3  10          0.11        202.28       148.56 o                         
  12   3  10        692.40        719.05       182.74 o                         
  13   3  10       1233.75        807.40       241.98 o                         
 -14   4  10       6067.20       5622.58       233.91 o                         
 -13   4  10       9022.99       9806.71       311.29 o                         
 -12   4  10       3076.17       3254.20       173.39 o                         
 -11   4  10      19160.95      18955.51       332.60 o                         
 -10   4  10        106.47        137.96        68.58 o                         
  -9   4  10       7669.92       7567.88       159.79 o                         
  -8   4  10     129305.86     126077.71      1204.89 o                         
  -7   4  10       8234.27       7914.47       126.45 o                         
  -6   4  10       2746.67       2676.62        80.16 o                         
  -5   4  10        111.75        227.67        35.35 o                         
  -4   4  10       1997.59       1946.38        56.49 o                         
  -3   4  10        115.46        108.70        18.81 o                         
  -2   4  10      84455.13      86588.03       729.78 o                         
  -1   4  10       1015.76        958.46        25.50 o                         
   0   4  10       6936.53       6943.44        82.42 o                         
   1   4  10      96548.75     100610.63       843.63 o                         
   2   4  10       2049.05       2113.85        38.39 o                         
   3   4  10        207.11        196.62        28.01 o                         
   4   4  10      24745.89      25510.19       264.97 o                         
   5   4  10        156.11        144.17        38.30 o                         
   6   4  10        462.68        498.42        46.15 o                         
   7   4  10      42370.36      41295.96       421.41 o                         
   8   4  10       2004.71       1786.97       106.43 o                         
   9   4  10        715.74        723.51        86.32 o                         
  10   4  10      30809.74      30922.08       502.32 o                         
  11   4  10         24.19       -119.85       119.85 o                         
  12   4  10       3391.93       3061.03       291.69 o                         
  13   4  10       4750.78       4555.32       316.87 o                         
 -14   5  10       6337.27       6237.17       274.00 o                         
 -13   5  10       3393.05       3604.32       252.83 o                         
 -12   5  10        229.44         57.91       137.96 o                         
 -11   5  10      38332.36      37449.12       523.84 o                         
 -10   5  10          4.85         53.27        70.76 o                         
  -9   5  10      23372.79      22958.60       301.21 o                         
  -8   5  10          2.38        103.85        46.58 o                         
  -7   5  10        762.77        851.19        50.36 o                         
  -6   5  10       2933.39       2872.26        86.08 o                         
  -5   5  10      17539.47      16739.98       208.86 o                         
  -4   5  10       1544.47       1456.76        48.96 o                         
  -3   5  10       7364.97       7152.77        81.91 o                         
  -2   5  10      30829.53      31848.63       292.63 o                         
  -1   5  10       2930.04       2781.56        49.67 o                         
   0   5  10          1.85         71.92        26.63 o                         
   1   5  10      99745.63     100327.95       826.44 o                         
   2   5  10       1316.83       1303.54        29.85 o                         
   3   5  10        328.47        307.30        25.70 o                         
   4   5  10       7219.71       7118.65       128.87 o                         
   5   5  10        392.24        395.68        40.50 o                         
   6   5  10        611.73        565.04        48.37 o                         
   7   5  10       4318.19       4549.22       106.74 o                         
   8   5  10         22.06         31.59        62.76 o                         
   9   5  10       9043.38       9377.27       211.19 o                         
  10   5  10       1243.61       1329.78       139.05 o                         
  11   5  10       7083.40       7106.23       240.00 o                         
  12   5  10        359.25        298.73       188.74 o                         
  13   5  10       4723.24       4714.76       256.29 o                         
 -14   6  10       7905.88       7533.25       298.96 o                         
 -13   6  10       8668.21       8806.91       454.40 o                         
 -12   6  10        366.35        347.19       153.19 o                         
 -11   6  10        590.89        741.96       133.47 o                         
 -10   6  10        284.86        446.28        80.89 o                         
  -9   6  10        540.26        516.64        60.07 o                         
  -8   6  10      93211.84      91986.84       965.51 o                         
  -7   6  10      17543.12      16985.88       215.64 o                         
  -6   6  10        762.36        681.34        43.68 o                         
  -5   6  10      17094.33      16252.99       208.26 o                         
  -4   6  10       1136.25       1116.02        47.08 o                         
  -3   6  10        470.58        514.07        26.15 o                         
  -2   6  10      21947.39      22278.25       214.95 o                         
  -1   6  10       2344.54       2175.95        44.45 o                         
   0   6  10         15.09         66.95        24.86 o                         
   1   6  10       6520.20       6752.54        98.48 o                         
   2   6  10        578.12        562.46        23.73 o                         
   3   6  10       1742.63       1839.06        47.78 o                         
   4   6  10       8858.89       9478.62       123.18 o                         
   5   6  10         11.50         15.20        34.56 o                         
   6   6  10       1330.40       1207.41        66.77 o                         
   7   6  10       7159.64       6771.28       193.95 o                         
   8   6  10       3388.48       3454.47       130.81 o                         
   9   6  10         67.18         46.40        82.86 o                         
  10   6  10      35827.32      35354.32       487.54 o                         
  11   6  10        189.91        246.77       134.50 o                         
  12   6  10       1242.64       1093.22       187.98 o                         
 -13   7  10         24.69        284.90       215.97 o                         
 -12   7  10        675.56        591.82       155.86 o                         
 -11   7  10        955.11        627.44       161.27 o                         
 -10   7  10       3439.91       3272.60       133.16 o                         
  -9   7  10       1762.35       1890.87        94.73 o                         
  -8   7  10       4206.44       4187.68       134.40 o                         
  -7   7  10       3139.31       3377.57       112.73 o                         
  -6   7  10      14253.01      13970.67       172.06 o                         
  -5   7  10      81114.98      80927.04       811.37 o                         
  -4   7  10        872.15        943.25        45.52 o                         
  -3   7  10       3814.96       3883.76        85.83 o                         
  -2   7  10         97.79        125.34        26.27 o                         
  -1   7  10       5816.47       5401.78        96.54 o                         
   0   7  10          3.34        -24.61        24.61 o                         
   1   7  10      65996.20      67030.12       700.39 o                         
   2   7  10        983.26        982.80        37.17 o                         
   3   7  10        378.88        313.42        27.12 o                         
   4   7  10       1342.29       1529.71        57.26 o                         
   5   7  10       2234.74       2160.72        73.94 o                         
   6   7  10       4598.69       4681.78       108.47 o                         
   7   7  10      37089.02      37507.04       467.08 o                         
   8   7  10       2136.77       2168.22       100.83 o                         
   9   7  10        167.86        189.74        94.37 o                         
  10   7  10       1088.70       1211.63       186.33 o                         
  11   7  10        172.46        388.41       166.67 o                         
  12   7  10        540.19        520.70       205.17 o                         
 -13   8  10       2309.60       2303.86       216.10 o                         
 -12   8  10         17.60        133.81       139.28 o                         
 -11   8  10        147.30        179.81       139.75 o                         
 -10   8  10        172.18        462.98        95.23 o                         
  -9   8  10       1998.49       2027.41        94.85 o                         
  -8   8  10       5195.53       5049.08       168.88 o                         
  -7   8  10      21733.85      21338.11       251.60 o                         
  -6   8  10         65.93        115.75        44.76 o                         
  -5   8  10        379.72        474.11        45.42 o                         
  -4   8  10        705.91        701.59        44.58 o                         
  -3   8  10      14928.23      14346.49       182.11 o                         
  -2   8  10      19014.15      18026.70       219.83 o                         
  -1   8  10       8913.53       8599.22       109.95 o                         
   0   8  10        111.17        107.45        28.28 o                         
   1   8  10       5551.43       5612.05        84.93 o                         
   2   8  10       1019.89       1038.63        42.98 o                         
   3   8  10       3917.95       4061.93        96.02 o                         
   4   8  10        250.92        375.53        42.82 o                         
   5   8  10        205.25        255.40        43.58 o                         
   6   8  10        427.71        505.84        53.82 o                         
   7   8  10       8125.23       8301.39       175.46 o                         
   8   8  10        109.53        136.91        74.13 o                         
   9   8  10       1683.25       1716.10       122.11 o                         
  10   8  10       1500.15       1417.83       139.83 o                         
  11   8  10       3817.86       3985.55       201.21 o                         
 -12   9  10         11.07        186.62       180.34 o                         
 -11   9  10        196.40        238.58       149.21 o                         
 -10   9  10       7630.40       7673.80       229.62 o                         
  -9   9  10         63.25         36.93       100.73 o                         
  -8   9  10        680.69        708.39        76.65 o                         
  -7   9  10       1466.29       1516.75        72.37 o                         
  -6   9  10       8302.97       8176.00       142.26 o                         
  -5   9  10      55476.62      53500.30       545.01 o                         
  -4   9  10        268.92        289.95        45.10 o                         
  -3   9  10         38.32         25.11        27.87 o                         
  -2   9  10         20.29        149.18        33.30 o                         
  -1   9  10         68.27         82.98        36.26 o                         
   0   9  10          1.66        -32.77        32.77 o                         
   1   9  10     256712.19     249631.78      2078.33 o                         
   2   9  10       3406.26       3242.39       100.41 o                         
   3   9  10       2727.47       2661.50        70.70 o                         
   4   9  10       2868.16       3097.48       100.05 o                         
   5   9  10         41.21        -17.12        51.64 o                         
   6   9  10        365.92        315.10        56.18 o                         
   7   9  10      54151.14      53689.59       599.59 o                         
   8   9  10        286.52        211.25        93.04 o                         
   9   9  10       1328.37       1355.88       169.10 o                         
  10   9  10       3589.80       3460.08       204.09 o                         
  11   9  10        126.92        114.97       224.59 o                         
 -12  10  10         29.05        201.44       215.16 o                         
 -11  10  10       9511.63       9672.57       299.67 o                         
 -10  10  10      26265.59      26676.98       407.18 o                         
  -9  10  10       1032.82       1074.03       107.13 o                         
  -8  10  10      52523.57      51038.09       594.42 o                         
  -7  10  10          0.82          8.54        80.05 o                         
  -6  10  10         22.08        -67.23        67.23 o                         
  -5  10  10      14867.75      14777.95       232.73 o                         
  -4  10  10       4117.84       3989.12       122.64 o                         
  -3  10  10       2648.16       2307.52        89.04 o                         
  -2  10  10      46296.02      45554.23       471.07 o                         
  -1  10  10       1152.31       1092.31        53.14 o                         
   0  10  10          7.40         51.76        42.82 o                         
   1  10  10       6552.19       6483.32       106.28 o                         
   2  10  10       1887.44       1886.38        84.14 o                         
   3  10  10       6584.69       6585.99       131.38 o                         
   4  10  10      44594.11      45179.13       506.97 o                         
   5  10  10        170.42        146.22        77.63 o                         
   6  10  10        675.91        644.46       100.34 o                         
   7  10  10       9707.92       9791.45       226.79 o                         
   8  10  10       3920.44       3677.83       156.81 o                         
   9  10  10         34.90        -28.17       134.15 o                         
  10  10  10      87616.55      86933.63      1393.53 o                         
 -11  11  10       4079.75       3812.33       237.23 o                         
 -10  11  10        382.77        508.78       214.04 o                         
  -9  11  10       6078.75       5882.63       193.35 o                         
  -8  11  10       6023.57       5889.63       188.07 o                         
  -7  11  10       4246.65       4489.31       153.60 o                         
  -6  11  10       5553.57       5275.16       163.09 o                         
  -5  11  10       2044.11       1997.52        95.90 o                         
  -4  11  10         18.47        -40.75        58.40 o                         
  -3  11  10       1044.12        946.61        64.26 o                         
  -2  11  10      50366.16      49418.77       514.41 o                         
  -1  11  10         31.37         60.55        47.53 o                         
   0  11  10       1143.39       1040.40        62.56 o                         
   1  11  10      27593.65      26766.39       293.40 o                         
   2  11  10        699.18        863.32        73.59 o                         
   3  11  10        390.22        322.34        65.92 o                         
   4  11  10      30308.25      30581.14       381.67 o                         
   5  11  10         19.28         13.22        85.06 o                         
   6  11  10        783.32        662.62       104.16 o                         
   7  11  10      18612.86      18222.25       315.82 o                         
   8  11  10       2052.71       1688.83       154.24 o                         
   9  11  10       1225.40        955.37       224.42 o                         
  10  11  10       7273.16       7003.94       358.60 o                         
 -10  12  10       9230.86       9948.32       360.58 o                         
  -9  12  10       2612.66       2930.14       183.16 o                         
  -8  12  10        509.53        536.85       118.14 o                         
  -7  12  10       1361.99       1509.02       115.39 o                         
  -6  12  10       2172.42       2115.68       127.61 o                         
  -5  12  10         31.76         99.29        98.27 o                         
  -4  12  10      20984.21      20137.74       316.39 o                         
  -3  12  10         56.40        150.76        68.78 o                         
  -2  12  10       3674.53       3505.80       136.71 o                         
  -1  12  10       2692.58       2672.61       106.18 o                         
   0  12  10       2182.59       2192.06       111.02 o                         
   1  12  10       1563.49       1599.85       120.87 o                         
   2  12  10       2241.51       2367.89        98.11 o                         
   3  12  10         41.84        102.41        73.11 o                         
   4  12  10       8184.92       8095.90       188.32 o                         
   5  12  10         37.37       -105.70       137.44 o                         
   6  12  10       4682.99       4764.22       216.43 o                         
   7  12  10       3103.95       3081.69       162.95 o                         
   8  12  10         88.81         58.84       152.00 o                         
   9  12  10        221.23         -1.33       197.06 o                         
  -9  13  10        234.35        283.04       197.00 o                         
  -8  13  10       4771.14       4826.67       294.82 o                         
  -7  13  10        731.16        775.69       139.35 o                         
  -6  13  10        348.92        275.15       124.50 o                         
  -5  13  10       1516.42       1978.12       134.89 o                         
  -4  13  10       2184.05       2302.06       130.15 o                         
  -3  13  10        836.85        743.89       125.33 o                         
  -2  13  10      38286.27      37677.05       485.95 o                         
  -1  13  10       1066.36        980.55       116.14 o                         
   0  13  10          0.62         62.63       115.44 o                         
   1  13  10      15779.08      16093.75       254.60 o                         
   2  13  10        769.62        590.23       123.34 o                         
   3  13  10       2668.02       2745.89       131.39 o                         
   4  13  10      16992.82      17667.49       333.07 o                         
   5  13  10       2800.36       2764.59       143.75 o                         
   6  13  10         46.52        154.54       145.21 o                         
   7  13  10       9499.84       9920.68       295.05 o                         
   8  13  10         87.51        194.65       180.11 o                         
  -8  14  10       7135.78       7597.12       317.55 o                         
  -7  14  10          3.22        147.76       218.18 o                         
  -6  14  10       1943.60       2122.31       170.88 o                         
  -5  14  10       2642.24       2828.01       192.89 o                         
  -4  14  10        131.13        270.71       127.71 o                         
  -3  14  10        932.93       1372.96       132.83 o                         
  -2  14  10      18048.08      17773.47       328.35 o                         
  -1  14  10       1962.83       2225.07       130.27 o                         
   0  14  10       1679.38       1776.00       116.49 o                         
   1  14  10       1479.27       1666.08       183.95 o                         
   2  14  10        719.30        732.27       154.71 o                         
   3  14  10        393.07        651.17       213.81 o                         
   4  14  10        548.73        432.34       188.24 o                         
   5  14  10        833.17        905.73       209.73 o                         
   6  14  10       2190.87       2372.39       406.29 o                         
   7  14  10      10180.09      11205.18       361.93 o                         
  -6  15  10       2242.25       2841.94       239.83 o                         
  -5  15  10          5.03        417.42       235.59 o                         
  -4  15  10          0.01        512.84       374.20 o                         
  -3  15  10        267.06        370.94       215.36 o                         
  -2  15  10        156.11        324.83       183.00 o                         
  -1  15  10        235.04        170.09       313.93 o                         
   0  15  10        137.58        242.69       300.78 o                         
   1  15  10      29022.88      29021.58       491.37 o                         
   2  15  10       2806.45       3326.88       255.48 o                         
   3  15  10        476.84        519.67       217.46 o                         
   4  15  10        122.97        623.21       317.57 o                         
   5  15  10         36.06        203.72       186.62 o                         
  -4  16  10        493.11        720.11       228.90 o                         
  -3  16  10         22.07         82.71       262.40 o                         
  -2  16  10       5402.44       6262.32       434.79 o                         
  -1  16  10       2665.06       3029.36       282.22 o                         
   0  16  10       1237.16       1204.20       217.15 o                         
   1  16  10       2644.10       2742.49       229.62 o                         
   2  16  10        327.69        683.71       231.57 o                         
   3  16  10       2702.23       3125.78       268.14 o                         
 -15   0  11        892.18        782.03       301.82 o                         
 -13   0  11       7124.11       7700.11       416.54 o                         
 -11   0  11      25968.08      26796.01       543.79 o                         
  -9   0  11      16268.91      16337.67       316.04 o                         
  -7   0  11       4583.17       4854.75       163.31 o                         
  -5   0  11       7822.96       7772.72       172.41 o                         
  -3   0  11      78240.06      78065.52      1042.25 o                         
  -1   0  11      29919.16      32619.79       322.45 o                         
   1   0  11      24669.40      26312.03       296.21 o                         
   3   0  11      11516.15      12071.21       165.06 o                         
   5   0  11       5570.67       5978.62       135.06 o                         
   7   0  11       4703.15       4945.53       127.53 o                         
   9   0  11        244.43        150.54       134.10 o                         
  11   0  11        140.57        488.06       180.65 o                         
  13   0  11       4602.61       4547.54       607.13 o                         
 -15   1  11      10326.49      10778.75       388.98 o                         
 -14   1  11        301.89        189.44       304.04 o                         
 -13   1  11         10.23          3.65       220.54 o                         
 -12   1  11       2370.91       2298.91       146.15 o                         
 -11   1  11        494.52        497.13        64.82 o                         
 -10   1  11      12170.28      12353.87       205.22 o                         
  -9   1  11       3867.62       4006.38       101.32 o                         
  -8   1  11      30096.50      30162.35       349.19 o                         
  -7   1  11      59951.10      60257.75       690.98 o                         
  -6   1  11       5650.16       5692.91       104.45 o                         
  -5   1  11       4895.56       4868.94        83.95 o                         
  -4   1  11      56302.28      58961.09       588.89 o                         
  -3   1  11       2545.15       2533.31        45.78 o                         
  -2   1  11       3039.28       3100.75        41.34 o                         
  -1   1  11     360122.59     360951.09      3309.32 o                         
   0   1  11        179.79        210.71        12.49 o                         
   1   1  11        215.30        275.05        23.21 o                         
   2   1  11      14167.40      15728.63       139.80 o                         
   3   1  11        113.63        135.58        22.74 o                         
   4   1  11       2769.92       2828.97        59.85 o                         
   5   1  11     215753.23     224826.02      2062.62 o                         
   6   1  11         82.88        150.04        37.96 o                         
   7   1  11       2389.61       2172.49        87.79 o                         
   8   1  11       9994.81      10258.12       160.18 o                         
   9   1  11        184.77         48.95        81.55 o                         
  10   1  11        164.43        129.74       114.24 o                         
  11   1  11       1564.00       1453.82       152.89 o                         
  12   1  11        178.67         94.46       168.87 o                         
  13   1  11         28.51        -93.42       216.26 o                         
 -15   2  11        307.17        413.64       256.94 o                         
 -14   2  11         33.48       -176.06       252.90 o                         
 -13   2  11        856.06        923.69       155.30 o                         
 -12   2  11      20943.70      21910.79       390.36 o                         
 -11   2  11        276.65        352.84        77.84 o                         
 -10   2  11      61243.81      61303.75       669.01 o                         
  -9   2  11      15719.66      15549.19       213.68 o                         
  -8   2  11        357.01        353.25        43.74 o                         
  -7   2  11      27730.53      27081.71       328.67 o                         
  -6   2  11      22746.85      20901.09       337.45 o                         
  -5   2  11        131.41        157.18        28.36 o                         
  -4   2  11      81895.93      83870.55       799.42 o                         
  -3   2  11      10745.78      10532.26       111.73 o                         
  -2   2  11         88.95        114.64        14.50 o                         
  -1   2  11     135810.84     140690.38      1315.09 o                         
   0   2  11       3515.00       3378.46        38.10 o                         
   1   2  11       1695.61       1669.42        29.16 o                         
   2   2  11      21821.50      23665.55       200.12 o                         
   3   2  11         26.77         33.12        17.59 o                         
   4   2  11        966.25       1094.25        37.31 o                         
   5   2  11      20002.04      20197.24       191.46 o                         
   6   2  11       2988.55       3081.30        72.13 o                         
   7   2  11        450.43        377.11        68.51 o                         
   8   2  11     175370.23     177225.72      1792.38 o                         
   9   2  11        115.82        147.50        67.05 o                         
  10   2  11       7794.68       7159.87       258.73 o                         
  11   2  11      23997.72      24341.05       505.25 o                         
  12   2  11        272.74        150.63       180.17 o                         
  13   2  11        813.36         62.69       246.64 o                         
 -14   3  11         74.58         41.67       170.02 o                         
 -13   3  11        147.53        247.06       140.85 o                         
 -12   3  11       6766.66       7584.93       239.00 o                         
 -11   3  11       6334.45       6504.34       174.33 o                         
 -10   3  11       6993.88       7334.33       173.99 o                         
  -9   3  11      15549.32      15875.42       233.07 o                         
  -8   3  11      11991.06      11543.43       180.76 o                         
  -7   3  11      23639.09      22692.99       302.77 o                         
  -6   3  11        614.05        665.75        46.27 o                         
  -5   3  11       8292.29       8042.60       109.42 o                         
  -4   3  11        294.93        339.07        23.22 o                         
  -3   3  11      12662.59      12493.52       124.03 o                         
  -2   3  11       8668.99       8450.48        84.69 o                         
  -1   3  11      85954.79      87713.90       754.48 o                         
   0   3  11        705.93        794.98        34.21 o                         
   1   3  11       7268.86       7255.44        81.35 o                         
   2   3  11      88316.76      92186.30       796.25 o                         
   3   3  11         63.90         79.34        21.61 o                         
   4   3  11         28.58         23.83        41.11 o                         
   5   3  11      24685.33      25854.12       239.30 o                         
   6   3  11        303.72        268.41        47.29 o                         
   7   3  11       2105.30       1957.73        81.64 o                         
   8   3  11      18383.41      17979.12       241.46 o                         
   9   3  11       8880.96       8712.46       193.87 o                         
  10   3  11         17.75       -116.32       116.32 o                         
  11   3  11      30774.63      30293.66       582.09 o                         
  12   3  11         59.37       -187.95       194.81 o                         
  13   3  11        161.19       -172.06       172.06 o                         
 -14   4  11       3914.26       4233.36       283.03 o                         
 -13   4  11          2.28        154.86       152.05 o                         
 -12   4  11        417.40        492.63       151.42 o                         
 -11   4  11       5005.26       5363.60       165.18 o                         
 -10   4  11       2236.70       2293.14       110.07 o                         
  -9   4  11        852.93       1083.14       104.95 o                         
  -8   4  11         68.17        117.97        54.56 o                         
  -7   4  11      40020.05      40076.82       465.60 o                         
  -6   4  11      10131.83       9892.63       145.09 o                         
  -5   4  11       3854.69       3610.50        99.36 o                         
  -4   4  11       4267.60       4720.27        87.41 o                         
  -3   4  11        208.47        242.76        29.55 o                         
  -2   4  11       3490.28       3338.45        50.27 o                         
  -1   4  11      88679.09      89521.98       777.24 o                         
   0   4  11      11469.39      11118.35       129.35 o                         
   1   4  11         94.63         86.45        19.17 o                         
   2   4  11      17908.74      18741.07       173.27 o                         
   3   4  11        108.23        125.58        24.63 o                         
   4   4  11          7.08          6.26        38.77 o                         
   5   4  11       4633.32       5146.52        86.66 o                         
   6   4  11        858.61        794.15        46.28 o                         
   7   4  11       1412.00       1488.93        67.61 o                         
   8   4  11      35173.11      35580.27       442.27 o                         
   9   4  11        572.21        615.96        88.94 o                         
  10   4  11        146.96        186.13       103.96 o                         
  11   4  11       2492.99       2353.46       156.16 o                         
  12   4  11         96.87        151.18       157.74 o                         
  13   4  11          3.68        -10.56       204.04 o                         
 -14   5  11         37.91        -46.13       211.54 o                         
 -13   5  11        830.04       1146.37       341.51 o                         
 -12   5  11       6524.85       6633.59       244.17 o                         
 -11   5  11        390.84        539.45       118.54 o                         
 -10   5  11      10220.05      10444.89       214.17 o                         
  -9   5  11          0.44         40.80        72.43 o                         
  -8   5  11       5793.16       5839.76       122.94 o                         
  -7   5  11        152.51        381.17        49.64 o                         
  -6   5  11        300.04        243.88        40.10 o                         
  -5   5  11        620.95        666.90        42.61 o                         
  -4   5  11        143.34        200.45        28.56 o                         
  -3   5  11        868.46        844.18        37.23 o                         
  -2   5  11       3332.63       3141.83        55.15 o                         
  -1   5  11         16.92        259.72        32.54 o                         
   0   5  11         65.88         88.84        20.37 o                         
   1   5  11       2164.45       2225.33        56.53 o                         
   2   5  11     174513.38     175690.12      1460.60 o                         
   3   5  11       1947.37       1885.64        54.76 o                         
   4   5  11        540.11        564.88        31.44 o                         
   5   5  11       9048.73       9665.65       126.65 o                         
   6   5  11       1084.13       1113.87        56.32 o                         
   7   5  11         37.14         79.53        54.28 o                         
   8   5  11     117094.01     117054.28      1312.64 o                         
   9   5  11       1137.86       1088.49       102.08 o                         
  10   5  11        734.33        614.15       121.69 o                         
  11   5  11        312.97        177.33       127.03 o                         
  12   5  11       2050.73       1983.76       275.00 o                         
 -14   6  11         64.09        337.37       177.65 o                         
 -13   6  11        910.92       1122.39       192.09 o                         
 -12   6  11          0.26       -146.33       146.33 o                         
 -11   6  11       5264.03       5303.63       210.77 o                         
 -10   6  11       3949.55       3938.03       128.99 o                         
  -9   6  11        453.95        431.02        59.85 o                         
  -8   6  11        606.78        632.99        55.52 o                         
  -7   6  11       1205.00       1404.41        85.11 o                         
  -6   6  11       3394.11       3228.55        99.52 o                         
  -5   6  11       1998.80       1974.72        62.68 o                         
  -4   6  11      16900.05      16580.46       179.97 o                         
  -3   6  11      14462.83      13991.96       142.81 o                         
  -2   6  11         73.94         64.13        20.94 o                         
  -1   6  11      80727.42      80012.67       683.23 o                         
   0   6  11       2021.16       1842.35        51.21 o                         
   1   6  11        562.34        586.33        30.72 o                         
   2   6  11      62077.08      62236.08       574.33 o                         
   3   6  11       2526.85       2591.37        52.48 o                         
   4   6  11       2790.68       2694.12        74.92 o                         
   5   6  11      13392.67      13241.57       157.44 o                         
   6   6  11        598.90        536.86        58.21 o                         
   7   6  11        271.45        310.07        70.39 o                         
   8   6  11      11533.15      11478.15       213.05 o                         
   9   6  11         28.11         39.22        93.66 o                         
  10   6  11        449.48        406.37       107.28 o                         
  11   6  11      14157.53      13870.27       346.32 o                         
  12   6  11        174.19        157.98       175.85 o                         
 -13   7  11        697.01        894.72       314.81 o                         
 -12   7  11      10259.53      10395.97       307.45 o                         
 -11   7  11        853.93        703.94       145.63 o                         
 -10   7  11        865.05        943.82        94.86 o                         
  -9   7  11      10468.31      10584.21       189.64 o                         
  -8   7  11       8185.12       8118.10       169.76 o                         
  -7   7  11      33523.23      32377.32       370.78 o                         
  -6   7  11      22869.63      22298.00       256.88 o                         
  -5   7  11       1087.33       1096.20        48.95 o                         
  -4   7  11      41779.73      41689.71       408.57 o                         
  -3   7  11       3310.19       3322.60        59.52 o                         
  -2   7  11       1615.52       1580.98        53.80 o                         
  -1   7  11     156558.81     153127.42      1315.61 o                         
   0   7  11          3.71          2.93        34.09 o                         
   1   7  11        620.48        630.74        45.32 o                         
   2   7  11      13594.04      13927.68       157.75 o                         
   3   7  11       1012.00       1100.34        40.49 o                         
   4   7  11         10.54        -10.94        29.87 o                         
   5   7  11       7284.85       7702.89       125.84 o                         
   6   7  11        139.34        246.60        57.40 o                         
   7   7  11       1356.92       1278.55        77.72 o                         
   8   7  11        104.34         -0.82        98.06 o                         
   9   7  11       3549.52       3524.28       150.81 o                         
  10   7  11          3.78       -105.20       125.77 o                         
  11   7  11      20649.39      21632.54       448.81 o                         
  12   7  11       1301.11       1114.60       191.53 o                         
 -13   8  11         72.59        333.12       191.04 o                         
 -12   8  11      12441.81      13362.70       352.90 o                         
 -11   8  11        318.69        377.58       189.69 o                         
 -10   8  11      95466.57      92787.21       963.62 o                         
  -9   8  11         23.67        136.12        80.54 o                         
  -8   8  11       1308.11       1303.65        70.05 o                         
  -7   8  11       7343.86       7123.84       140.26 o                         
  -6   8  11       8527.57       8400.12       141.97 o                         
  -5   8  11          5.42        -30.95        41.46 o                         
  -4   8  11      68192.73      67302.98       709.78 o                         
  -3   8  11       8901.79       8468.76       150.54 o                         
  -2   8  11         11.24         45.59        37.50 o                         
  -1   8  11        768.24        849.39        40.33 o                         
   0   8  11       1792.09       1653.52        47.92 o                         
   1   8  11       2168.23       1977.71        53.15 o                         
   2   8  11      31834.61      31474.19       305.27 o                         
   3   8  11       1739.67       1765.47        57.40 o                         
   4   8  11         38.48         70.29        35.40 o                         
   5   8  11       2774.78       2800.26       115.23 o                         
   6   8  11        554.90        510.53        58.59 o                         
   7   8  11       1261.45       1279.12        80.84 o                         
   8   8  11      87558.20      86214.50       874.98 o                         
   9   8  11         21.80        111.30       106.19 o                         
  10   8  11       5916.38       5940.02       223.60 o                         
  11   8  11       2108.71       1792.30       184.16 o                         
 -12   9  11       3977.81       3951.64       224.20 o                         
 -11   9  11        972.35       1151.09       175.97 o                         
 -10   9  11      13604.72      13474.66       272.14 o                         
  -9   9  11        190.64        152.97        93.21 o                         
  -8   9  11      11067.48      10575.17       208.05 o                         
  -7   9  11      22673.97      21978.11       271.41 o                         
  -6   9  11        434.93        454.03        53.93 o                         
  -5   9  11        133.36        145.68        50.47 o                         
  -4   9  11      28574.81      27809.22       363.37 o                         
  -3   9  11        576.37        523.83        39.21 o                         
  -2   9  11      12408.59      11981.40       168.45 o                         
  -1   9  11     137816.53     135580.61      1214.17 o                         
   0   9  11          0.00         11.78        30.85 o                         
   1   9  11         38.93        178.78        32.85 o                         
   2   9  11      18370.53      18170.99       213.84 o                         
   3   9  11        974.27        947.14        57.69 o                         
   4   9  11         25.57        -37.49        48.16 o                         
   5   9  11      53332.63      52993.93       551.28 o                         
   6   9  11        833.74        812.04        71.30 o                         
   7   9  11       2697.58       2645.53       115.71 o                         
   8   9  11        180.60        241.26        99.54 o                         
   9   9  11         13.79       -121.86       124.75 o                         
  10   9  11        259.98        303.37       189.21 o                         
  11   9  11        150.91        173.42       197.95 o                         
 -12  10  11        302.69        355.69       204.02 o                         
 -11  10  11       4113.27       4397.03       234.17 o                         
 -10  10  11        787.25        851.93       134.75 o                         
  -9  10  11       5083.50       5251.87       172.48 o                         
  -8  10  11        134.17        193.71        96.05 o                         
  -7  10  11       1431.59       1367.44        96.24 o                         
  -6  10  11       8825.59       8567.56       182.93 o                         
  -5  10  11        142.30        109.72        68.41 o                         
  -4  10  11       2475.98       2623.10       106.58 o                         
  -3  10  11       9318.66       9044.47       147.01 o                         
  -2  10  11        249.33        201.13        53.56 o                         
  -1  10  11      20375.47      19786.70       234.24 o                         
   0  10  11       6369.14       6215.94       143.46 o                         
   1  10  11         81.92         94.87        41.77 o                         
   2  10  11        118.47        217.65        67.51 o                         
   3  10  11       1974.87       1990.91        79.34 o                         
   4  10  11        438.10        399.08        67.99 o                         
   5  10  11       2002.48       2091.28       106.52 o                         
   6  10  11        695.85        661.40        94.24 o                         
   7  10  11       5075.94       5176.53       178.67 o                         
   8  10  11        454.21        506.08       120.28 o                         
   9  10  11         62.31        -12.85       160.88 o                         
  10  10  11        906.44        824.88       193.88 o                         
 -11  11  11        111.36        227.03       193.50 o                         
 -10  11  11       3944.72       4189.61       197.45 o                         
  -9  11  11       7867.18       7770.71       216.49 o                         
  -8  11  11          1.07       -101.26       101.26 o                         
  -7  11  11      42619.25      41923.30       507.74 o                         
  -6  11  11       1268.51       1043.52        98.19 o                         
  -5  11  11          0.51         -8.93        78.75 o                         
  -4  11  11          3.28         95.35        71.46 o                         
  -3  11  11         21.00        -57.04        73.92 o                         
  -2  11  11       2691.50       2788.90       122.64 o                         
  -1  11  11     132867.64     132032.09      1195.47 o                         
   0  11  11          2.27         41.72        57.13 o                         
   1  11  11        230.17        320.71        48.45 o                         
   2  11  11      24765.14      25127.01       300.70 o                         
   3  11  11       4044.03       4206.00       209.38 o                         
   4  11  11       1692.74       1772.05        99.67 o                         
   5  11  11      20787.97      21275.89       333.95 o                         
   6  11  11        799.83        853.56       108.03 o                         
   7  11  11        214.07        323.47       114.47 o                         
   8  11  11      22172.22      22519.66       552.28 o                         
   9  11  11        814.32        556.89       171.39 o                         
 -10  12  11      35371.65      36493.90       655.15 o                         
  -9  12  11       3319.77       3556.86       174.68 o                         
  -8  12  11        410.42        356.51       132.09 o                         
  -7  12  11      17276.57      16904.91       286.80 o                         
  -6  12  11        811.19        824.58       106.28 o                         
  -5  12  11       1178.68       1030.65       108.61 o                         
  -4  12  11       7449.59       7577.13       197.18 o                         
  -3  12  11         20.90         37.85       118.78 o                         
  -2  12  11       2637.57       2662.05       131.59 o                         
  -1  12  11      18611.54      18193.34       238.06 o                         
   0  12  11       4428.82       4245.66       151.50 o                         
   1  12  11       1447.28       1504.96       109.57 o                         
   2  12  11      66037.24      64964.79       698.07 o                         
   3  12  11        244.53        225.13        79.11 o                         
   4  12  11       4630.17       4658.68       173.41 o                         
   5  12  11       2736.68       2942.84       176.79 o                         
   6  12  11       1169.43       1191.76       153.01 o                         
   7  12  11        809.60        673.95       203.70 o                         
   8  12  11      24908.73      24243.16       636.48 o                         
   9  12  11         90.36         33.13       189.90 o                         
  -9  13  11      11168.30      11803.84       470.20 o                         
  -8  13  11        322.64        377.68       161.85 o                         
  -7  13  11       8679.87       8855.66       273.15 o                         
  -6  13  11       1411.66       1224.66       137.51 o                         
  -5  13  11       7613.16       8014.33       224.73 o                         
  -4  13  11      11633.15      11205.87       248.89 o                         
  -3  13  11        442.49        500.46       107.34 o                         
  -2  13  11        282.98        346.32        92.19 o                         
  -1  13  11      26135.22      25405.54       345.56 o                         
   0  13  11        199.08        201.08        82.50 o                         
   1  13  11       1689.09       1787.88       107.41 o                         
   2  13  11       9520.36      10077.34       228.00 o                         
   3  13  11         62.57        209.65       104.95 o                         
   4  13  11         45.81        122.33       106.05 o                         
   5  13  11       4590.71       4945.02       243.76 o                         
   6  13  11          8.86        157.69       150.01 o                         
   7  13  11       1054.56       1196.30       175.36 o                         
   8  13  11          1.18       -114.71       190.76 o                         
  -8  14  11        144.14        185.35       230.82 o                         
  -7  14  11       4649.95       4854.98       234.88 o                         
  -6  14  11       5919.47       7267.13       305.97 o                         
  -5  14  11         90.27         89.63       178.05 o                         
  -4  14  11       2140.97       2195.14       152.12 o                         
  -3  14  11       4331.44       4508.33       189.20 o                         
  -2  14  11         39.59        222.32       115.78 o                         
  -1  14  11      17190.43      17250.66       394.27 o                         
   0  14  11       3731.10       4141.98       243.39 o                         
   1  14  11          3.91         67.76       102.91 o                         
   2  14  11       2687.31       2577.56       139.98 o                         
   3  14  11          0.61        179.65       185.02 o                         
   4  14  11       3290.82       3310.91       265.65 o                         
   5  14  11       7721.08       8170.79       357.99 o                         
   6  14  11         16.63         27.42       335.27 o                         
  -6  15  11       1087.09       1071.66       219.03 o                         
  -5  15  11       6285.85       6689.65       503.30 o                         
  -4  15  11         76.03        371.65       360.60 o                         
  -3  15  11         27.38        432.27       247.75 o                         
  -2  15  11        160.83        173.52       143.09 o                         
  -1  15  11        729.23       1422.96       596.98 o                         
   0  15  11        132.25        310.91       220.57 o                         
   1  15  11       4634.96       4700.01       235.01 o                         
   2  15  11      17993.13      18052.10       415.92 o                         
   3  15  11       3079.51       3378.01       266.14 o                         
   4  15  11          4.70        266.60       180.29 o                         
   5  15  11      21904.65      22167.57       556.74 o                         
  -4  16  11       2111.00       2341.74       279.60 o                         
  -3  16  11        191.91        216.44       206.93 o                         
  -2  16  11        401.62        520.02       227.98 o                         
  -1  16  11        472.41        678.40       246.72 o                         
   0  16  11        423.30        713.11       253.03 o                         
   1  16  11        271.04        278.66       179.98 o                         
   2  16  11      24083.79      24940.86       686.74 o                         
 -14   0  12       2866.71       2931.56       422.31 o                         
 -12   0  12      34722.91      34807.90       689.77 o                         
 -10   0  12         11.10          3.46        86.54 o                         
  -8   0  12       2993.99       2689.56       132.56 o                         
  -6   0  12      74777.52      76121.63      1712.44 o                         
  -4   0  12       1392.56       1396.09        55.65 o                         
  -2   0  12       2305.84       2359.63        52.34 o                         
   0   0  12       1334.32       1571.45        39.62 o                         
   2   0  12       6034.86       6347.36        99.15 o                         
   4   0  12         13.05         40.38        41.18 o                         
   6   0  12      30452.96      30791.12       429.23 o                         
   8   0  12       1822.56       1783.27       126.13 o                         
  10   0  12       2021.66       1715.52       184.44 o                         
  12   0  12        732.18        379.55       261.68 o                         
 -15   1  12         12.01       -186.89       191.44 o                         
 -14   1  12       3574.41       3176.85       294.74 o                         
 -13   1  12         19.78        203.51       164.94 o                         
 -12   1  12      11106.75      12030.18       287.27 o                         
 -11   1  12       4947.13       5020.28       167.99 o                         
 -10   1  12       1620.81       1540.53        77.48 o                         
  -9   1  12       6362.40       6404.82       132.29 o                         
  -8   1  12      36421.86      35927.98       420.38 o                         
  -7   1  12       2880.74       2943.45        99.43 o                         
  -6   1  12      17150.49      15635.51       378.28 o                         
  -5   1  12        236.56        212.17        28.96 o                         
  -4   1  12      14026.70      13942.25       157.95 o                         
  -3   1  12     155326.45     155251.14      1400.56 o                         
  -2   1  12      21071.59      21282.73       187.62 o                         
  -1   1  12       3193.51       3505.96        39.17 o                         
   0   1  12      11152.39      11481.57        96.15 o                         
   1   1  12        620.56        640.18        20.96 o                         
   2   1  12       5320.83       5605.46        56.89 o                         
   3   1  12      38880.74      41379.18       344.55 o                         
   4   1  12         18.38         69.85        22.73 o                         
   5   1  12          3.45        -17.26        46.30 o                         
   6   1  12       8874.73       9316.03       126.26 o                         
   7   1  12        911.72        928.89        76.88 o                         
   8   1  12        790.43        794.37        81.61 o                         
   9   1  12      11385.14      11450.03       237.95 o                         
  10   1  12        730.70        667.37       115.82 o                         
  11   1  12         12.68        -83.11       141.75 o                         
  12   1  12       4879.51       4731.01       307.37 o                         
  13   1  12        747.37        631.13       280.70 o                         
 -14   2  12       4319.66       4847.64       526.89 o                         
 -13   2  12       4163.91       4292.99       199.39 o                         
 -12   2  12        944.61        868.97       122.14 o                         
 -11   2  12       7113.55       7622.11       194.66 o                         
 -10   2  12       3615.55       3641.31       122.56 o                         
  -9   2  12       7730.37       7987.54       146.82 o                         
  -8   2  12       2980.13       2750.27        91.45 o                         
  -7   2  12        755.79        864.45        58.62 o                         
  -6   2  12       5256.83       5160.99       107.60 o                         
  -5   2  12       2169.32       2086.96        71.69 o                         
  -4   2  12       8592.71       8689.46       113.74 o                         
  -3   2  12     308336.50     295581.62      2641.75 o                         
  -2   2  12      20982.47      21045.80       185.27 o                         
  -1   2  12          4.05         27.35        19.83 o                         
   0   2  12      94191.38      98315.51       777.49 o                         
   1   2  12       3025.33       3111.60        45.93 o                         
   2   2  12       1354.51       1305.44        37.10 o                         
   3   2  12       6436.50       6651.07        96.88 o                         
   4   2  12         98.45        145.27        36.00 o                         
   5   2  12       2795.87       2753.47        56.27 o                         
   6   2  12      53146.88      55140.95       527.24 o                         
   7   2  12       2575.24       2436.30       114.90 o                         
   8   2  12        252.13        246.02       110.41 o                         
   9   2  12      64420.00      64000.80       815.02 o                         
  10   2  12        744.77        582.82       132.53 o                         
  11   2  12        486.03        485.82       153.23 o                         
  12   2  12       1764.60       2113.82       255.89 o                         
  13   2  12       2006.16       1961.36       283.12 o                         
 -14   3  12      11214.39      12455.28       432.07 o                         
 -13   3  12        373.06        630.40       149.57 o                         
 -12   3  12      65481.77      65370.94       813.46 o                         
 -11   3  12      10072.82      10169.21       213.30 o                         
 -10   3  12       2939.34       3228.70       113.05 o                         
  -9   3  12       6240.16       6198.12       144.70 o                         
  -8   3  12       2571.58       2592.21        91.35 o                         
  -7   3  12        332.37        305.98        42.46 o                         
  -6   3  12      75715.91      74236.19       801.21 o                         
  -5   3  12       2427.46       2403.55        61.01 o                         
  -4   3  12        255.69        231.49        21.23 o                         
  -3   3  12      23551.79      23823.21       224.39 o                         
  -2   3  12       9399.22       9453.87       107.36 o                         
  -1   3  12        308.15        356.09        25.77 o                         
   0   3  12     219050.33     216127.83      1968.06 o                         
   1   3  12         13.74         29.96        21.85 o                         
   2   3  12       2641.01       2716.50        47.79 o                         
   3   3  12        201.16        535.80        43.04 o                         
   4   3  12       4778.72       4870.48        70.98 o                         
   5   3  12        143.59         84.69        34.39 o                         
   6   3  12     267215.72     269714.56      2237.75 o                         
   7   3  12        372.10        258.89        53.50 o                         
   8   3  12       6862.18       6609.36       148.36 o                         
   9   3  12       5010.28       4841.77       193.04 o                         
  10   3  12        977.01        744.82       138.81 o                         
  11   3  12        399.56        450.54       129.12 o                         
  12   3  12       9806.13       9955.97       336.81 o                         
  13   3  12         74.35       -191.05       191.05 o                         
 -14   4  12       7124.09       7228.89       292.36 o                         
 -13   4  12        676.61        778.76       156.28 o                         
 -12   4  12       5977.68       6438.11       222.26 o                         
 -11   4  12        782.25        897.14        94.51 o                         
 -10   4  12       8138.98       8045.37       189.16 o                         
  -9   4  12      61088.49      59901.66       661.59 o                         
  -8   4  12        139.77        195.88        59.97 o                         
  -7   4  12       3329.02       3330.21       106.06 o                         
  -6   4  12       4536.80       4577.24       102.58 o                         
  -5   4  12          4.62         45.79        57.04 o                         
  -4   4  12        240.79        284.60        23.74 o                         
  -3   4  12     395682.34     380980.03      3307.23 o                         
  -2   4  12       3805.72       3763.09        59.48 o                         
  -1   4  12        711.29        710.43        31.09 o                         
   0   4  12     179533.02     177830.31      1604.19 o                         
   1   4  12       1273.99       1182.52        41.89 o                         
   2   4  12       6952.19       6927.56        80.34 o                         
   3   4  12      20949.93      22287.46       330.04 o                         
   4   4  12         93.29         72.06        26.87 o                         
   5   4  12       2137.56       2231.00        61.01 o                         
   6   4  12      56414.37      56407.18       603.76 o                         
   7   4  12         17.26        -26.79        54.50 o                         
   8   4  12       4770.75       4726.65       138.59 o                         
   9   4  12       4392.93       4530.61       196.24 o                         
  10   4  12        111.79         20.44       105.94 o                         
  11   4  12        328.89         28.45       128.08 o                         
  12   4  12        547.80        463.87       171.34 o                         
 -14   5  12       2594.69       2636.19       211.22 o                         
 -13   5  12        162.03        161.23       187.28 o                         
 -12   5  12         15.30        -60.19       137.63 o                         
 -11   5  12      37671.58      38264.80       508.63 o                         
 -10   5  12        351.54        298.58        81.47 o                         
  -9   5  12      30692.28      30119.33       395.58 o                         
  -8   5  12      10650.26      10039.79       160.09 o                         
  -7   5  12       8399.30       7980.76       137.29 o                         
  -6   5  12      11064.19      10964.81       159.15 o                         
  -5   5  12      61887.46      59322.04       689.35 o                         
  -4   5  12       1946.15       1821.34        65.28 o                         
  -3   5  12      80552.98      80928.41       689.29 o                         
  -2   5  12        369.31        375.87        25.09 o                         
  -1   5  12      22324.16      21918.52       220.39 o                         
   0   5  12       8882.16       9367.87       118.12 o                         
   1   5  12       3419.26       3410.12        61.93 o                         
   2   5  12        526.39        470.69        33.69 o                         
   3   5  12       2433.81       2730.23        91.49 o                         
   4   5  12         35.81         94.12        26.89 o                         
   5   5  12          3.13         25.81        36.24 o                         
   6   5  12       9169.17       8682.45       140.93 o                         
   7   5  12       2933.66       2911.75       121.49 o                         
   8   5  12        410.71        420.30        81.21 o                         
   9   5  12      74432.00      74510.26       917.71 o                         
  10   5  12          9.03       -106.88       106.88 o                         
  11   5  12       4008.97       3921.94       181.96 o                         
  12   5  12       7096.17       7051.20       304.46 o                         
 -14   6  12       5709.68       5997.16       255.31 o                         
 -13   6  12        347.91        490.29       257.17 o                         
 -12   6  12        517.52        690.88       189.71 o                         
 -11   6  12          0.70        228.95       122.26 o                         
 -10   6  12        301.03        262.75       102.89 o                         
  -9   6  12      37647.02      36649.50       436.56 o                         
  -8   6  12         94.47         91.66        54.24 o                         
  -7   6  12       2549.78       2523.62        80.56 o                         
  -6   6  12      17059.71      16487.82       208.21 o                         
  -5   6  12      10891.13      10695.43       146.07 o                         
  -4   6  12        546.97        542.15        27.60 o                         
  -3   6  12     254766.22     247719.22      2378.14 o                         
  -2   6  12       6705.08       6498.23        91.93 o                         
  -1   6  12       1195.69       1258.54        39.40 o                         
   0   6  12       1278.59       1278.05        65.95 o                         
   1   6  12       1549.60       1623.67        48.51 o                         
   2   6  12        372.73        404.44        29.02 o                         
   3   6  12     171963.14     173063.53      1565.21 o                         
   4   6  12        214.44        236.45        31.81 o                         
   5   6  12        147.65        168.46        41.02 o                         
   6   6  12      59260.79      59721.71       628.10 o                         
   7   6  12         37.13         54.22        64.30 o                         
   8   6  12          2.33        -22.93        75.44 o                         
   9   6  12       1749.57       1870.68       113.49 o                         
  10   6  12        365.17        280.51       120.80 o                         
  11   6  12        915.40        762.48       237.30 o                         
  12   6  12       3528.76       3431.50       275.33 o                         
 -13   7  12         29.71         45.31       212.53 o                         
 -12   7  12      33636.09      33906.22       594.32 o                         
 -11   7  12       3859.37       3876.75       195.24 o                         
 -10   7  12       5680.10       5901.00       179.87 o                         
  -9   7  12      18822.80      18039.42       282.47 o                         
  -8   7  12        625.44        643.54        65.21 o                         
  -7   7  12       2623.73       2470.15        88.10 o                         
  -6   7  12      20269.72      19660.66       240.26 o                         
  -5   7  12       2734.01       2604.59        70.44 o                         
  -4   7  12       4050.64       3994.97        82.56 o                         
  -3   7  12       3801.43       3866.52        86.02 o                         
  -2   7  12         60.33        124.39        27.55 o                         
  -1   7  12       4897.73       4722.08        77.19 o                         
   0   7  12     108769.87     107131.96       962.79 o                         
   1   7  12       6088.23       5914.91       111.62 o                         
   2   7  12       2148.93       2130.91        74.24 o                         
   3   7  12     107285.80     108650.32       950.17 o                         
   4   7  12        675.19        626.87        38.32 o                         
   5   7  12         12.79         67.38        45.10 o                         
   6   7  12     108514.59     107949.12      1018.59 o                         
   7   7  12        428.88        431.68        69.64 o                         
   8   7  12       5113.73       4851.94       159.90 o                         
   9   7  12      17029.45      17114.39       297.59 o                         
  10   7  12         88.26        -12.28       127.31 o                         
  11   7  12       3630.90       3286.28       196.64 o                         
  12   7  12       8232.45       7950.80       403.81 o                         
 -13   8  12       9569.21      10482.02       438.40 o                         
 -12   8  12       1507.19       1771.75       195.00 o                         
 -11   8  12       5889.14       6526.83       271.21 o                         
 -10   8  12       1541.41       1676.44       112.31 o                         
  -9   8  12      12943.94      12806.24       201.50 o                         
  -8   8  12        431.63        445.84        64.84 o                         
  -7   8  12       1843.12       1739.73        74.20 o                         
  -6   8  12      25189.37      24990.99       291.49 o                         
  -5   8  12       2070.57       1973.28        70.25 o                         
  -4   8  12         79.43        121.59        35.38 o                         
  -3   8  12      30947.19      29924.84       355.34 o                         
  -2   8  12       1428.55       1400.02        54.24 o                         
  -1   8  12          0.79        -12.70        30.42 o                         
   0   8  12     101475.69      99847.14       902.65 o                         
   1   8  12       5231.45       4941.68        94.92 o                         
   2   8  12       3165.81       3072.40        69.40 o                         
   3   8  12       7448.34       7546.67       109.65 o                         
   4   8  12        321.47        378.23        41.63 o                         
   5   8  12        533.33        570.74        72.12 o                         
   6   8  12       2603.00       2608.95       149.84 o                         
   7   8  12        997.89        992.15        88.86 o                         
   8   8  12       3027.70       3065.62       128.63 o                         
   9   8  12      33631.69      33727.33       526.08 o                         
  10   8  12        701.20        696.58       153.58 o                         
  11   8  12        242.28        360.98       187.00 o                         
 -12   9  12       6145.00       6567.88       314.03 o                         
 -11   9  12       2344.94       2671.79       213.72 o                         
 -10   9  12       3009.17       3066.18       175.18 o                         
  -9   9  12      10664.64      10615.62       230.42 o                         
  -8   9  12      23209.61      22923.95       326.33 o                         
  -7   9  12          8.99        -69.14        69.14 o                         
  -6   9  12        474.10        562.45        60.26 o                         
  -5   9  12        245.81        212.22        63.52 o                         
  -4   9  12        431.82        401.13        62.72 o                         
  -3   9  12      17826.80      17072.01       219.21 o                         
  -2   9  12       4499.03       4412.81        97.31 o                         
  -1   9  12        544.56        585.88        42.24 o                         
   0   9  12      23831.95      23859.07       264.20 o                         
   1   9  12       1132.85       1180.89        60.50 o                         
   2   9  12        796.66        810.66        43.31 o                         
   3   9  12       3659.15       3547.80        87.90 o                         
   4   9  12        554.42        558.70        55.83 o                         
   5   9  12        433.93        499.01        58.18 o                         
   6   9  12        413.22        733.14       112.26 o                         
   7   9  12       1130.89       1144.31        92.51 o                         
   8   9  12         16.54          7.02        98.76 o                         
   9   9  12       1937.78       1919.86       156.67 o                         
  10   9  12        377.92         14.26       160.12 o                         
  11   9  12       1488.25       1273.96       206.68 o                         
 -12  10  12       7440.55       6782.04       337.31 o                         
 -11  10  12       1040.88       1237.04       194.59 o                         
 -10  10  12        302.76        211.81       154.77 o                         
  -9  10  12       1062.02       1299.97       118.70 o                         
  -8  10  12       1940.66       1980.25       120.58 o                         
  -7  10  12       2798.31       2719.40       114.87 o                         
  -6  10  12      10426.84      10062.76       191.74 o                         
  -5  10  12       1077.21       1173.79        84.17 o                         
  -4  10  12         30.48        -38.77        66.88 o                         
  -3  10  12      10446.96      10795.47       166.55 o                         
  -2  10  12        484.53        401.59        47.27 o                         
  -1  10  12        499.89        481.64        46.43 o                         
   0  10  12      11003.01      11075.01       166.29 o                         
   1  10  12       2196.43       2100.70        98.33 o                         
   2  10  12       2941.29       2879.42       102.11 o                         
   3  10  12          5.81        147.99        55.10 o                         
   4  10  12          1.71          2.74        64.98 o                         
   5  10  12        658.51        655.35        98.60 o                         
   6  10  12       2272.48       2123.96       116.88 o                         
   7  10  12       1051.48       1143.80       117.55 o                         
   8  10  12       2570.37       2737.34       153.34 o                         
   9  10  12         21.96       -112.51       168.18 o                         
  10  10  12        267.90        222.04       217.49 o                         
 -11  11  12       3102.60       3449.53       252.70 o                         
 -10  11  12       2514.82       2942.75       185.44 o                         
  -9  11  12        297.99        232.28       121.22 o                         
  -8  11  12        231.75        350.00       106.69 o                         
  -7  11  12        844.63        928.58       103.76 o                         
  -6  11  12        625.71        801.84       102.10 o                         
  -5  11  12       9376.57       9150.94       196.33 o                         
  -4  11  12       3525.76       3537.53       127.76 o                         
  -3  11  12       9075.27       8256.31       162.90 o                         
  -2  11  12       2778.82       2697.58        95.70 o                         
  -1  11  12       7417.02       7352.95       138.25 o                         
   0  11  12       1652.76       1620.92        88.83 o                         
   1  11  12        169.80        305.53        73.51 o                         
   2  11  12        908.33        869.07        67.66 o                         
   3  11  12       9178.74       9542.49       191.12 o                         
   4  11  12         72.40        102.68        84.37 o                         
   5  11  12        669.58        905.63        99.48 o                         
   6  11  12        906.94       1121.17       132.78 o                         
   7  11  12         16.26         -2.61       144.20 o                         
   8  11  12         40.45       -199.74       199.74 o                         
   9  11  12        681.52        549.83       198.50 o                         
 -10  12  12       1058.20        999.64       181.45 o                         
  -9  12  12      17988.18      17997.95       364.70 o                         
  -8  12  12         99.38        227.42       123.07 o                         
  -7  12  12       1773.82       1848.13       121.71 o                         
  -6  12  12         89.91         38.18       104.74 o                         
  -5  12  12       1039.41       1031.10       109.31 o                         
  -4  12  12       1622.60       1673.63       112.14 o                         
  -3  12  12      28911.70      27696.46       352.31 o                         
  -2  12  12       8375.07       8563.70       208.03 o                         
  -1  12  12        749.89        753.40        88.18 o                         
   0  12  12       5503.53       5049.86       242.29 o                         
   1  12  12        214.13        129.58        81.38 o                         
   2  12  12        437.26        477.29        84.37 o                         
   3  12  12       9767.19       9777.31       200.37 o                         
   4  12  12       1935.60       1871.81       113.73 o                         
   5  12  12        404.71        499.19       106.75 o                         
   6  12  12      22754.69      22826.22       370.75 o                         
   7  12  12         94.82         29.01       158.33 o                         
   8  12  12       1069.67       1101.91       176.39 o                         
  -9  13  12       8196.36       8898.97       354.93 o                         
  -8  13  12       2095.44       2175.55       166.19 o                         
  -7  13  12       1174.28       1307.25       162.90 o                         
  -6  13  12        929.52        949.98       137.99 o                         
  -5  13  12       1948.78       2012.26       136.63 o                         
  -4  13  12        266.31        348.63       108.82 o                         
  -3  13  12        418.58        441.04       105.18 o                         
  -2  13  12         21.00          5.84       103.23 o                         
  -1  13  12       2992.07       2997.18       124.37 o                         
   0  13  12      27791.97      27791.32       375.84 o                         
   1  13  12        233.33        385.19       121.74 o                         
   2  13  12         89.09        186.97        98.61 o                         
   3  13  12       5866.74       6055.62       269.06 o                         
   4  13  12        676.90        622.32       161.06 o                         
   5  13  12        712.46        783.90       174.08 o                         
   6  13  12      60553.77      61064.34       747.02 o                         
   7  13  12       2865.55       3048.94       196.53 o                         
  -8  14  12       2516.10       3073.21       252.14 o                         
  -7  14  12        416.17        217.58       172.83 o                         
  -6  14  12      18607.63      18576.37       367.88 o                         
  -5  14  12        149.47        364.05       159.29 o                         
  -4  14  12       1609.71       1848.79       193.11 o                         
  -3  14  12      25141.69      24453.94       406.57 o                         
  -2  14  12         84.19        292.27       150.45 o                         
  -1  14  12         66.68        268.61       277.06 o                         
   0  14  12      37139.66      37070.65       520.82 o                         
   1  14  12        941.27       1008.21       142.77 o                         
   2  14  12       2611.73       2999.13       189.86 o                         
   3  14  12       3309.38       3563.60       174.60 o                         
   4  14  12        528.82        671.40       221.34 o                         
   5  14  12         23.40        296.47       248.26 o                         
   6  14  12       7609.47       8032.74       372.95 o                         
  -6  15  12         19.66       1116.58       235.11 o                         
  -5  15  12       7239.43       7445.72       435.38 o                         
  -4  15  12        559.18        603.43       164.80 o                         
  -3  15  12       2926.62       3194.22       283.44 o                         
  -2  15  12       1849.06       1926.97       236.60 o                         
  -1  15  12       1017.43       1166.47       322.86 o                         
   0  15  12        565.18        579.07       379.19 o                         
   1  15  12       1947.95       2074.86       235.70 o                         
   2  15  12        473.44        893.38       192.66 o                         
   3  15  12         59.13        302.09       461.28 o                         
   4  15  12       1703.23       1921.23       308.22 o                         
  -3  16  12      14441.71      14948.91       445.94 o                         
  -2  16  12       1002.92       1585.28       252.04 o                         
  -1  16  12         82.11        365.58       238.35 o                         
   0  16  12        763.47       1540.63       218.39 o                         
   1  16  12       4638.50       3880.88       205.65 o                         
 -15   0  13       1677.39       1452.80       376.29 o                         
 -13   0  13      33802.21      35908.57       851.17 o                         
 -11   0  13      76119.02      77214.13      1179.63 o
[truncated: 400,546 more chars]
